# Supplementary material for: Stable isotope labelling and gene expression analysis reveal dynamic nitrogen-supply mechanisms for rapid growth of Moso bamboo
Source: Hortic Res. 2025 Feb 25;12(6):uhaf062. doi: 10.1093/hr/uhaf062 (PMC12023858; doi:10.1093/hr/uhaf062)
Supplement: Web_Material_uhaf062 [file web_material_uhaf062.zip]

Archive with 3 entries (3 files):
- Supplementary Figures S1 - S7.docx
- Supplementary Tables S2-S10 1.8.xlsx
- Table S1.xlsx
