# Supplementary material for: Stable isotope labelling and gene expression analysis reveal dynamic nitrogen-supply mechanisms for rapid growth of Moso bamboo
Source: Hortic Res. 2025 Feb 25;12(6):uhaf062. doi: 10.1093/hr/uhaf062 (PMC12023858; doi:10.1093/hr/uhaf062)
Supplement: Web_Material_uhaf062 [file web_material_uhaf062.zip › Supplementary Tables S2-S10 1.8.xlsx]

## Sheet: TableS2
Table S2 TN, NH4+, NO3- concentrations, and soluble protein concentrations
Organs	Growth stages	TN	NH4+	NO3-	Soluble Protein
		(mg·g-1)	(mg·kg-1)	(mg·kg-1)	(mg·kg-1)
leaf	ES	23.83±2.15	36.03±0.63	55.59±9.62	6.14±0.96
	PS	23.86±0.85	36.03±1.87	31.66±3.39	3.76±0.17
	BS	25.34±2.53	46.16±1.96	17.99±3.22	3.55±0.25
	LS	24.17±0.53	57.67±2.7	4.31±2.66	10.18±0.72
culm	ES	6.35±1.87	32.57±0.41	81.23±8.72	7.44±1.00
	PS	3.56±0.22	22.72±0.24	31.23±3.22	3.42±0.06
	BS	4.13±0.23	39.92±2.05	21.4±3.39	3.24±0.10
	LS	3.62±0.80	61.55±3.14	42.77±4.85	4.61±0.50
rhizome	ES	7.75±2.01	36.73±0.83	88.07±8.4	7.46±1.02
	PS	7.96±1.41	28.96±0.86	188.92±17.31	2.01±0.60
	BS	6.25±1.04	47.96±2.31	121.4±8.97	1.86±0.22
	LS	8.87±1.07	68.07±2.05	18.84±3.39	2.51±0.43
shoot	ES	41.93±2.77	57.67±2.7	4.31±2.66	10.18±0.72
	PS	28.38±3.04	61.55±3.14	42.77±4.85	4.61±0.50
	BS	10.20±1.99	68.07±2.05	18.84±3.39	2.51±0.43
	LS	5.80±2.02	65.57±3.53	15.85±2.66	1.38±0.35

## Sheet: TableS3
Table S3 Pearson correlation analysis between 206 genes and physiological traits from various organs
gene ID	TN	NH4	NO3	Protein
PH02Gene35510	0.79*	0.73*	-0.43*	0.72*
PH02Gene16309	0.76*	0.43*	-0.45*	0.69*
PH02Gene15436	0.73*	0.73*	-0.44*	0.66*
PH02Gene29050	0.72*	0.60*	-0.43*	0.71*
PH02Gene39917	0.71*	0.60*	-0.45*	0.74*
PH02Gene17656	0.70*	0.61*	-0.46*	0.72*
PH02Gene12898	0.70*	0.62*	-0.45*	0.74*
PH02Gene15659	0.70*	0.55*	-0.43*	0.67*
PH02Gene36461	0.70*	0.54*	-0.43*	0.73*
PH02Gene16793	0.7*	0.55*	-0.43*	0.69*
PH02Gene19535	0.68*	0.74*	-0.46*	0.66*
PH02Gene23622	0.68*	0.53*	-0.42*	0.72*
PH02Gene14407	0.65*	0.54*	-0.45*	0.84*
PH02Gene28326	0.64*	0.50*	-0.44*	0.75*
PH02Gene03391	0.64*	0.52*	-0.37	0.66*
PH02Gene23796	0.63*	0.69*	-0.42*	0.77*
PH02Gene12924	0.63*	0.48*	-0.4	0.82*
PH02Gene20038	-0.61*	-0.50*	0.79*	-0.67*
PH02Gene46771	-0.61*	-0.37	0.14	0.19
PH02Gene11845	0.61*	0.60*	-0.4	0.69*
novel.4302	0.60*	0.45*	-0.42*	0.83*
PH02Gene03762	0.60*	0.65*	-0.37	0.64*
PH02Gene22319	0.60*	0.47*	-0.39	0.76*
PH02Gene24569	0.59*	0.50*	-0.34	0.83*
PH02Gene06704	0.59*	0.36	-0.4	0.78*
PH02Gene45522	-0.58*	-0.38	0.55*	-0.60*
PH02Gene00875	0.58*	0.18	-0.47*	0.16
PH02Gene31142	0.58*	0.50*	-0.37	0.78*
PH02Gene30581	0.57*	0.33	-0.42*	0.78*
PH02Gene01788	-0.56*	-0.68*	0.43*	-0.86*
PH02Gene19040	-0.56*	-0.59*	0.00	-0.46*
PH02Gene06897	-0.56*	-0.53*	0.07	-0.61*
PH02Gene00034	0.56*	0.38	-0.42*	-0.86*
PH02Gene28855	0.55*	0.52*	-0.32	0.79*
PH02Gene36574	0.55*	0.53*	-0.32	0.74*
PH02Gene02146	0.54*	0.44*	-0.25	0.80*
PH02Gene37081	-0.53*	-0.32	0.03	0.13
PH02Gene49367	0.53*	0.61*	-0.3	0.21
PH02Gene22616	-0.52*	-0.26	0.14	0.14
novel.5776	-0.51*	-0.54*	0.63*	-0.60*
PH02Gene23765	-0.51*	-0.57*	0.63*	-0.71*
PH02Gene05717	-0.51*	-0.52*	0.28	-0.51*
PH02Gene35120	-0.51*	-0.23	0.26	0.27
PH02Gene48832	-0.50*	-0.45*	0.73*	-0.64*
PH02Gene29123	-0.50*	-0.49*	0.54*	-0.58*
PH02Gene10458	0.50*	0.48*	-0.28	0.82*
novel.2175	-0.49*	-0.54*	0.45*	-0.71*
PH02Gene05804	-0.49*	-0.50*	0.13	-0.09
PH02Gene10542	-0.48*	-0.49*	0.72*	-0.61*
PH02Gene17673	0.48*	0.83*	-0.27	0.12
PH02Gene22632	0.48*	0.44*	-0.3	0.82*
PH02Gene30223	0.48*	0.29	-0.35	0.58*
PH02Gene25498	-0.47*	-0.46*	0.76*	-0.59*
novel.6375	-0.46*	-0.32	0.37	0
PH02Gene21722	-0.46*	-0.32	0.19	0.05
PH02Gene04165	-0.45*	-0.26	0.42*	-0.49*
novel.5089	-0.44*	-0.27	0.52*	-0.60*
PH02Gene35752	0.44*	0.37	-0.31	0.77*
PH02Gene27024	-0.43*	-0.47*	0.58*	-0.55*
PH02Gene04820	-0.42*	-0.18	0.38	0.17
PH02Gene10753	0.42*	0.32	0.02	0.3
PH02Gene03478	0.42*	0.38	-0.25	0.84*
PH02Gene11990	-0.41*	-0.33	0.84*	-0.45*
novel.4013	-0.41*	-0.12	0.05	0.1
novel.6735	0.41*	0.40*	-0.25	0.86*
PH02Gene22212	0.00	-0.3	-0.01	-0.32
PH02Gene11832	0.7	0.65	-0.4	0.7
PH02Gene19302	0.39	0.45*	-0.13	0.74*
PH02Gene12271	0.39	0.45*	-0.18	0.76*
PH02Gene37972	0.36	-0.04	-0.48*	-0.06
PH02Gene03573	0.36	0.07	-0.36	0.17
PH02Gene27047	0.34	0.12	-0.21	0.55*
PH02Gene36844	0.34	0.1	-0.28	0.51*
PH02Gene01863	0.33	0.28	-0.46*	0.75*
PH02Gene18477	0.32	0.62*	-0.1	0.02
PH02Gene06165	0.29	-0.02	-0.2	0.19
PH02Gene35873	0.28	0.24	-0.18	0.76*
PH02Gene21210	0.28	0.28	-0.24	0.82*
PH02Gene23834	0.27	0.61*	-0.01	-0.14
PH02Gene28716	0.27	0.55*	-0.22	0.03
PH02Gene33075	0.26	0.24	-0.15	0.82*
PH02Gene25880	0.26	0.15	-0.25	0.74*
PH02Gene07111	0.25	0.15	-0.18	0.03
novel.1012	0.24	0.4	0.32	-0.39
PH02Gene34975	0.24	-0.1	-0.14	-0.05
PH02Gene44768	0.24	0.45*	-0.21	-0.37
PH02Gene02486	0.23	-0.14	-0.26	-0.23
novel.4405	0.23	0.08	-0.36	-0.38
PH02Gene48001	0.22	-0.09	-0.13	0.09
PH02Gene11634	0.22	0.32	-0.16	0.75*
PH02Gene01432	0.22	0.02	-0.26	0.53*
PH02Gene19422	0.21	0.23	-0.16	0.75*
PH02Gene07461	0.19	-0.12	-0.16	0.23
PH02Gene31030	0.18	0.29	-0.17	0.42*
PH02Gene32604	0.17	0.42*	-0.07	-0.22
PH02Gene15117	0.16	0.42*	0.03	-0.18
novel.1618	0.16	0.22	-0.17	-0.49*
PH02Gene27342	0.15	-0.04	-0.29	-0.48*
PH02Gene04317	0.14	-0.26	-0.24	-0.33
PH02Gene17670	0.13	0.44*	0.02	-0.04
PH02Gene19120	0.13	0.41*	-0.01	-0.26
PH02Gene12823	0.13	0.15	-0.17	0.85*
PH02Gene20065	0.12	0.1	0.03	-0.51*
PH02Gene03499	0.12	0.38	-0.05	-0.23
PH02Gene07863	0.12	0.16	-0.14	0.81*
PH02Gene09241	0.12	-0.19	-0.18	-0.36
PH02Gene10746	0.12	0.37	-0.18	-0.24
PH02Gene08726	0.11	0.35	-0.13	-0.3
PH02Gene26751	0.11	0.18	-0.26	-0.31
PH02Gene26089	0.1	0.3	0.22	-0.29
novel.67	0.1	-0.26	-0.14	-0.42*
novel.860	0.09	0.48*	0	-0.12
PH02Gene13216	0.09	-0.25	-0.04	-0.19
PH02Gene36316	0.09	0.35	-0.11	-0.27
PH02Gene09099	0.08	0.21	0.09	-0.60*
PH02Gene30345	0.08	0.38	0.04	-0.27
PH02Gene42457	0.08	0.17	-0.04	0.83*
PH02Gene00227	0.07	0.25	-0.14	-0.32
PH02Gene40683	0.07	-0.2	-0.28	-0.37
PH02Gene47930	0.06	0.4	0.35	-0.38
novel.7058	0.06	-0.25	-0.12	-0.43*
PH02Gene32562	0.06	-0.2	-0.36	0.03
PH02Gene01394	0.05	0.17	-0.1	0.78*
PH02Gene34129	0.05	0.1	-0.16	0.68*
PH02Gene31781	0.04	0.34	0.07	-0.32
PH02Gene30374	0.04	0.12	0.03	0.75*
PH02Gene03498	0.03	0.19	0.27	-0.38
PH02Gene43410	0.03	-0.3	0.14	-0.49*
PH02Gene06505	0.03	0.27	-0.1	-0.3
PH02Gene36916	0.02	0.36	0.26	-0.44*
PH02Gene25634	0.02	0.3	-0.13	-0.25
PH02Gene03473	0.01	0.27	-0.04	-0.43*
PH02Gene45634	0.01	-0.24	-0.07	0.22
PH02Gene24886	0.01	0.18	-0.19	-0.33
novel.5740	-0.01	0.19	-0.1	-0.52*
PH02Gene51271	-0.01	0.1	-0.15	0.3
PH02Gene06266	-0.02	0.18	-0.17	-0.3
novel.7070	-0.02	-0.31	-0.21	-0.25
PH02Gene08094	-0.02	0.08	-0.32	-0.3
PH02Gene44935	-0.03	-0.11	-0.01	0.35
novel.2675	-0.03	0.15	-0.06	0.47*
PH02Gene40884	-0.03	-0.07	-0.22	-0.50*
PH02Gene48757	-0.04	0.03	0.06	0.29
PH02Gene33489	-0.04	0.21	-0.14	-0.17
PH02Gene24940	-0.05	0.1	0.15	-0.43*
novel.6465	-0.05	0.16	-0.03	0.24
PH02Gene15073	-0.06	-0.41*	-0.33	-0.28
PH02Gene41880	-0.07	0.05	-0.16	0.51*
PH02Gene14072	-0.08	0.15	0.21	-0.36
PH02Gene44887	-0.09	0.19	-0.01	-0.51*
PH02Gene38723	-0.09	-0.09	-0.04	0.42*
PH02Gene46045	-0.1	-0.04	-0.02	-0.46*
PH02Gene41196	-0.1	-0.4	-0.04	-0.55*
novel.3484	-0.11	0.16	0.24	-0.48*
PH02Gene37359	-0.11	-0.07	-0.06	0.47*
PH02Gene09572	-0.12	0.29	-0.02	0.11
PH02Gene34465	-0.12	-0.19	-0.24	-0.22
PH02Gene10342	-0.13	-0.1	0.19	0.1
PH02Gene23441	-0.13	-0.11	-0.25	-0.53*
PH02Gene14139	-0.14	0.06	0.01	-0.45*
PH02Gene49398	-0.15	0.02	0.04	0.67*
novel.6320	-0.16	0.1	0.16	-0.66*
PH02Gene45861	-0.17	-0.08	0.58*	-0.49*
PH02Gene31219	-0.17	-0.44*	-0.13	-0.35
PH02Gene40227	-0.18	-0.02	-0.15	-0.28
novel.2400	-0.19	-0.23	0.62*	-0.42*
PH02Gene46660	-0.19	-0.2	-0.49*	-0.61*
PH02Gene18814	-0.19	-0.11	-0.13	-0.57*
PH02Gene31480	-0.2	0.63*	-0.06	0.00
PH02Gene25085	-0.2	0.62*	-0.16	0.15
novel.2578	-0.21	-0.14	0.34	-0.54*
PH02Gene40001	-0.22	-0.24	0.62*	-0.48*
PH02Gene03497	-0.22	-0.06	0.59*	-0.52*
PH02Gene34189	-0.22	-0.24	-0.13	-0.49*
PH02Gene20556	-0.23	0.15	0.13	0.28
PH02Gene27152	-0.23	-0.18	-0.15	-0.69*
PH02Gene01043	-0.23	-0.02	-0.3	0.05
PH02Gene11400	-0.24	0.14	0.02	0.12
PH02Gene35916	-0.24	-0.14	-0.1	-0.38
PH02Gene26217	-0.27	-0.37	0.72*	-0.63*
PH02Gene21678	-0.27	-0.13	0.07	0.36
PH02Gene29455	-0.27	-0.14	0.06	0.32
PH02Gene35291	-0.27	-0.16	0.04	0.37
PH02Gene40000	-0.28	-0.32	0.64*	-0.44*
PH02Gene05623	-0.28	-0.3	-0.15	-0.18
PH02Gene01487	-0.28	-0.50*	-0.24	-0.46*
PH02Gene29874	-0.29	-0.18	0.09	0.37
PH02Gene30524	-0.3	-0.47*	0.44*	-0.38
PH02Gene44008	-0.3	-0.24	0.33	-0.55*
novel.840	-0.3	-0.11	0.32	0.24
PH02Gene43522	-0.3	-0.21	-0.22	-0.25
PH02Gene12613	-0.31	-0.18	0.51*	-0.71*
PH02Gene41866	-0.32	-0.42*	0.03	-0.39
PH02Gene28447	-0.32	-0.37	-0.19	-0.24
novel.3355	-0.33	-0.1	0.37	-0.55*
PH02Gene05026	-0.33	-0.45	-0.08	-0.09
PH02Gene39026	-0.34	-0.46*	-0.22	-0.36
PH02Gene19149	-0.35	-0.32	0.64*	-0.4
PH02Gene34896	-0.35	0.1	0.21	-0.1
novel.2044	-0.35	-0.03	0.19	-0.21
PH02Gene45816	-0.36	-0.31	0.4	-0.52*
PH02Gene17852	-0.37	-0.48*	0.12	-0.46*
PH02Gene31823	-0.37	-0.25	0.06	-0.29
PH02Gene34604	-0.4	-0.39	0.83*	-0.58*
PH02Gene06791	-0.4	-0.39	0.41*	-0.51*
PH02Gene10614	-0.59	-0.39	0.29	-0.08

## Sheet: TableS4
Table S4 1,552 genes with "transport" function were identified by searching for gene annotation and GO function
gene_name	GO
PH02Gene02246	GO:0000023(maltose metabolic process);GO:0005363(maltose transmembrane transporter activity);GO:0005975(carbohydrate metabolic process);GO:0005983(starch catabolic process);GO:0007154(cell communication);GO:0007275(multicellular organism development);GO:0009507(chloroplast);GO:0009624(response to nematode);GO:0009629(response to gravity);GO:0009706(chloroplast inner membrane);GO:0009941(chloropla…
PH02Gene10184	GO:0000023(maltose metabolic process);GO:0005363(maltose transmembrane transporter activity);GO:0005975(carbohydrate metabolic process);GO:0005983(starch catabolic process);GO:0007154(cell communication);GO:0007275(multicellular organism development);GO:0009507(chloroplast);GO:0009624(response to nematode);GO:0009629(response to gravity);GO:0009706(chloroplast inner membrane);GO:0009941(chloropla…
PH02Gene15198	GO:0000045(autophagosome assembly);GO:0000407(phagophore assembly site);GO:0006888(ER to Golgi vesicle-mediated transport);GO:0030242(autophagy of peroxisome);GO:0031410(cytoplasmic vesicle);GO:0032258(protein localization by the Cvt pathway);GO:0034497(protein localization to phagophore assembly site);GO:0044804(autophagy of nucleus);GO:1990072(TRAPPIII protein complex)
PH02Gene36710	GO:0000045(autophagosome assembly);GO:0000407(phagophore assembly site);GO:0006995(cellular response to nitrogen starvation);GO:0032258(protein localization by the Cvt pathway);GO:0034271(phosphatidylinositol 3-kinase complex, class III, type I);GO:0034272(phosphatidylinositol 3-kinase complex, class III, type II);GO:0044804(autophagy of nucleus);GO:0045324(late endosome to vacuole transport)
PH02Gene47249	GO:0000055(ribosomal large subunit export from nucleus);GO:0000056(ribosomal small subunit export from nucleus);GO:0004872(receptor activity);GO:0005049(nuclear export signal receptor activity);GO:0005515(protein binding);GO:0005634(nucleus);GO:0005643(nuclear pore);GO:0005737(cytoplasm);GO:0005829(cytosol);GO:0006611(protein export from nucleus);GO:0008536(Ran GTPase binding);GO:0008565(protein …
PH02Gene21304	GO:0000055(ribosomal large subunit export from nucleus);GO:0000056(ribosomal small subunit export from nucleus);GO:0004872(receptor activity);GO:0005049(nuclear export signal receptor activity);GO:0005515(protein binding);GO:0005634(nucleus);GO:0005643(nuclear pore);GO:0005737(cytoplasm);GO:0005829(cytosol);GO:0006611(protein export from nucleus);GO:0008536(Ran GTPase binding);GO:0008565(protein …
PH02Gene04291	GO:0000059(obsolete protein import into nucleus, docking);GO:0000060(protein import into nucleus, translocation);GO:0005737(cytoplasm);GO:0006607(NLS-bearing protein import into nucleus);GO:0006610(ribosomal protein import into nucleus);GO:0008139(nuclear localization sequence binding);GO:0008565(protein transporter activity);GO:0031965(nuclear membrane);GO:0034399(nuclear periphery)
PH02Gene11791	GO:0000059(obsolete protein import into nucleus, docking);GO:0000060(protein import into nucleus, translocation);GO:0005737(cytoplasm);GO:0006607(NLS-bearing protein import into nucleus);GO:0006610(ribosomal protein import into nucleus);GO:0008139(nuclear localization sequence binding);GO:0008565(protein transporter activity);GO:0031965(nuclear membrane);GO:0034399(nuclear periphery)
PH02Gene03458	GO:0000059(obsolete protein import into nucleus, docking);GO:0000060(protein import into nucleus, translocation);GO:0005737(cytoplasm);GO:0006607(NLS-bearing protein import into nucleus);GO:0006610(ribosomal protein import into nucleus);GO:0008139(nuclear localization sequence binding);GO:0008565(protein transporter activity);GO:0031965(nuclear membrane);GO:0034399(nuclear periphery)
PH02Gene27028	GO:0000059(obsolete protein import into nucleus, docking);GO:0000060(protein import into nucleus, translocation);GO:0005737(cytoplasm);GO:0006607(NLS-bearing protein import into nucleus);GO:0006610(ribosomal protein import into nucleus);GO:0008139(nuclear localization sequence binding);GO:0008565(protein transporter activity);GO:0031965(nuclear membrane);GO:0034399(nuclear periphery)
PH02Gene33716	GO:0000059(obsolete protein import into nucleus, docking);GO:0000060(protein import into nucleus, translocation);GO:0005737(cytoplasm);GO:0006607(NLS-bearing protein import into nucleus);GO:0006610(ribosomal protein import into nucleus);GO:0008139(nuclear localization sequence binding);GO:0008565(protein transporter activity);GO:0031965(nuclear membrane);GO:0034399(nuclear periphery)
PH02Gene11004	GO:0000059(obsolete protein import into nucleus, docking);GO:0000060(protein import into nucleus, translocation);GO:0005737(cytoplasm);GO:0006607(NLS-bearing protein import into nucleus);GO:0006610(ribosomal protein import into nucleus);GO:0008139(nuclear localization sequence binding);GO:0008565(protein transporter activity);GO:0031965(nuclear membrane);GO:0034399(nuclear periphery)
PH02Gene50450	GO:0000059(obsolete protein import into nucleus, docking);GO:0000060(protein import into nucleus, translocation);GO:0005737(cytoplasm);GO:0006607(NLS-bearing protein import into nucleus);GO:0006610(ribosomal protein import into nucleus);GO:0008139(nuclear localization sequence binding);GO:0008565(protein transporter activity);GO:0031965(nuclear membrane);GO:0034399(nuclear periphery)
PH02Gene31285	GO:0000059(obsolete protein import into nucleus, docking);GO:0000060(protein import into nucleus, translocation);GO:0005737(cytoplasm);GO:0006607(NLS-bearing protein import into nucleus);GO:0006610(ribosomal protein import into nucleus);GO:0008139(nuclear localization sequence binding);GO:0008565(protein transporter activity);GO:0031965(nuclear membrane);GO:0034399(nuclear periphery)
PH02Gene42358	GO:0000059(obsolete protein import into nucleus, docking);GO:0000060(protein import into nucleus, translocation);GO:0005737(cytoplasm);GO:0006607(NLS-bearing protein import into nucleus);GO:0006610(ribosomal protein import into nucleus);GO:0008139(nuclear localization sequence binding);GO:0008565(protein transporter activity);GO:0031965(nuclear membrane);GO:0034399(nuclear periphery)
PH02Gene17886	GO:0000059(obsolete protein import into nucleus, docking);GO:0000060(protein import into nucleus, translocation);GO:0005737(cytoplasm);GO:0006607(NLS-bearing protein import into nucleus);GO:0006610(ribosomal protein import into nucleus);GO:0008139(nuclear localization sequence binding);GO:0008565(protein transporter activity);GO:0031965(nuclear membrane);GO:0034399(nuclear periphery)
PH02Gene37850	GO:0000059(obsolete protein import into nucleus, docking);GO:0000060(protein import into nucleus, translocation);GO:0005737(cytoplasm);GO:0006607(NLS-bearing protein import into nucleus);GO:0006610(ribosomal protein import into nucleus);GO:0008139(nuclear localization sequence binding);GO:0008565(protein transporter activity);GO:0031965(nuclear membrane);GO:0034399(nuclear periphery)
PH02Gene12341	GO:0000059(obsolete protein import into nucleus, docking);GO:0000060(protein import into nucleus, translocation);GO:0005737(cytoplasm);GO:0006607(NLS-bearing protein import into nucleus);GO:0006610(ribosomal protein import into nucleus);GO:0008139(nuclear localization sequence binding);GO:0008565(protein transporter activity);GO:0031965(nuclear membrane);GO:0034399(nuclear periphery)
PH02Gene23688	GO:0000062(fatty-acyl-CoA binding);GO:0001666(response to hypoxia);GO:0005515(protein binding);GO:0005778(peroxisomal membrane);GO:0005783(endoplasmic reticulum);GO:0005789(endoplasmic reticulum membrane);GO:0005886(plasma membrane);GO:0006869(lipid transport);GO:0008289(lipid binding);GO:0009514(glyoxysome);GO:0010288(response to lead ion);GO:0016021(integral component of membrane);GO:0032791(le…
PH02Gene17353	GO:0000062(fatty-acyl-CoA binding);GO:0001666(response to hypoxia);GO:0005737(cytoplasm);GO:0005829(cytosol);GO:0005886(plasma membrane);GO:0006869(lipid transport);GO:0009409(response to cold);GO:0009646(response to absence of light);GO:0031210(phosphatidylcholine binding);GO:0050826(response to freezing)
PH02Gene23224	GO:0000062(fatty-acyl-CoA binding);GO:0001666(response to hypoxia);GO:0005737(cytoplasm);GO:0005829(cytosol);GO:0005886(plasma membrane);GO:0006869(lipid transport);GO:0009409(response to cold);GO:0009646(response to absence of light);GO:0031210(phosphatidylcholine binding);GO:0050826(response to freezing)
PH02Gene07358	GO:0000062(fatty-acyl-CoA binding);GO:0001666(response to hypoxia);GO:0005737(cytoplasm);GO:0005829(cytosol);GO:0006869(lipid transport);GO:0008289(lipid binding);GO:0009416(response to light stimulus)
PH02Gene05989	GO:0000062(fatty-acyl-CoA binding);GO:0001666(response to hypoxia);GO:0005737(cytoplasm);GO:0005829(cytosol);GO:0006869(lipid transport);GO:0008289(lipid binding);GO:0009416(response to light stimulus)
PH02Gene18525	GO:0000062(fatty-acyl-CoA binding);GO:0001666(response to hypoxia);GO:0005737(cytoplasm);GO:0005829(cytosol);GO:0006869(lipid transport);GO:0008289(lipid binding);GO:0009416(response to light stimulus)
PH02Gene23694	GO:0000103(sulfate assimilation);GO:0004857(enzyme inhibitor activity);GO:0005829(cytosol);GO:0005886(plasma membrane);GO:0006457(protein folding);GO:0006979(response to oxidative stress);GO:0009409(response to cold);GO:0010497(plasmodesmata-mediated intercellular transport);GO:0015035(protein disulfide oxidoreductase activity);GO:0016671(oxidoreductase activity, acting on a sulfur group of donor…
PH02Gene20540	GO:0000139(Golgi membrane);GO:0000149(SNARE binding);GO:0005484(SNAP receptor activity);GO:0005797(Golgi medial cisterna);GO:0005801(cis-Golgi network);GO:0006888(ER to Golgi vesicle-mediated transport);GO:0006891(intra-Golgi vesicle-mediated transport);GO:0006906(vesicle fusion);GO:0031201(SNARE complex);GO:0048209(regulation of vesicle targeting, to, from or within Golgi)
PH02Gene28790	GO:0000139(Golgi membrane);GO:0000149(SNARE binding);GO:0005484(SNAP receptor activity);GO:0005797(Golgi medial cisterna);GO:0005801(cis-Golgi network);GO:0006888(ER to Golgi vesicle-mediated transport);GO:0006891(intra-Golgi vesicle-mediated transport);GO:0006906(vesicle fusion);GO:0031201(SNARE complex);GO:0048209(regulation of vesicle targeting, to, from or within Golgi)
PH02Gene29640	GO:0000139(Golgi membrane);GO:0000149(SNARE binding);GO:0005484(SNAP receptor activity);GO:0006886(intracellular protein transport);GO:0006888(ER to Golgi vesicle-mediated transport);GO:0006906(vesicle fusion);GO:0016021(integral component of membrane);GO:0031201(SNARE complex);GO:0048278(vesicle docking)
PH02Gene09051	GO:0000139(Golgi membrane);GO:0000149(SNARE binding);GO:0005484(SNAP receptor activity);GO:0006886(intracellular protein transport);GO:0006888(ER to Golgi vesicle-mediated transport);GO:0006906(vesicle fusion);GO:0016021(integral component of membrane);GO:0031201(SNARE complex);GO:0048278(vesicle docking)
PH02Gene05254	GO:0000139(Golgi membrane);GO:0000266(mitochondrial fission);GO:0003924(GTPase activity);GO:0005525(GTP binding);GO:0005737(cytoplasm);GO:0005774(vacuolar membrane);GO:0005794(Golgi apparatus);GO:0005829(cytosol);GO:0005874(microtubule);GO:0005886(plasma membrane);GO:0006896(Golgi to vacuole transport);GO:0008017(microtubule binding);GO:0008289(lipid binding);GO:0009506(plasmodesma);GO:0009524(ph…
PH02Gene07327	GO:0000139(Golgi membrane);GO:0000266(mitochondrial fission);GO:0003924(GTPase activity);GO:0005525(GTP binding);GO:0005737(cytoplasm);GO:0005774(vacuolar membrane);GO:0005794(Golgi apparatus);GO:0005829(cytosol);GO:0005874(microtubule);GO:0005886(plasma membrane);GO:0006896(Golgi to vacuole transport);GO:0008017(microtubule binding);GO:0008289(lipid binding);GO:0009506(plasmodesma);GO:0009524(ph…
PH02Gene01093	GO:0000139(Golgi membrane);GO:0000266(mitochondrial fission);GO:0003924(GTPase activity);GO:0005525(GTP binding);GO:0005737(cytoplasm);GO:0005774(vacuolar membrane);GO:0005794(Golgi apparatus);GO:0005829(cytosol);GO:0005874(microtubule);GO:0005886(plasma membrane);GO:0006896(Golgi to vacuole transport);GO:0008017(microtubule binding);GO:0008289(lipid binding);GO:0009506(plasmodesma);GO:0009524(ph…
PH02Gene00462	GO:0000139(Golgi membrane);GO:0000301(retrograde transport, vesicle recycling within Golgi);GO:0007030(Golgi organization);GO:0031985(Golgi cisterna)
PH02Gene42345	GO:0000139(Golgi membrane);GO:0000301(retrograde transport, vesicle recycling within Golgi);GO:0007030(Golgi organization);GO:0031985(Golgi cisterna)
PH02Gene36069	GO:0000139(Golgi membrane);GO:0000326(protein storage vacuole);GO:0005515(protein binding);GO:0005576(extracellular region);GO:0008233(peptidase activity);GO:0008270(zinc ion binding);GO:0015031(protein transport);GO:0016021(integral component of membrane);GO:0032586(protein storage vacuole membrane);GO:0046872(metal ion binding)
PH02Gene48976	GO:0000139(Golgi membrane);GO:0000326(protein storage vacuole);GO:0005515(protein binding);GO:0005576(extracellular region);GO:0008233(peptidase activity);GO:0008270(zinc ion binding);GO:0015031(protein transport);GO:0016021(integral component of membrane);GO:0032586(protein storage vacuole membrane);GO:0046872(metal ion binding)
PH02Gene34229	GO:0000139(Golgi membrane);GO:0000326(protein storage vacuole);GO:0005515(protein binding);GO:0005576(extracellular region);GO:0008233(peptidase activity);GO:0008270(zinc ion binding);GO:0015031(protein transport);GO:0016021(integral component of membrane);GO:0032586(protein storage vacuole membrane);GO:0046872(metal ion binding)
PH02Gene45022	GO:0000139(Golgi membrane);GO:0000938(GARP complex);GO:0005515(protein binding);GO:0005794(Golgi apparatus);GO:0006896(Golgi to vacuole transport);GO:0009860(pollen tube growth);GO:0010008(endosome membrane);GO:0012505(endomembrane system);GO:0015031(protein transport);GO:0017137(Rab GTPase binding);GO:0019905(syntaxin binding);GO:0019953(sexual reproduction);GO:0032456(endocytic recycling);GO:00…
PH02Gene11600	GO:0000139(Golgi membrane);GO:0000938(GARP complex);GO:0005515(protein binding);GO:0005794(Golgi apparatus);GO:0006896(Golgi to vacuole transport);GO:0009860(pollen tube growth);GO:0010008(endosome membrane);GO:0012505(endomembrane system);GO:0015031(protein transport);GO:0017137(Rab GTPase binding);GO:0019905(syntaxin binding);GO:0019953(sexual reproduction);GO:0032456(endocytic recycling);GO:00…
PH02Gene17895	GO:0000139(Golgi membrane);GO:0003674(molecular_function);GO:0005789(endoplasmic reticulum membrane);GO:0005794(Golgi apparatus);GO:0005886(plasma membrane);GO:0015031(protein transport);GO:0016021(integral component of membrane);GO:0016192(vesicle-mediated transport)
PH02Gene03957	GO:0000139(Golgi membrane);GO:0003674(molecular_function);GO:0005794(Golgi apparatus);GO:0005886(plasma membrane);GO:0006811(ion transport);GO:0009506(plasmodesma);GO:0009507(chloroplast);GO:0016021(integral component of membrane)
PH02Gene13119	GO:0000139(Golgi membrane);GO:0003924(GTPase activity);GO:0005515(protein binding);GO:0005525(GTP binding);GO:0005768(endosome);GO:0005774(vacuolar membrane);GO:0005794(Golgi apparatus);GO:0005802(trans-Golgi network);GO:0005829(cytosol);GO:0005886(plasma membrane);GO:0006890(retrograde vesicle-mediated transport, Golgi to ER);GO:0006891(intra-Golgi vesicle-mediated transport);GO:0009506(plasmode…
PH02Gene07108	GO:0000139(Golgi membrane);GO:0003924(GTPase activity);GO:0005515(protein binding);GO:0005525(GTP binding);GO:0005794(Golgi apparatus);GO:0005795(Golgi stack);GO:0005798(Golgi-associated vesicle);GO:0005802(trans-Golgi network);GO:0005829(cytosol);GO:0005886(plasma membrane);GO:0006886(intracellular protein transport);GO:0009408(response to heat);GO:0048219(inter-Golgi cisterna vesicle-mediated t…
PH02Gene15973	GO:0000139(Golgi membrane);GO:0003924(GTPase activity);GO:0005515(protein binding);GO:0005525(GTP binding);GO:0005794(Golgi apparatus);GO:0005795(Golgi stack);GO:0005798(Golgi-associated vesicle);GO:0005802(trans-Golgi network);GO:0005829(cytosol);GO:0005886(plasma membrane);GO:0006886(intracellular protein transport);GO:0009408(response to heat);GO:0048219(inter-Golgi cisterna vesicle-mediated t…
PH02Gene14317	GO:0000139(Golgi membrane);GO:0004872(receptor activity);GO:0005739(mitochondrion);GO:0005789(endoplasmic reticulum membrane);GO:0005794(Golgi apparatus);GO:0006621(protein retention in ER lumen);GO:0010204(defense response signaling pathway, resistance gene-independent);GO:0015031(protein transport);GO:0016021(integral component of membrane);GO:0016192(vesicle-mediated transport);GO:0046923(ER r…
PH02Gene27861	GO:0000139(Golgi membrane);GO:0005198(structural molecule activity);GO:0005634(nucleus);GO:0005793(endoplasmic reticulum-Golgi intermediate compartment);GO:0005794(Golgi apparatus);GO:0005829(cytosol);GO:0005886(plasma membrane);GO:0006886(intracellular protein transport);GO:0006891(intra-Golgi vesicle-mediated transport);GO:0009506(plasmodesma);GO:0009507(chloroplast);GO:0016020(membrane);GO:001…
PH02Gene42722	GO:0000139(Golgi membrane);GO:0005198(structural molecule activity);GO:0005634(nucleus);GO:0005793(endoplasmic reticulum-Golgi intermediate compartment);GO:0005794(Golgi apparatus);GO:0005829(cytosol);GO:0005886(plasma membrane);GO:0006886(intracellular protein transport);GO:0006891(intra-Golgi vesicle-mediated transport);GO:0009506(plasmodesma);GO:0009507(chloroplast);GO:0016020(membrane);GO:001…
PH02Gene46044	GO:0000139(Golgi membrane);GO:0005198(structural molecule activity);GO:0005829(cytosol);GO:0006886(intracellular protein transport);GO:0016020(membrane);GO:0030276(clathrin binding)
PH02Gene38068	GO:0000139(Golgi membrane);GO:0005198(structural molecule activity);GO:0005829(cytosol);GO:0006886(intracellular protein transport);GO:0016020(membrane);GO:0030276(clathrin binding)
PH02Gene23515	GO:0000139(Golgi membrane);GO:0005198(structural molecule activity);GO:0005829(cytosol);GO:0006886(intracellular protein transport);GO:0016020(membrane);GO:0030276(clathrin binding)
PH02Gene23520	GO:0000139(Golgi membrane);GO:0005198(structural molecule activity);GO:0005829(cytosol);GO:0006886(intracellular protein transport);GO:0016020(membrane);GO:0030276(clathrin binding)
PH02Gene16041	GO:0000139(Golgi membrane);GO:0005198(structural molecule activity);GO:0005829(cytosol);GO:0006886(intracellular protein transport);GO:0016020(membrane);GO:0030276(clathrin binding)
PH02Gene42951	GO:0000139(Golgi membrane);GO:0005215(transporter activity);GO:0005515(protein binding);GO:0005737(cytoplasm);GO:0005789(endoplasmic reticulum membrane);GO:0005829(cytosol);GO:0006810(transport);GO:0006886(intracellular protein transport);GO:0006888(ER to Golgi vesicle-mediated transport);GO:0007029(endoplasmic reticulum organization);GO:0007030(Golgi organization);GO:0008270(zinc ion binding);GO…
PH02Gene30197	GO:0000139(Golgi membrane);GO:0005215(transporter activity);GO:0005737(cytoplasm);GO:0005789(endoplasmic reticulum membrane);GO:0005829(cytosol);GO:0006886(intracellular protein transport);GO:0006888(ER to Golgi vesicle-mediated transport);GO:0006979(response to oxidative stress);GO:0008270(zinc ion binding);GO:0016192(vesicle-mediated transport);GO:0030127(COPII vesicle coat);GO:0033116(endoplas…
PH02Gene38014	GO:0000139(Golgi membrane);GO:0005215(transporter activity);GO:0005737(cytoplasm);GO:0005789(endoplasmic reticulum membrane);GO:0005829(cytosol);GO:0006886(intracellular protein transport);GO:0006888(ER to Golgi vesicle-mediated transport);GO:0006979(response to oxidative stress);GO:0008270(zinc ion binding);GO:0016192(vesicle-mediated transport);GO:0030127(COPII vesicle coat);GO:0033116(endoplas…
PH02Gene32653	GO:0000139(Golgi membrane);GO:0005215(transporter activity);GO:0005794(Golgi apparatus);GO:0005886(plasma membrane);GO:0006810(transport);GO:0015031(protein transport)
PH02Gene21630	GO:0000139(Golgi membrane);GO:0005215(transporter activity);GO:0005794(Golgi apparatus);GO:0005886(plasma membrane);GO:0006810(transport);GO:0015031(protein transport)
PH02Gene07561	GO:0000139(Golgi membrane);GO:0005215(transporter activity);GO:0005794(Golgi apparatus);GO:0005886(plasma membrane);GO:0006810(transport);GO:0015031(protein transport)
PH02Gene31242	GO:0000139(Golgi membrane);GO:0005215(transporter activity);GO:0005794(Golgi apparatus);GO:0005886(plasma membrane);GO:0006810(transport);GO:0015031(protein transport)
PH02Gene37563	GO:0000139(Golgi membrane);GO:0005215(transporter activity);GO:0005794(Golgi apparatus);GO:0005886(plasma membrane);GO:0006810(transport);GO:0015031(protein transport)
PH02Gene33482	GO:0000139(Golgi membrane);GO:0005338(nucleotide-sugar transmembrane transporter activity);GO:0005351(carbohydrate:proton symporter activity);GO:0005463(UDP-N-acetylgalactosamine transmembrane transporter activity);GO:0005783(endoplasmic reticulum);GO:0008643(carbohydrate transport);GO:0009507(chloroplast);GO:0010584(pollen exine formation);GO:0015780(nucleotide-sugar transmembrane transport);GO:…
PH02Gene11354	GO:0000139(Golgi membrane);GO:0005338(nucleotide-sugar transmembrane transporter activity);GO:0005351(carbohydrate:proton symporter activity);GO:0005794(Golgi apparatus);GO:0008643(carbohydrate transport);GO:0009507(chloroplast);GO:0015780(nucleotide-sugar transmembrane transport);GO:0016021(integral component of membrane)
PH02Gene28092	GO:0000139(Golgi membrane);GO:0005338(nucleotide-sugar transmembrane transporter activity);GO:0005351(carbohydrate:proton symporter activity);GO:0008643(carbohydrate transport);GO:0015780(nucleotide-sugar transmembrane transport);GO:0016021(integral component of membrane)
PH02Gene47797	GO:0000139(Golgi membrane);GO:0005338(nucleotide-sugar transmembrane transporter activity);GO:0005457(GDP-fucose transmembrane transporter activity);GO:0005458(GDP-mannose transmembrane transporter activity);GO:0005794(Golgi apparatus);GO:0005886(plasma membrane);GO:0008643(carbohydrate transport);GO:0015297(antiporter activity);GO:0015783(GDP-fucose transmembrane transport);GO:0016021(integral c…
PH02Gene32146	GO:0000139(Golgi membrane);GO:0005338(nucleotide-sugar transmembrane transporter activity);GO:0005794(Golgi apparatus);GO:0005886(plasma membrane);GO:0008643(carbohydrate transport);GO:0015297(antiporter activity);GO:0016020(membrane);GO:0016021(integral component of membrane);GO:0022857(transmembrane transporter activity);GO:0090480(purine nucleotide-sugar transmembrane transport)
PH02Gene06625	GO:0000139(Golgi membrane);GO:0005338(nucleotide-sugar transmembrane transporter activity);GO:0005794(Golgi apparatus);GO:0005886(plasma membrane);GO:0008643(carbohydrate transport);GO:0015297(antiporter activity);GO:0016020(membrane);GO:0016021(integral component of membrane);GO:0022857(transmembrane transporter activity);GO:0090480(purine nucleotide-sugar transmembrane transport)
PH02Gene36232	GO:0000139(Golgi membrane);GO:0005385(zinc ion transmembrane transporter activity);GO:0005802(trans-Golgi network);GO:0071577(zinc II ion transmembrane transport)
PH02Gene37948	GO:0000139(Golgi membrane);GO:0005457(GDP-fucose transmembrane transporter activity);GO:0005794(Golgi apparatus);GO:0005886(plasma membrane);GO:0008643(carbohydrate transport);GO:0015297(antiporter activity);GO:0015780(nucleotide-sugar transmembrane transport);GO:0016020(membrane);GO:0016021(integral component of membrane);GO:0055085(transmembrane transport)
PH02Gene15556	GO:0000139(Golgi membrane);GO:0005464(UDP-xylose transmembrane transporter activity);GO:0005768(endosome);GO:0005794(Golgi apparatus);GO:0005802(trans-Golgi network);GO:0005886(plasma membrane);GO:0008643(carbohydrate transport);GO:0015297(antiporter activity);GO:0015790(UDP-xylose transmembrane transport);GO:0016020(membrane);GO:0016021(integral component of membrane)
PH02Gene40940	GO:0000139(Golgi membrane);GO:0005464(UDP-xylose transmembrane transporter activity);GO:0005768(endosome);GO:0005794(Golgi apparatus);GO:0005802(trans-Golgi network);GO:0005886(plasma membrane);GO:0008643(carbohydrate transport);GO:0015297(antiporter activity);GO:0015790(UDP-xylose transmembrane transport);GO:0016020(membrane);GO:0016021(integral component of membrane)
PH02Gene35877	GO:0000139(Golgi membrane);GO:0005509(calcium ion binding);GO:0005515(protein binding);GO:0005576(extracellular region);GO:0005622(intracellular);GO:0005623(cell);GO:0005770(late endosome);GO:0005783(endoplasmic reticulum);GO:0005794(Golgi apparatus);GO:0005802(trans-Golgi network);GO:0005886(plasma membrane);GO:0005887(integral component of plasma membrane);GO:0006623(protein targeting to vacuol…
PH02Gene48218	GO:0000139(Golgi membrane);GO:0005509(calcium ion binding);GO:0005515(protein binding);GO:0005576(extracellular region);GO:0005622(intracellular);GO:0005623(cell);GO:0005770(late endosome);GO:0005783(endoplasmic reticulum);GO:0005794(Golgi apparatus);GO:0005802(trans-Golgi network);GO:0005886(plasma membrane);GO:0005887(integral component of plasma membrane);GO:0006623(protein targeting to vacuol…
PH02Gene38401	GO:0000139(Golgi membrane);GO:0005509(calcium ion binding);GO:0005515(protein binding);GO:0005576(extracellular region);GO:0005622(intracellular);GO:0005623(cell);GO:0005770(late endosome);GO:0005783(endoplasmic reticulum);GO:0005794(Golgi apparatus);GO:0005802(trans-Golgi network);GO:0005886(plasma membrane);GO:0005887(integral component of plasma membrane);GO:0006623(protein targeting to vacuol…
PH02Gene27618	GO:0000139(Golgi membrane);GO:0005509(calcium ion binding);GO:0005515(protein binding);GO:0005576(extracellular region);GO:0005622(intracellular);GO:0005623(cell);GO:0005770(late endosome);GO:0005783(endoplasmic reticulum);GO:0005794(Golgi apparatus);GO:0005802(trans-Golgi network);GO:0005886(plasma membrane);GO:0005887(integral component of plasma membrane);GO:0006623(protein targeting to vacuol…
PH02Gene08414	GO:0000139(Golgi membrane);GO:0005509(calcium ion binding);GO:0005768(endosome);GO:0005773(vacuole);GO:0005794(Golgi apparatus);GO:0005802(trans-Golgi network);GO:0005887(integral component of plasma membrane);GO:0006623(protein targeting to vacuole);GO:0016021(integral component of membrane);GO:0017119(Golgi transport complex);GO:0030665(clathrin-coated vesicle membrane);GO:0031902(late endosome…
PH02Gene30707	GO:0000139(Golgi membrane);GO:0005509(calcium ion binding);GO:0005768(endosome);GO:0005773(vacuole);GO:0005794(Golgi apparatus);GO:0005802(trans-Golgi network);GO:0005887(integral component of plasma membrane);GO:0006623(protein targeting to vacuole);GO:0016021(integral component of membrane);GO:0017119(Golgi transport complex);GO:0030665(clathrin-coated vesicle membrane);GO:0031902(late endosome…
PH02Gene32747	GO:0000139(Golgi membrane);GO:0005509(calcium ion binding);GO:0005794(Golgi apparatus);GO:0005887(integral component of plasma membrane);GO:0006623(protein targeting to vacuole);GO:0015031(protein transport);GO:0016021(integral component of membrane);GO:0017119(Golgi transport complex);GO:0030665(clathrin-coated vesicle membrane);GO:0031902(late endosome membrane)
PH02Gene01754	GO:0000139(Golgi membrane);GO:0005509(calcium ion binding);GO:0005794(Golgi apparatus);GO:0005887(integral component of plasma membrane);GO:0006623(protein targeting to vacuole);GO:0015031(protein transport);GO:0016021(integral component of membrane);GO:0017119(Golgi transport complex);GO:0030665(clathrin-coated vesicle membrane);GO:0031902(late endosome membrane)
PH02Gene31701	GO:0000139(Golgi membrane);GO:0005509(calcium ion binding);GO:0005794(Golgi apparatus);GO:0005887(integral component of plasma membrane);GO:0006623(protein targeting to vacuole);GO:0015031(protein transport);GO:0016021(integral component of membrane);GO:0017119(Golgi transport complex);GO:0030665(clathrin-coated vesicle membrane);GO:0031902(late endosome membrane)
PH02Gene48062	GO:0000139(Golgi membrane);GO:0005509(calcium ion binding);GO:0005794(Golgi apparatus);GO:0005887(integral component of plasma membrane);GO:0006623(protein targeting to vacuole);GO:0015031(protein transport);GO:0016021(integral component of membrane);GO:0017119(Golgi transport complex);GO:0030665(clathrin-coated vesicle membrane);GO:0031902(late endosome membrane)
PH02Gene33604	GO:0000139(Golgi membrane);GO:0005515(protein binding);GO:0005634(nucleus);GO:0005794(Golgi apparatus);GO:0006886(intracellular protein transport);GO:0006903(vesicle targeting);GO:0007032(endosome organization);GO:0030123(AP-3 adaptor complex);GO:0030276(clathrin binding);GO:0080171(lytic vacuole organization);GO:1990019(protein storage vacuole organization)
PH02Gene09234	GO:0000139(Golgi membrane);GO:0005525(GTP binding);GO:0005634(nucleus);GO:0005737(cytoplasm);GO:0005774(vacuolar membrane);GO:0005783(endoplasmic reticulum);GO:0005789(endoplasmic reticulum membrane);GO:0005886(plasma membrane);GO:0006888(ER to Golgi vesicle-mediated transport);GO:0009832(plant-type cell wall biogenesis);GO:0009932(cell tip growth);GO:0010053(root epidermal cell differentiation);…
PH02Gene05694	GO:0000139(Golgi membrane);GO:0005634(nucleus);GO:0005783(endoplasmic reticulum);GO:0015031(protein transport);GO:0048208(COPII vesicle coating);GO:0070973(protein localization to endoplasmic reticulum exit site)
PH02Gene36558	GO:0000139(Golgi membrane);GO:0005634(nucleus);GO:0005783(endoplasmic reticulum);GO:0015031(protein transport);GO:0048208(COPII vesicle coating);GO:0070973(protein localization to endoplasmic reticulum exit site)
PH02Gene20066	GO:0000139(Golgi membrane);GO:0005634(nucleus);GO:0005783(endoplasmic reticulum);GO:0015031(protein transport);GO:0048208(COPII vesicle coating);GO:0070973(protein localization to endoplasmic reticulum exit site)
PH02Gene00914	GO:0000139(Golgi membrane);GO:0005789(endoplasmic reticulum membrane);GO:0005794(Golgi apparatus);GO:0015914(phospholipid transport);GO:0016020(membrane);GO:0016021(integral component of membrane);GO:0031902(late endosome membrane)
PH02Gene42693	GO:0000139(Golgi membrane);GO:0005789(endoplasmic reticulum membrane);GO:0006888(ER to Golgi vesicle-mediated transport)
PH02Gene28927	GO:0000139(Golgi membrane);GO:0005789(endoplasmic reticulum membrane);GO:0006888(ER to Golgi vesicle-mediated transport)
PH02Gene25749	GO:0000139(Golgi membrane);GO:0005789(endoplasmic reticulum membrane);GO:0006888(ER to Golgi vesicle-mediated transport)
PH02Gene29868	GO:0000139(Golgi membrane);GO:0005794(Golgi apparatus);GO:0005886(plasma membrane);GO:0008643(carbohydrate transport);GO:0015297(antiporter activity);GO:0015780(nucleotide-sugar transmembrane transport);GO:0016020(membrane);GO:0016021(integral component of membrane)
PH02Gene00534	GO:0000139(Golgi membrane);GO:0005829(cytosol);GO:0006888(ER to Golgi vesicle-mediated transport);GO:0030008(TRAPP complex)
PH02Gene48383	GO:0000139(Golgi membrane);GO:0005886(plasma membrane);GO:0006886(intracellular protein transport);GO:0015031(protein transport);GO:0016192(vesicle-mediated transport);GO:0030125(clathrin vesicle coat);GO:0030663(COPI-coated vesicle membrane)
PH02Gene37160	GO:0000139(Golgi membrane);GO:0006886(intracellular protein transport);GO:0015031(protein transport);GO:0016192(vesicle-mediated transport);GO:0030125(clathrin vesicle coat);GO:0030663(COPI-coated vesicle membrane)
PH02Gene24392	GO:0000145(exocyst);GO:0005546(phosphatidylinositol-4,5-bisphosphate binding);GO:0005886(plasma membrane);GO:0006887(exocytosis);GO:0006893(Golgi to plasma membrane transport);GO:0017049(GTP-Rho binding);GO:0051601(exocyst localization)
PH02Gene29787	GO:0000145(exocyst);GO:0005546(phosphatidylinositol-4,5-bisphosphate binding);GO:0005886(plasma membrane);GO:0006887(exocytosis);GO:0006893(Golgi to plasma membrane transport);GO:0017049(GTP-Rho binding);GO:0051601(exocyst localization)
PH02Gene29788	GO:0000145(exocyst);GO:0005546(phosphatidylinositol-4,5-bisphosphate binding);GO:0005886(plasma membrane);GO:0006887(exocytosis);GO:0006893(Golgi to plasma membrane transport);GO:0017049(GTP-Rho binding);GO:0051601(exocyst localization)
PH02Gene24484	GO:0000145(exocyst);GO:0005546(phosphatidylinositol-4,5-bisphosphate binding);GO:0005886(plasma membrane);GO:0006887(exocytosis);GO:0006893(Golgi to plasma membrane transport);GO:0017049(GTP-Rho binding);GO:0051601(exocyst localization)
PH02Gene28223	GO:0000145(exocyst);GO:0005618(cell wall);GO:0005634(nucleus);GO:0005829(cytosol);GO:0005856(cytoskeleton);GO:0005886(plasma membrane);GO:0006612(protein targeting to membrane);GO:0006887(exocytosis);GO:0006893(Golgi to plasma membrane transport);GO:0006903(vesicle targeting);GO:0006904(vesicle docking involved in exocytosis);GO:0009506(plasmodesma);GO:0009524(phragmoplast);GO:0009846(pollen germ…
PH02Gene05579	GO:0000149(SNARE binding);GO:0000323(lytic vacuole);GO:0005768(endosome);GO:0035493(SNARE complex assembly);GO:0060627(regulation of vesicle-mediated transport)
PH02Gene35764	GO:0000149(SNARE binding);GO:0005484(SNAP receptor activity);GO:0005789(endoplasmic reticulum membrane);GO:0005794(Golgi apparatus);GO:0006623(protein targeting to vacuole);GO:0006888(ER to Golgi vesicle-mediated transport);GO:0006891(intra-Golgi vesicle-mediated transport);GO:0006896(Golgi to vacuole transport);GO:0012507(ER to Golgi transport vesicle membrane);GO:0031201(SNARE complex);GO:00319…
PH02Gene47935	GO:0000149(SNARE binding);GO:0005484(SNAP receptor activity);GO:0005789(endoplasmic reticulum membrane);GO:0005794(Golgi apparatus);GO:0006623(protein targeting to vacuole);GO:0006888(ER to Golgi vesicle-mediated transport);GO:0006891(intra-Golgi vesicle-mediated transport);GO:0006896(Golgi to vacuole transport);GO:0012507(ER to Golgi transport vesicle membrane);GO:0031201(SNARE complex);GO:00319…
PH02Gene19777	GO:0000149(SNARE binding);GO:0005484(SNAP receptor activity);GO:0005789(endoplasmic reticulum membrane);GO:0005794(Golgi apparatus);GO:0006623(protein targeting to vacuole);GO:0006888(ER to Golgi vesicle-mediated transport);GO:0006891(intra-Golgi vesicle-mediated transport);GO:0006896(Golgi to vacuole transport);GO:0012507(ER to Golgi transport vesicle membrane);GO:0031201(SNARE complex);GO:00319…
PH02Gene17957	GO:0000149(SNARE binding);GO:0005484(SNAP receptor activity);GO:0005789(endoplasmic reticulum membrane);GO:0005794(Golgi apparatus);GO:0006623(protein targeting to vacuole);GO:0006888(ER to Golgi vesicle-mediated transport);GO:0006891(intra-Golgi vesicle-mediated transport);GO:0006896(Golgi to vacuole transport);GO:0012507(ER to Golgi transport vesicle membrane);GO:0031201(SNARE complex);GO:00319…
PH02Gene37273	GO:0000149(SNARE binding);GO:0005484(SNAP receptor activity);GO:0005789(endoplasmic reticulum membrane);GO:0005794(Golgi apparatus);GO:0006623(protein targeting to vacuole);GO:0006888(ER to Golgi vesicle-mediated transport);GO:0006891(intra-Golgi vesicle-mediated transport);GO:0006896(Golgi to vacuole transport);GO:0012507(ER to Golgi transport vesicle membrane);GO:0031201(SNARE complex);GO:00319…
PH02Gene22164	GO:0000149(SNARE binding);GO:0005484(SNAP receptor activity);GO:0005789(endoplasmic reticulum membrane);GO:0005794(Golgi apparatus);GO:0006623(protein targeting to vacuole);GO:0006888(ER to Golgi vesicle-mediated transport);GO:0006891(intra-Golgi vesicle-mediated transport);GO:0006896(Golgi to vacuole transport);GO:0012507(ER to Golgi transport vesicle membrane);GO:0031201(SNARE complex);GO:00319…
PH02Gene44663	GO:0000149(SNARE binding);GO:0005484(SNAP receptor activity);GO:0005886(plasma membrane);GO:0006886(intracellular protein transport);GO:0006887(exocytosis);GO:0006906(vesicle fusion);GO:0012505(endomembrane system);GO:0016021(integral component of membrane);GO:0031201(SNARE complex);GO:0048278(vesicle docking)
PH02Gene27252	GO:0000149(SNARE binding);GO:0005484(SNAP receptor activity);GO:0005886(plasma membrane);GO:0006886(intracellular protein transport);GO:0006887(exocytosis);GO:0006906(vesicle fusion);GO:0012505(endomembrane system);GO:0016021(integral component of membrane);GO:0031201(SNARE complex);GO:0048278(vesicle docking)
PH02Gene38860	GO:0000149(SNARE binding);GO:0005484(SNAP receptor activity);GO:0005886(plasma membrane);GO:0006886(intracellular protein transport);GO:0006887(exocytosis);GO:0006906(vesicle fusion);GO:0012505(endomembrane system);GO:0016021(integral component of membrane);GO:0031201(SNARE complex);GO:0048278(vesicle docking)
PH02Gene50266	GO:0000149(SNARE binding);GO:0005484(SNAP receptor activity);GO:0005886(plasma membrane);GO:0006886(intracellular protein transport);GO:0006887(exocytosis);GO:0006906(vesicle fusion);GO:0012505(endomembrane system);GO:0016021(integral component of membrane);GO:0031201(SNARE complex);GO:0048278(vesicle docking)
PH02Gene27686	GO:0000149(SNARE binding);GO:0005484(SNAP receptor activity);GO:0005886(plasma membrane);GO:0006886(intracellular protein transport);GO:0006887(exocytosis);GO:0006906(vesicle fusion);GO:0012505(endomembrane system);GO:0016021(integral component of membrane);GO:0031201(SNARE complex);GO:0048278(vesicle docking)
PH02Gene37192	GO:0000149(SNARE binding);GO:0005484(SNAP receptor activity);GO:0006886(intracellular protein transport);GO:0006906(vesicle fusion);GO:0012505(endomembrane system);GO:0016021(integral component of membrane);GO:0031201(SNARE complex);GO:0048278(vesicle docking)
PH02Gene09574	GO:0000149(SNARE binding);GO:0005484(SNAP receptor activity);GO:0006886(intracellular protein transport);GO:0006906(vesicle fusion);GO:0012505(endomembrane system);GO:0016021(integral component of membrane);GO:0031201(SNARE complex);GO:0048278(vesicle docking)
PH02Gene09572	GO:0000149(SNARE binding);GO:0005484(SNAP receptor activity);GO:0006886(intracellular protein transport);GO:0006906(vesicle fusion);GO:0012505(endomembrane system);GO:0016021(integral component of membrane);GO:0031201(SNARE complex);GO:0048278(vesicle docking)
PH02Gene35017	GO:0000149(SNARE binding);GO:0005484(SNAP receptor activity);GO:0006886(intracellular protein transport);GO:0006906(vesicle fusion);GO:0012505(endomembrane system);GO:0016021(integral component of membrane);GO:0031201(SNARE complex);GO:0048278(vesicle docking)
PH02Gene18418	GO:0000149(SNARE binding);GO:0005484(SNAP receptor activity);GO:0006886(intracellular protein transport);GO:0006906(vesicle fusion);GO:0012505(endomembrane system);GO:0016021(integral component of membrane);GO:0031201(SNARE complex);GO:0048278(vesicle docking)
PH02Gene05634	GO:0000149(SNARE binding);GO:0005484(SNAP receptor activity);GO:0006886(intracellular protein transport);GO:0006906(vesicle fusion);GO:0012505(endomembrane system);GO:0016021(integral component of membrane);GO:0031201(SNARE complex);GO:0048278(vesicle docking)
PH02Gene47149	GO:0000149(SNARE binding);GO:0005484(SNAP receptor activity);GO:0006886(intracellular protein transport);GO:0006906(vesicle fusion);GO:0012505(endomembrane system);GO:0016021(integral component of membrane);GO:0031201(SNARE complex);GO:0048278(vesicle docking)
PH02Gene35410	GO:0000149(SNARE binding);GO:0005484(SNAP receptor activity);GO:0006886(intracellular protein transport);GO:0006906(vesicle fusion);GO:0012505(endomembrane system);GO:0016021(integral component of membrane);GO:0031201(SNARE complex);GO:0048278(vesicle docking)
PH02Gene01424	GO:0000149(SNARE binding);GO:0005484(SNAP receptor activity);GO:0006886(intracellular protein transport);GO:0006906(vesicle fusion);GO:0012505(endomembrane system);GO:0016021(integral component of membrane);GO:0031201(SNARE complex);GO:0048278(vesicle docking)
PH02Gene15693	GO:0000149(SNARE binding);GO:0005484(SNAP receptor activity);GO:0006887(exocytosis);GO:0006906(vesicle fusion);GO:0031201(SNARE complex)
PH02Gene51290	GO:0000149(SNARE binding);GO:0005484(SNAP receptor activity);GO:0006887(exocytosis);GO:0006906(vesicle fusion);GO:0031201(SNARE complex)
PH02Gene05786	GO:0000155(phosphorelay sensor kinase activity);GO:0000160(phosphorelay signal transduction system);GO:0004673(protein histidine kinase activity);GO:0004721(phosphoprotein phosphatase activity);GO:0005034(osmosensor activity);GO:0005515(protein binding);GO:0005789(endoplasmic reticulum membrane);GO:0005886(plasma membrane);GO:0006970(response to osmotic stress);GO:0009116(nucleoside metabolic pro…
PH02Gene26773	GO:0000155(phosphorelay sensor kinase activity);GO:0000160(phosphorelay signal transduction system);GO:0004673(protein histidine kinase activity);GO:0004721(phosphoprotein phosphatase activity);GO:0005034(osmosensor activity);GO:0005515(protein binding);GO:0005789(endoplasmic reticulum membrane);GO:0005886(plasma membrane);GO:0006970(response to osmotic stress);GO:0009414(response to water depriv…
PH02Gene42537	GO:0000155(phosphorelay sensor kinase activity);GO:0000160(phosphorelay signal transduction system);GO:0004673(protein histidine kinase activity);GO:0004721(phosphoprotein phosphatase activity);GO:0005034(osmosensor activity);GO:0005515(protein binding);GO:0005789(endoplasmic reticulum membrane);GO:0005886(plasma membrane);GO:0006970(response to osmotic stress);GO:0009414(response to water depriv…
PH02Gene50147	GO:0000165(MAPK cascade);GO:0002229(defense response to oomycetes);GO:0004709(MAP kinase kinase kinase activity);GO:0004712(protein serine/threonine/tyrosine kinase activity);GO:0005515(protein binding);GO:0005524(ATP binding);GO:0005634(nucleus);GO:0005730(nucleolus);GO:0005768(endosome);GO:0005769(early endosome);GO:0005783(endoplasmic reticulum);GO:0005802(trans-Golgi network);GO:0005829(cytos…
PH02Gene38822	GO:0000166(nucleotide binding);GO:0000347(THO complex);GO:0003723(RNA binding);GO:0005515(protein binding);GO:0005634(nucleus);GO:0005737(cytoplasm);GO:0006397(mRNA processing);GO:0008380(RNA splicing);GO:0009738(abscisic acid-activated signaling pathway);GO:0009788(negative regulation of abscisic acid-activated signaling pathway);GO:0010267(production of ta-siRNAs involved in RNA interference);G…
PH02Gene32365	GO:0000166(nucleotide binding);GO:0003400(regulation of COPII vesicle coating);GO:0005090(Sar guanyl-nucleotide exchange factor activity);GO:0005096(GTPase activator activity);GO:0005515(protein binding);GO:0005737(cytoplasm);GO:0005783(endoplasmic reticulum);GO:0005886(plasma membrane);GO:0006817(phosphate ion transport);GO:0006888(ER to Golgi vesicle-mediated transport);GO:0009306(protein secre…
PH02Gene27663	GO:0000166(nucleotide binding);GO:0003400(regulation of COPII vesicle coating);GO:0005090(Sar guanyl-nucleotide exchange factor activity);GO:0005096(GTPase activator activity);GO:0005515(protein binding);GO:0005737(cytoplasm);GO:0005783(endoplasmic reticulum);GO:0005886(plasma membrane);GO:0006817(phosphate ion transport);GO:0006888(ER to Golgi vesicle-mediated transport);GO:0009306(protein secre…
PH02Gene17177	GO:0000166(nucleotide binding);GO:0005198(structural molecule activity);GO:0005737(cytoplasm);GO:0005783(endoplasmic reticulum);GO:0005829(cytosol);GO:0006886(intracellular protein transport);GO:0006900(vesicle budding from membrane);GO:0015031(protein transport);GO:0030127(COPII vesicle coat);GO:0090114(COPII-coated vesicle budding)
PH02Gene20459	GO:0000166(nucleotide binding);GO:0005324(long-chain fatty acid transporter activity);GO:0005524(ATP binding);GO:0005777(peroxisome);GO:0015910(peroxisomal long-chain fatty acid import);GO:0016020(membrane);GO:0016021(integral component of membrane);GO:0016887(ATPase activity);GO:0042626(ATPase activity, coupled to transmembrane movement of substances);GO:0042803(protein homodimerization activity…
PH02Gene25763	GO:0000166(nucleotide binding);GO:0005324(long-chain fatty acid transporter activity);GO:0005524(ATP binding);GO:0005777(peroxisome);GO:0015910(peroxisomal long-chain fatty acid import);GO:0016020(membrane);GO:0016021(integral component of membrane);GO:0016887(ATPase activity);GO:0042626(ATPase activity, coupled to transmembrane movement of substances);GO:0042803(protein homodimerization activity…
PH02Gene33667	GO:0000166(nucleotide binding);GO:0005515(protein binding);GO:0005635(nuclear envelope);GO:0005643(nuclear pore);GO:0005737(cytoplasm);GO:0005834(heterotrimeric G-protein complex);GO:0015031(protein transport);GO:0017056(structural constituent of nuclear pore);GO:0051028(mRNA transport)
PH02Gene27243	GO:0000166(nucleotide binding);GO:0005634(nucleus);GO:0009793(embryo development ending in seed dormancy);GO:0010073(meristem maintenance);GO:0010305(leaf vascular tissue pattern formation);GO:0010311(lateral root formation);GO:0010449(root meristem growth);GO:0035266(meristem growth);GO:0048366(leaf development);GO:2000012(regulation of auxin polar transport)
PH02Gene12544	GO:0000166(nucleotide binding);GO:0005634(nucleus);GO:0009793(embryo development ending in seed dormancy);GO:0010073(meristem maintenance);GO:0010305(leaf vascular tissue pattern formation);GO:0010311(lateral root formation);GO:0010449(root meristem growth);GO:0035266(meristem growth);GO:0048366(leaf development);GO:2000012(regulation of auxin polar transport)
PH02Gene05196	GO:0000184(nuclear-transcribed mRNA catabolic process, nonsense-mediated decay);GO:0003729(mRNA binding);GO:0005634(nucleus);GO:0005730(nucleolus);GO:0005737(cytoplasm);GO:0009611(response to wounding);GO:0009863(salicylic acid mediated signaling pathway);GO:0009867(jasmonic acid mediated signaling pathway);GO:0042742(defense response to bacterium);GO:0045727(positive regulation of translation);G…
PH02Gene07438	GO:0000220(vacuolar proton-transporting V-type ATPase, V0 domain);GO:0007035(vacuolar acidification);GO:0016021(integral component of membrane);GO:0046961(proton-transporting ATPase activity, rotational mechanism)
PH02Gene30667	GO:0000220(vacuolar proton-transporting V-type ATPase, V0 domain);GO:0007035(vacuolar acidification);GO:0016021(integral component of membrane);GO:0046961(proton-transporting ATPase activity, rotational mechanism)
PH02Gene35307	GO:0000266(mitochondrial fission);GO:0003924(GTPase activity);GO:0005525(GTP binding);GO:0005737(cytoplasm);GO:0005739(mitochondrion);GO:0005773(vacuole);GO:0005774(vacuolar membrane);GO:0005874(microtubule);GO:0005886(plasma membrane);GO:0007049(cell cycle);GO:0008017(microtubule binding);GO:0009506(plasmodesma);GO:0009524(phragmoplast);GO:0016192(vesicle-mediated transport);GO:0046686(response …
PH02Gene12281	GO:0000266(mitochondrial fission);GO:0003924(GTPase activity);GO:0005525(GTP binding);GO:0005737(cytoplasm);GO:0005739(mitochondrion);GO:0005773(vacuole);GO:0005774(vacuolar membrane);GO:0005874(microtubule);GO:0005886(plasma membrane);GO:0007049(cell cycle);GO:0008017(microtubule binding);GO:0009506(plasmodesma);GO:0009524(phragmoplast);GO:0016192(vesicle-mediated transport);GO:0046686(response …
PH02Gene28509	GO:0000274(mitochondrial proton-transporting ATP synthase, stator stalk);GO:0000276(mitochondrial proton-transporting ATP synthase complex, coupling factor F(o));GO:0005507(copper ion binding);GO:0005730(nucleolus);GO:0005739(mitochondrion);GO:0005753(mitochondrial proton-transporting ATP synthase complex);GO:0005774(vacuolar membrane);GO:0005794(Golgi apparatus);GO:0008270(zinc ion binding);GO:0…
PH02Gene16213	GO:0000275(mitochondrial proton-transporting ATP synthase complex, catalytic core F(1));GO:0005739(mitochondrion);GO:0005753(mitochondrial proton-transporting ATP synthase complex);GO:0005794(Golgi apparatus);GO:0005886(plasma membrane);GO:0008270(zinc ion binding);GO:0009507(chloroplast);GO:0015986(ATP synthesis coupled proton transport);GO:0016020(membrane);GO:0046933(proton-transporting ATP sy…
PH02Gene13115	GO:0000275(mitochondrial proton-transporting ATP synthase complex, catalytic core F(1));GO:0015986(ATP synthesis coupled proton transport);GO:0046933(proton-transporting ATP synthase activity, rotational mechanism)
PH02Gene32081	GO:0000285(1-phosphatidylinositol-3-phosphate 5-kinase activity);GO:0005524(ATP binding);GO:0005634(nucleus);GO:0006458('de novo' protein folding);GO:0007005(mitochondrion organization);GO:0010008(endosome membrane);GO:0016308(1-phosphatidylinositol-4-phosphate 5-kinase activity);GO:0042147(retrograde transport, endosome to Golgi);GO:0044183(protein binding involved in protein folding);GO:0046854…
PH02Gene36075	GO:0000285(1-phosphatidylinositol-3-phosphate 5-kinase activity);GO:0005524(ATP binding);GO:0005634(nucleus);GO:0006458('de novo' protein folding);GO:0007005(mitochondrion organization);GO:0010008(endosome membrane);GO:0016308(1-phosphatidylinositol-4-phosphate 5-kinase activity);GO:0042147(retrograde transport, endosome to Golgi);GO:0044183(protein binding involved in protein folding);GO:0046854…
PH02Gene15388	GO:0000285(1-phosphatidylinositol-3-phosphate 5-kinase activity);GO:0005524(ATP binding);GO:0005634(nucleus);GO:0006458('de novo' protein folding);GO:0010008(endosome membrane);GO:0016308(1-phosphatidylinositol-4-phosphate 5-kinase activity);GO:0042147(retrograde transport, endosome to Golgi);GO:0044183(protein binding involved in protein folding);GO:0051082(unfolded protein binding);GO:0061077(c…
PH02Gene42534	GO:0000285(1-phosphatidylinositol-3-phosphate 5-kinase activity);GO:0005524(ATP binding);GO:0005634(nucleus);GO:0006458('de novo' protein folding);GO:0010008(endosome membrane);GO:0016308(1-phosphatidylinositol-4-phosphate 5-kinase activity);GO:0042147(retrograde transport, endosome to Golgi);GO:0044183(protein binding involved in protein folding);GO:0051082(unfolded protein binding);GO:0061077(c…
PH02Gene04420	GO:0000285(1-phosphatidylinositol-3-phosphate 5-kinase activity);GO:0005524(ATP binding);GO:0005737(cytoplasm);GO:0005739(mitochondrion);GO:0005768(endosome);GO:0006458('de novo' protein folding);GO:0007005(mitochondrion organization);GO:0007033(vacuole organization);GO:0007165(signal transduction);GO:0008270(zinc ion binding);GO:0009555(pollen development);GO:0010008(endosome membrane);GO:001025…
PH02Gene41400	GO:0000285(1-phosphatidylinositol-3-phosphate 5-kinase activity);GO:0005524(ATP binding);GO:0005737(cytoplasm);GO:0005739(mitochondrion);GO:0005768(endosome);GO:0006458('de novo' protein folding);GO:0007005(mitochondrion organization);GO:0007033(vacuole organization);GO:0007165(signal transduction);GO:0008270(zinc ion binding);GO:0009555(pollen development);GO:0010008(endosome membrane);GO:001025…
PH02Gene47430	GO:0000285(1-phosphatidylinositol-3-phosphate 5-kinase activity);GO:0005524(ATP binding);GO:0005737(cytoplasm);GO:0005739(mitochondrion);GO:0005768(endosome);GO:0006458('de novo' protein folding);GO:0007005(mitochondrion organization);GO:0007033(vacuole organization);GO:0007165(signal transduction);GO:0008270(zinc ion binding);GO:0009555(pollen development);GO:0010008(endosome membrane);GO:001025…
PH02Gene22542	GO:0000285(1-phosphatidylinositol-3-phosphate 5-kinase activity);GO:0005524(ATP binding);GO:0005737(cytoplasm);GO:0005739(mitochondrion);GO:0005768(endosome);GO:0006458('de novo' protein folding);GO:0007005(mitochondrion organization);GO:0007033(vacuole organization);GO:0007165(signal transduction);GO:0008270(zinc ion binding);GO:0009555(pollen development);GO:0010008(endosome membrane);GO:001025…
PH02Gene27838	GO:0000285(1-phosphatidylinositol-3-phosphate 5-kinase activity);GO:0005524(ATP binding);GO:0005737(cytoplasm);GO:0005768(endosome);GO:0006458('de novo' protein folding);GO:0007033(vacuole organization);GO:0008270(zinc ion binding);GO:0009555(pollen development);GO:0010008(endosome membrane);GO:0010256(endomembrane system organization);GO:0016308(1-phosphatidylinositol-4-phosphate 5-kinase activi…
PH02Gene15040	GO:0000285(1-phosphatidylinositol-3-phosphate 5-kinase activity);GO:0005524(ATP binding);GO:0005737(cytoplasm);GO:0005768(endosome);GO:0006458('de novo' protein folding);GO:0007033(vacuole organization);GO:0008270(zinc ion binding);GO:0009555(pollen development);GO:0010008(endosome membrane);GO:0010256(endomembrane system organization);GO:0016308(1-phosphatidylinositol-4-phosphate 5-kinase activi…
PH02Gene02137	GO:0000293(ferric-chelate reductase activity);GO:0006811(ion transport);GO:0009507(chloroplast);GO:0009767(photosynthetic electron transport chain);GO:0016020(membrane);GO:0016021(integral component of membrane);GO:0016491(oxidoreductase activity);GO:0031969(chloroplast membrane);GO:0046872(metal ion binding);GO:0055114(oxidation-reduction process)
PH02Gene00693	GO:0000301(retrograde transport, vesicle recycling within Golgi);GO:0005794(Golgi apparatus);GO:0007030(Golgi organization)
PH02Gene17857	GO:0000301(retrograde transport, vesicle recycling within Golgi);GO:0005794(Golgi apparatus);GO:0007030(Golgi organization)
PH02Gene22543	GO:0000301(retrograde transport, vesicle recycling within Golgi);GO:0006888(ER to Golgi vesicle-mediated transport);GO:0006890(retrograde vesicle-mediated transport, Golgi to ER);GO:0008565(protein transporter activity);GO:0017119(Golgi transport complex)
PH02Gene47120	GO:0000301(retrograde transport, vesicle recycling within Golgi);GO:0006888(ER to Golgi vesicle-mediated transport);GO:0006890(retrograde vesicle-mediated transport, Golgi to ER);GO:0008565(protein transporter activity);GO:0017119(Golgi transport complex)
PH02Gene44579	GO:0000301(retrograde transport, vesicle recycling within Golgi);GO:0006890(retrograde vesicle-mediated transport, Golgi to ER);GO:0007030(Golgi organization);GO:0017119(Golgi transport complex);GO:0048213(Golgi vesicle prefusion complex stabilization)
PH02Gene37649	GO:0000301(retrograde transport, vesicle recycling within Golgi);GO:0006890(retrograde vesicle-mediated transport, Golgi to ER);GO:0007030(Golgi organization);GO:0017119(Golgi transport complex);GO:0048213(Golgi vesicle prefusion complex stabilization)
PH02Gene17495	GO:0000302(response to reactive oxygen species);GO:0004322(ferroxidase activity);GO:0005506(iron ion binding);GO:0005739(mitochondrion);GO:0006826(iron ion transport);GO:0006879(cellular iron ion homeostasis);GO:0006880(intracellular sequestering of iron ion);GO:0008199(ferric iron binding);GO:0009507(chloroplast);GO:0009570(chloroplast stroma);GO:0009908(flower development);GO:0009941(chloroplas…
PH02Gene47163	GO:0000302(response to reactive oxygen species);GO:0004322(ferroxidase activity);GO:0005506(iron ion binding);GO:0005739(mitochondrion);GO:0006826(iron ion transport);GO:0006879(cellular iron ion homeostasis);GO:0006880(intracellular sequestering of iron ion);GO:0008199(ferric iron binding);GO:0009507(chloroplast);GO:0009570(chloroplast stroma);GO:0009908(flower development);GO:0009941(chloroplas…
PH02Gene35658	GO:0000325(plant-type vacuole);GO:0002020(protease binding);GO:0005524(ATP binding);GO:0005618(cell wall);GO:0005739(mitochondrion);GO:0005773(vacuole);GO:0005774(vacuolar membrane);GO:0005794(Golgi apparatus);GO:0005829(cytosol);GO:0005886(plasma membrane);GO:0007030(Golgi organization);GO:0009506(plasmodesma);GO:0009507(chloroplast);GO:0009555(pollen development);GO:0009651(response to salt str…
PH02Gene49100	GO:0000325(plant-type vacuole);GO:0004427(inorganic diphosphatase activity);GO:0005739(mitochondrion);GO:0005773(vacuole);GO:0005774(vacuolar membrane);GO:0005794(Golgi apparatus);GO:0005829(cytosol);GO:0005886(plasma membrane);GO:0009414(response to water deprivation);GO:0009507(chloroplast);GO:0009651(response to salt stress);GO:0009678(hydrogen-translocating pyrophosphatase activity);GO:000970…
PH02Gene19952	GO:0000325(plant-type vacuole);GO:0004427(inorganic diphosphatase activity);GO:0005739(mitochondrion);GO:0005773(vacuole);GO:0005774(vacuolar membrane);GO:0005794(Golgi apparatus);GO:0005829(cytosol);GO:0005886(plasma membrane);GO:0009414(response to water deprivation);GO:0009507(chloroplast);GO:0009651(response to salt stress);GO:0009678(hydrogen-translocating pyrophosphatase activity);GO:000970…
PH02Gene04787	GO:0000325(plant-type vacuole);GO:0004427(inorganic diphosphatase activity);GO:0005739(mitochondrion);GO:0005773(vacuole);GO:0005774(vacuolar membrane);GO:0005794(Golgi apparatus);GO:0005829(cytosol);GO:0005886(plasma membrane);GO:0009414(response to water deprivation);GO:0009507(chloroplast);GO:0009651(response to salt stress);GO:0009678(hydrogen-translocating pyrophosphatase activity);GO:000970…
PH02Gene40325	GO:0000325(plant-type vacuole);GO:0004427(inorganic diphosphatase activity);GO:0005739(mitochondrion);GO:0005773(vacuole);GO:0005774(vacuolar membrane);GO:0005794(Golgi apparatus);GO:0005829(cytosol);GO:0005886(plasma membrane);GO:0009414(response to water deprivation);GO:0009507(chloroplast);GO:0009651(response to salt stress);GO:0009678(hydrogen-translocating pyrophosphatase activity);GO:000970…
PH02Gene45988	GO:0000325(plant-type vacuole);GO:0004427(inorganic diphosphatase activity);GO:0005739(mitochondrion);GO:0005773(vacuole);GO:0005774(vacuolar membrane);GO:0005794(Golgi apparatus);GO:0005829(cytosol);GO:0005886(plasma membrane);GO:0009414(response to water deprivation);GO:0009507(chloroplast);GO:0009651(response to salt stress);GO:0009678(hydrogen-translocating pyrophosphatase activity);GO:000970…
PH02Gene11665	GO:0000325(plant-type vacuole);GO:0004427(inorganic diphosphatase activity);GO:0005739(mitochondrion);GO:0005773(vacuole);GO:0005774(vacuolar membrane);GO:0005794(Golgi apparatus);GO:0005829(cytosol);GO:0005886(plasma membrane);GO:0009414(response to water deprivation);GO:0009507(chloroplast);GO:0009651(response to salt stress);GO:0009678(hydrogen-translocating pyrophosphatase activity);GO:000970…
PH02Gene25318	GO:0000325(plant-type vacuole);GO:0004427(inorganic diphosphatase activity);GO:0005739(mitochondrion);GO:0005773(vacuole);GO:0005774(vacuolar membrane);GO:0005794(Golgi apparatus);GO:0005829(cytosol);GO:0005886(plasma membrane);GO:0009414(response to water deprivation);GO:0009507(chloroplast);GO:0009651(response to salt stress);GO:0009678(hydrogen-translocating pyrophosphatase activity);GO:000970…
PH02Gene26349	GO:0000325(plant-type vacuole);GO:0004427(inorganic diphosphatase activity);GO:0005739(mitochondrion);GO:0005773(vacuole);GO:0005774(vacuolar membrane);GO:0005794(Golgi apparatus);GO:0005829(cytosol);GO:0005886(plasma membrane);GO:0009414(response to water deprivation);GO:0009507(chloroplast);GO:0009651(response to salt stress);GO:0009678(hydrogen-translocating pyrophosphatase activity);GO:000970…
PH02Gene37134	GO:0000325(plant-type vacuole);GO:0005215(transporter activity);GO:0005773(vacuole);GO:0005774(vacuolar membrane);GO:0005794(Golgi apparatus);GO:0005886(plasma membrane);GO:0009705(plant-type vacuole membrane);GO:0015031(protein transport);GO:0015112(nitrate transmembrane transporter activity);GO:0015334(high-affinity oligopeptide transmembrane transporter activity);GO:0015833(peptide transport);…
PH02Gene23451	GO:0000325(plant-type vacuole);GO:0005215(transporter activity);GO:0005773(vacuole);GO:0005774(vacuolar membrane);GO:0005794(Golgi apparatus);GO:0005886(plasma membrane);GO:0009705(plant-type vacuole membrane);GO:0015031(protein transport);GO:0015112(nitrate transmembrane transporter activity);GO:0015334(high-affinity oligopeptide transmembrane transporter activity);GO:0015833(peptide transport);…
PH02Gene25128	GO:0000325(plant-type vacuole);GO:0005215(transporter activity);GO:0005773(vacuole);GO:0005774(vacuolar membrane);GO:0005794(Golgi apparatus);GO:0005886(plasma membrane);GO:0009705(plant-type vacuole membrane);GO:0015031(protein transport);GO:0015112(nitrate transmembrane transporter activity);GO:0015334(high-affinity oligopeptide transmembrane transporter activity);GO:0015833(peptide transport);…
PH02Gene02273	GO:0000325(plant-type vacuole);GO:0005215(transporter activity);GO:0005773(vacuole);GO:0005774(vacuolar membrane);GO:0005794(Golgi apparatus);GO:0005886(plasma membrane);GO:0009705(plant-type vacuole membrane);GO:0015031(protein transport);GO:0015112(nitrate transmembrane transporter activity);GO:0015334(high-affinity oligopeptide transmembrane transporter activity);GO:0015833(peptide transport);…
PH02Gene27224	GO:0000325(plant-type vacuole);GO:0005215(transporter activity);GO:0005773(vacuole);GO:0005774(vacuolar membrane);GO:0005794(Golgi apparatus);GO:0005886(plasma membrane);GO:0009705(plant-type vacuole membrane);GO:0015031(protein transport);GO:0015112(nitrate transmembrane transporter activity);GO:0015334(high-affinity oligopeptide transmembrane transporter activity);GO:0015833(peptide transport);…
PH02Gene08759	GO:0000325(plant-type vacuole);GO:0005215(transporter activity);GO:0005773(vacuole);GO:0005774(vacuolar membrane);GO:0005794(Golgi apparatus);GO:0005886(plasma membrane);GO:0009705(plant-type vacuole membrane);GO:0015031(protein transport);GO:0015112(nitrate transmembrane transporter activity);GO:0015334(high-affinity oligopeptide transmembrane transporter activity);GO:0015833(peptide transport);…
PH02Gene02810	GO:0000325(plant-type vacuole);GO:0005215(transporter activity);GO:0005773(vacuole);GO:0005774(vacuolar membrane);GO:0005794(Golgi apparatus);GO:0005886(plasma membrane);GO:0009705(plant-type vacuole membrane);GO:0015031(protein transport);GO:0015112(nitrate transmembrane transporter activity);GO:0015334(high-affinity oligopeptide transmembrane transporter activity);GO:0015833(peptide transport);…
PH02Gene31326	GO:0000325(plant-type vacuole);GO:0005215(transporter activity);GO:0005773(vacuole);GO:0005774(vacuolar membrane);GO:0005794(Golgi apparatus);GO:0005886(plasma membrane);GO:0009705(plant-type vacuole membrane);GO:0015031(protein transport);GO:0015112(nitrate transmembrane transporter activity);GO:0015334(high-affinity oligopeptide transmembrane transporter activity);GO:0015833(peptide transport);…
PH02Gene08761	GO:0000325(plant-type vacuole);GO:0005215(transporter activity);GO:0005773(vacuole);GO:0005774(vacuolar membrane);GO:0005794(Golgi apparatus);GO:0005886(plasma membrane);GO:0009705(plant-type vacuole membrane);GO:0015031(protein transport);GO:0015112(nitrate transmembrane transporter activity);GO:0015334(high-affinity oligopeptide transmembrane transporter activity);GO:0015833(peptide transport);…
PH02Gene47829	GO:0000325(plant-type vacuole);GO:0005215(transporter activity);GO:0005773(vacuole);GO:0005774(vacuolar membrane);GO:0005794(Golgi apparatus);GO:0005886(plasma membrane);GO:0009705(plant-type vacuole membrane);GO:0015031(protein transport);GO:0015112(nitrate transmembrane transporter activity);GO:0015334(high-affinity oligopeptide transmembrane transporter activity);GO:0015833(peptide transport);…
PH02Gene31319	GO:0000325(plant-type vacuole);GO:0005215(transporter activity);GO:0005773(vacuole);GO:0005774(vacuolar membrane);GO:0005794(Golgi apparatus);GO:0005886(plasma membrane);GO:0009705(plant-type vacuole membrane);GO:0015031(protein transport);GO:0015112(nitrate transmembrane transporter activity);GO:0015334(high-affinity oligopeptide transmembrane transporter activity);GO:0015833(peptide transport);…
PH02Gene31323	GO:0000325(plant-type vacuole);GO:0005215(transporter activity);GO:0005773(vacuole);GO:0005774(vacuolar membrane);GO:0005794(Golgi apparatus);GO:0005886(plasma membrane);GO:0009705(plant-type vacuole membrane);GO:0015031(protein transport);GO:0015112(nitrate transmembrane transporter activity);GO:0015334(high-affinity oligopeptide transmembrane transporter activity);GO:0015833(peptide transport);…
PH02Gene25225	GO:0000325(plant-type vacuole);GO:0005385(zinc ion transmembrane transporter activity);GO:0010043(response to zinc ion);GO:0016020(membrane);GO:0061088(regulation of sequestering of zinc ion)
PH02Gene29180	GO:0000325(plant-type vacuole);GO:0005385(zinc ion transmembrane transporter activity);GO:0010043(response to zinc ion);GO:0016020(membrane);GO:0061088(regulation of sequestering of zinc ion)
PH02Gene01813	GO:0000325(plant-type vacuole);GO:0005516(calmodulin binding);GO:0005524(ATP binding);GO:0005773(vacuole);GO:0005774(vacuolar membrane);GO:0008559(xenobiotic transmembrane transporting ATPase activity);GO:0016021(integral component of membrane);GO:0042626(ATPase activity, coupled to transmembrane movement of substances);GO:0055085(transmembrane transport);GO:1902417((+)-abscisic acid D-glucopyran…
PH02Gene21988	GO:0000325(plant-type vacuole);GO:0005516(calmodulin binding);GO:0005524(ATP binding);GO:0005773(vacuole);GO:0005774(vacuolar membrane);GO:0008559(xenobiotic transmembrane transporting ATPase activity);GO:0016021(integral component of membrane);GO:0042626(ATPase activity, coupled to transmembrane movement of substances);GO:0055085(transmembrane transport);GO:1902417((+)-abscisic acid D-glucopyran…
PH02Gene02694	GO:0000325(plant-type vacuole);GO:0005516(calmodulin binding);GO:0005524(ATP binding);GO:0005773(vacuole);GO:0005774(vacuolar membrane);GO:0008559(xenobiotic transmembrane transporting ATPase activity);GO:0016021(integral component of membrane);GO:0042626(ATPase activity, coupled to transmembrane movement of substances);GO:0055085(transmembrane transport);GO:1902417((+)-abscisic acid D-glucopyran…
PH02Gene38319	GO:0000325(plant-type vacuole);GO:0005524(ATP binding);GO:0005773(vacuole);GO:0005774(vacuolar membrane);GO:0005794(Golgi apparatus);GO:0005886(plasma membrane);GO:0006855(drug transmembrane transport);GO:0008517(folic acid transmembrane transporter activity);GO:0008559(xenobiotic transmembrane transporting ATPase activity);GO:0009414(response to water deprivation);GO:0009506(plasmodesma);GO:0009…
PH02Gene21732	GO:0000325(plant-type vacuole);GO:0005524(ATP binding);GO:0005773(vacuole);GO:0005774(vacuolar membrane);GO:0005794(Golgi apparatus);GO:0005886(plasma membrane);GO:0006855(drug transmembrane transport);GO:0008517(folic acid transmembrane transporter activity);GO:0008559(xenobiotic transmembrane transporting ATPase activity);GO:0009414(response to water deprivation);GO:0009506(plasmodesma);GO:0009…
PH02Gene38322	GO:0000325(plant-type vacuole);GO:0005524(ATP binding);GO:0005773(vacuole);GO:0005774(vacuolar membrane);GO:0005794(Golgi apparatus);GO:0005886(plasma membrane);GO:0006855(drug transmembrane transport);GO:0008517(folic acid transmembrane transporter activity);GO:0008559(xenobiotic transmembrane transporting ATPase activity);GO:0009414(response to water deprivation);GO:0009506(plasmodesma);GO:0009…
PH02Gene43716	GO:0000325(plant-type vacuole);GO:0005524(ATP binding);GO:0005773(vacuole);GO:0005774(vacuolar membrane);GO:0005794(Golgi apparatus);GO:0005886(plasma membrane);GO:0006855(drug transmembrane transport);GO:0008517(folic acid transmembrane transporter activity);GO:0008559(xenobiotic transmembrane transporting ATPase activity);GO:0009414(response to water deprivation);GO:0009506(plasmodesma);GO:0009…
PH02Gene37179	GO:0000325(plant-type vacuole);GO:0005524(ATP binding);GO:0005773(vacuole);GO:0005774(vacuolar membrane);GO:0005794(Golgi apparatus);GO:0005886(plasma membrane);GO:0006855(drug transmembrane transport);GO:0008517(folic acid transmembrane transporter activity);GO:0008559(xenobiotic transmembrane transporting ATPase activity);GO:0009414(response to water deprivation);GO:0009506(plasmodesma);GO:0009…
PH02Gene37181	GO:0000325(plant-type vacuole);GO:0005524(ATP binding);GO:0005773(vacuole);GO:0005774(vacuolar membrane);GO:0005794(Golgi apparatus);GO:0005886(plasma membrane);GO:0006855(drug transmembrane transport);GO:0008517(folic acid transmembrane transporter activity);GO:0008559(xenobiotic transmembrane transporting ATPase activity);GO:0009414(response to water deprivation);GO:0009506(plasmodesma);GO:0009…
PH02Gene16393	GO:0000325(plant-type vacuole);GO:0005524(ATP binding);GO:0005773(vacuole);GO:0005774(vacuolar membrane);GO:0005794(Golgi apparatus);GO:0005886(plasma membrane);GO:0008559(xenobiotic transmembrane transporting ATPase activity);GO:0016020(membrane);GO:0016021(integral component of membrane);GO:0042626(ATPase activity, coupled to transmembrane movement of substances);GO:0055085(transmembrane transp…
PH02Gene00657	GO:0000325(plant-type vacuole);GO:0005524(ATP binding);GO:0005773(vacuole);GO:0005774(vacuolar membrane);GO:0005886(plasma membrane);GO:0008281(sulfonylurea receptor activity);GO:0008559(xenobiotic transmembrane transporting ATPase activity);GO:0009651(response to salt stress);GO:0016021(integral component of membrane);GO:0030007(cellular potassium ion homeostasis);GO:0042626(ATPase activity, cou…
PH02Gene09458	GO:0000325(plant-type vacuole);GO:0005524(ATP binding);GO:0005773(vacuole);GO:0005774(vacuolar membrane);GO:0005886(plasma membrane);GO:0008281(sulfonylurea receptor activity);GO:0008559(xenobiotic transmembrane transporting ATPase activity);GO:0009651(response to salt stress);GO:0016021(integral component of membrane);GO:0030007(cellular potassium ion homeostasis);GO:0042626(ATPase activity, cou…
PH02Gene02305	GO:0000325(plant-type vacuole);GO:0005524(ATP binding);GO:0005773(vacuole);GO:0005774(vacuolar membrane);GO:0005886(plasma membrane);GO:0008281(sulfonylurea receptor activity);GO:0008559(xenobiotic transmembrane transporting ATPase activity);GO:0009651(response to salt stress);GO:0016021(integral component of membrane);GO:0030007(cellular potassium ion homeostasis);GO:0042626(ATPase activity, cou…
PH02Gene10640	GO:0000325(plant-type vacuole);GO:0005524(ATP binding);GO:0005773(vacuole);GO:0005774(vacuolar membrane);GO:0005886(plasma membrane);GO:0008559(xenobiotic transmembrane transporting ATPase activity);GO:0009506(plasmodesma);GO:0010290(chlorophyll catabolite transmembrane transporter activity);GO:0015431(glutathione S-conjugate-exporting ATPase activity);GO:0016021(integral component of membrane);G…
PH02Gene27377	GO:0000325(plant-type vacuole);GO:0005524(ATP binding);GO:0005773(vacuole);GO:0005774(vacuolar membrane);GO:0005886(plasma membrane);GO:0008559(xenobiotic transmembrane transporting ATPase activity);GO:0009506(plasmodesma);GO:0010290(chlorophyll catabolite transmembrane transporter activity);GO:0015431(glutathione S-conjugate-exporting ATPase activity);GO:0016021(integral component of membrane);G…
PH02Gene34024	GO:0000325(plant-type vacuole);GO:0005524(ATP binding);GO:0005774(vacuolar membrane);GO:0005886(plasma membrane);GO:0008559(xenobiotic transmembrane transporting ATPase activity);GO:0016021(integral component of membrane);GO:0042626(ATPase activity, coupled to transmembrane movement of substances);GO:0055085(transmembrane transport)
PH02Gene34027	GO:0000325(plant-type vacuole);GO:0005524(ATP binding);GO:0005774(vacuolar membrane);GO:0005886(plasma membrane);GO:0008559(xenobiotic transmembrane transporting ATPase activity);GO:0016021(integral component of membrane);GO:0042626(ATPase activity, coupled to transmembrane movement of substances);GO:0055085(transmembrane transport)
PH02Gene08206	GO:0000325(plant-type vacuole);GO:0005524(ATP binding);GO:0005774(vacuolar membrane);GO:0005886(plasma membrane);GO:0008559(xenobiotic transmembrane transporting ATPase activity);GO:0016021(integral component of membrane);GO:0042626(ATPase activity, coupled to transmembrane movement of substances);GO:0055085(transmembrane transport)
PH02Gene49072	GO:0000325(plant-type vacuole);GO:0005524(ATP binding);GO:0005774(vacuolar membrane);GO:0005886(plasma membrane);GO:0008559(xenobiotic transmembrane transporting ATPase activity);GO:0016021(integral component of membrane);GO:0042626(ATPase activity, coupled to transmembrane movement of substances);GO:0055085(transmembrane transport)
PH02Gene38841	GO:0000325(plant-type vacuole);GO:0005524(ATP binding);GO:0005774(vacuolar membrane);GO:0005886(plasma membrane);GO:0008559(xenobiotic transmembrane transporting ATPase activity);GO:0016021(integral component of membrane);GO:0042626(ATPase activity, coupled to transmembrane movement of substances);GO:0055085(transmembrane transport)
PH02Gene38842	GO:0000325(plant-type vacuole);GO:0005524(ATP binding);GO:0005774(vacuolar membrane);GO:0005886(plasma membrane);GO:0008559(xenobiotic transmembrane transporting ATPase activity);GO:0016021(integral component of membrane);GO:0042626(ATPase activity, coupled to transmembrane movement of substances);GO:0055085(transmembrane transport)
PH02Gene12921	GO:0000325(plant-type vacuole);GO:0005753(mitochondrial proton-transporting ATP synthase complex);GO:0005773(vacuole);GO:0005774(vacuolar membrane);GO:0005794(Golgi apparatus);GO:0005829(cytosol);GO:0007030(Golgi organization);GO:0009409(response to cold);GO:0009651(response to salt stress);GO:0009705(plant-type vacuole membrane);GO:0009735(response to cytokinin);GO:0009793(embryo development end…
PH02Gene50277	GO:0000325(plant-type vacuole);GO:0005774(vacuolar membrane);GO:0015079(potassium ion transmembrane transporter activity)
PH02Gene01748	GO:0000325(plant-type vacuole);GO:0005774(vacuolar membrane);GO:0015079(potassium ion transmembrane transporter activity)
PH02Gene23827	GO:0000325(plant-type vacuole);GO:0007035(vacuolar acidification);GO:0015986(ATP synthesis coupled proton transport);GO:0016471(vacuolar proton-transporting V-type ATPase complex);GO:0046961(proton-transporting ATPase activity, rotational mechanism);GO:0051117(ATPase binding);GO:0070072(vacuolar proton-transporting V-type ATPase complex assembly)
PH02Gene04941	GO:0000325(plant-type vacuole);GO:0007035(vacuolar acidification);GO:0015986(ATP synthesis coupled proton transport);GO:0016471(vacuolar proton-transporting V-type ATPase complex);GO:0046961(proton-transporting ATPase activity, rotational mechanism);GO:0051117(ATPase binding);GO:0070072(vacuolar proton-transporting V-type ATPase complex assembly)
PH02Gene01050	GO:0000325(plant-type vacuole);GO:0007035(vacuolar acidification);GO:0015986(ATP synthesis coupled proton transport);GO:0016471(vacuolar proton-transporting V-type ATPase complex);GO:0046961(proton-transporting ATPase activity, rotational mechanism);GO:0051117(ATPase binding);GO:0070072(vacuolar proton-transporting V-type ATPase complex assembly)
PH02Gene46236	GO:0000338(protein deneddylation);GO:0005515(protein binding);GO:0005634(nucleus);GO:0005737(cytoplasm);GO:0005770(late endosome);GO:0005774(vacuolar membrane);GO:0006897(endocytosis);GO:0007033(vacuole organization);GO:0008237(metallopeptidase activity);GO:0015031(protein transport);GO:0016020(membrane);GO:0016021(integral component of membrane);GO:0016926(protein desumoylation);GO:0019941(modif…
PH02Gene26778	GO:0000338(protein deneddylation);GO:0005515(protein binding);GO:0005634(nucleus);GO:0005737(cytoplasm);GO:0005770(late endosome);GO:0005774(vacuolar membrane);GO:0006897(endocytosis);GO:0007033(vacuole organization);GO:0008237(metallopeptidase activity);GO:0015031(protein transport);GO:0016020(membrane);GO:0016021(integral component of membrane);GO:0016926(protein desumoylation);GO:0019941(modif…
PH02Gene04872	GO:0000373(Group II intron splicing);GO:0003723(RNA binding);GO:0003724(RNA helicase activity);GO:0004004(ATP-dependent RNA helicase activity);GO:0005524(ATP binding);GO:0005730(nucleolus);GO:0006397(mRNA processing);GO:0008026(ATP-dependent helicase activity);GO:0009507(chloroplast);GO:0009570(chloroplast stroma);GO:0009793(embryo development ending in seed dormancy);GO:0010494(cytoplasmic stres…
PH02Gene11192	GO:0000578(embryonic axis specification);GO:0005515(protein binding);GO:0006914(autophagy);GO:0007034(vacuolar transport);GO:0009793(embryo development ending in seed dormancy);GO:0010008(endosome membrane);GO:0015031(protein transport);GO:0016192(vesicle-mediated transport);GO:0032509(endosome transport via multivesicular body sorting pathway);GO:0040007(growth)
PH02Gene13613	GO:0000796(condensin complex);GO:0005215(transporter activity);GO:0005524(ATP binding);GO:0005634(nucleus);GO:0030261(chromosome condensation);GO:0051301(cell division);GO:0051321(meiotic cell cycle)
PH02Gene51079	GO:0000813(ESCRT I complex);GO:0003729(mRNA binding);GO:0005515(protein binding);GO:0005634(nucleus);GO:0005774(vacuolar membrane);GO:0007165(signal transduction);GO:0015031(protein transport);GO:0031902(late endosome membrane);GO:0035091(phosphatidylinositol binding);GO:0036258(multivesicular body assembly);GO:0043130(ubiquitin binding);GO:0046872(metal ion binding);GO:0055072(iron ion homeostas…
PH02Gene28065	GO:0000813(ESCRT I complex);GO:0005515(protein binding);GO:0005634(nucleus);GO:0005770(late endosome);GO:0006464(cellular protein modification process);GO:0015031(protein transport)
PH02Gene19331	GO:0000815(ESCRT III complex);GO:0005515(protein binding);GO:0005634(nucleus);GO:0007034(vacuolar transport);GO:0015031(protein transport);GO:0016192(vesicle-mediated transport)
PH02Gene03436	GO:0000815(ESCRT III complex);GO:0005515(protein binding);GO:0005737(cytoplasm);GO:0007034(vacuolar transport);GO:0010008(endosome membrane);GO:0015031(protein transport);GO:0016192(vesicle-mediated transport);GO:0070676(intralumenal vesicle formation)
PH02Gene35943	GO:0000815(ESCRT III complex);GO:0005515(protein binding);GO:0005770(late endosome);GO:0005771(multivesicular body);GO:0007034(vacuolar transport);GO:0010008(endosome membrane);GO:0015031(protein transport);GO:0016192(vesicle-mediated transport);GO:0070676(intralumenal vesicle formation)
PH02Gene41284	GO:0000815(ESCRT III complex);GO:0005634(nucleus);GO:0005737(cytoplasm);GO:0007034(vacuolar transport);GO:0015031(protein transport);GO:0016192(vesicle-mediated transport)
PH02Gene30103	GO:0000822(inositol hexakisphosphate binding);GO:0009734(auxin-activated signaling pathway)
PH02Gene41782	GO:0000822(inositol hexakisphosphate binding);GO:0009734(auxin-activated signaling pathway)
PH02Gene14068	GO:0000932(P-body);GO:0005515(protein binding);GO:0005634(nucleus);GO:0005737(cytoplasm);GO:0007033(vacuole organization);GO:0007034(vacuolar transport);GO:0007165(signal transduction);GO:0009737(response to abscisic acid);GO:0009825(multidimensional cell growth);GO:0010090(trichome morphogenesis);GO:0033962(cytoplasmic mRNA processing body assembly);GO:0071472(cellular response to salt stress)
PH02Gene36769	GO:0000932(P-body);GO:0005515(protein binding);GO:0005634(nucleus);GO:0005737(cytoplasm);GO:0007033(vacuole organization);GO:0007034(vacuolar transport);GO:0007165(signal transduction);GO:0009737(response to abscisic acid);GO:0009825(multidimensional cell growth);GO:0010090(trichome morphogenesis);GO:0033962(cytoplasmic mRNA processing body assembly);GO:0071472(cellular response to salt stress)
PH02Gene43449	GO:0000938(GARP complex);GO:0006896(Golgi to vacuole transport);GO:0019905(syntaxin binding);GO:0042147(retrograde transport, endosome to Golgi)
PH02Gene38326	GO:0000938(GARP complex);GO:0006896(Golgi to vacuole transport);GO:0019905(syntaxin binding);GO:0042147(retrograde transport, endosome to Golgi)
PH02Gene43392	GO:0000977(RNA polymerase II regulatory region sequence-specific DNA binding);GO:0000982(transcription factor activity, RNA polymerase II proximal promoter sequence-specific DNA binding);GO:0003677(DNA binding);GO:0003700(DNA binding transcription factor activity);GO:0005515(protein binding);GO:0005634(nucleus);GO:0005737(cytoplasm);GO:0006351(transcription, DNA-templated);GO:0009908(flower devel…
PH02Gene35592	GO:0000977(RNA polymerase II regulatory region sequence-specific DNA binding);GO:0000982(transcription factor activity, RNA polymerase II proximal promoter sequence-specific DNA binding);GO:0003677(DNA binding);GO:0003700(DNA binding transcription factor activity);GO:0005515(protein binding);GO:0005634(nucleus);GO:0006351(transcription, DNA-templated);GO:0007275(multicellular organism development…
PH02Gene18189	GO:0000981(RNA polymerase II transcription factor activity, sequence-specific DNA binding);GO:0001135(transcription factor activity, RNA polymerase II transcription factor recruiting);GO:0003677(DNA binding);GO:0003700(DNA binding transcription factor activity);GO:0005515(protein binding);GO:0005634(nucleus);GO:0006351(transcription, DNA-templated);GO:0006355(regulation of transcription, DNA-temp…
PH02Gene12151	GO:0001708(cell fate specification);GO:0003674(molecular_function);GO:0005794(Golgi apparatus);GO:0009718(anthocyanin-containing compound biosynthetic process);GO:0016192(vesicle-mediated transport);GO:0019898(extrinsic component of membrane);GO:0044090(positive regulation of vacuole organization);GO:1903415(flavonoid transport from endoplasmic reticulum to plant-type vacuole)
PH02Gene27642	GO:0001708(cell fate specification);GO:0005634(nucleus);GO:0005737(cytoplasm);GO:0009793(embryo development ending in seed dormancy);GO:0009926(auxin polar transport);GO:0010305(leaf vascular tissue pattern formation);GO:0019827(stem cell population maintenance);GO:0048364(root development)
PH02Gene15774	GO:0001708(cell fate specification);GO:0005634(nucleus);GO:0005737(cytoplasm);GO:0009793(embryo development ending in seed dormancy);GO:0009926(auxin polar transport);GO:0010305(leaf vascular tissue pattern formation);GO:0019827(stem cell population maintenance);GO:0048364(root development)
PH02Gene33717	GO:0001736(establishment of planar polarity);GO:0002237(response to molecule of bacterial origin);GO:0003729(mRNA binding);GO:0005515(protein binding);GO:0005634(nucleus);GO:0005789(endoplasmic reticulum membrane);GO:0005886(plasma membrane);GO:0006970(response to osmotic stress);GO:0006979(response to oxidative stress);GO:0008219(cell death);GO:0009408(response to heat);GO:0009651(response to sa…
PH02Gene06804	GO:0002229(defense response to oomycetes);GO:0009507(chloroplast);GO:0009536(plastid);GO:0016021(integral component of membrane);GO:0031969(chloroplast membrane);GO:0034635(glutathione transport);GO:0046686(response to cadmium ion)
PH02Gene47976	GO:0002229(defense response to oomycetes);GO:0009507(chloroplast);GO:0009536(plastid);GO:0016021(integral component of membrane);GO:0031969(chloroplast membrane);GO:0034635(glutathione transport);GO:0046686(response to cadmium ion)
PH02Gene21927	GO:0002229(defense response to oomycetes);GO:0009507(chloroplast);GO:0009536(plastid);GO:0016021(integral component of membrane);GO:0031969(chloroplast membrane);GO:0034635(glutathione transport);GO:0046686(response to cadmium ion)
PH02Gene30006	GO:0002229(defense response to oomycetes);GO:0009507(chloroplast);GO:0009536(plastid);GO:0016021(integral component of membrane);GO:0031969(chloroplast membrane);GO:0034635(glutathione transport);GO:0046686(response to cadmium ion)
PH02Gene11059	GO:0002229(defense response to oomycetes);GO:0009507(chloroplast);GO:0009536(plastid);GO:0016021(integral component of membrane);GO:0031969(chloroplast membrane);GO:0034635(glutathione transport);GO:0046686(response to cadmium ion)
PH02Gene49871	GO:0002230(positive regulation of defense response to virus by host);GO:0003723(RNA binding);GO:0005515(protein binding);GO:0005634(nucleus);GO:0005737(cytoplasm);GO:0009414(response to water deprivation);GO:0010375(stomatal complex patterning);GO:0010497(plasmodesmata-mediated intercellular transport);GO:0015630(microtubule cytoskeleton);GO:0043622(cortical microtubule organization);GO:0051224(n…
PH02Gene32992	GO:0002239(response to oomycetes);GO:0003674(molecular_function);GO:0009506(plasmodesma);GO:0009507(chloroplast);GO:0016021(integral component of membrane);GO:0055085(transmembrane transport)
PH02Gene27339	GO:0002239(response to oomycetes);GO:0003674(molecular_function);GO:0009506(plasmodesma);GO:0009507(chloroplast);GO:0016021(integral component of membrane);GO:0055085(transmembrane transport)
PH02Gene27662	GO:0002239(response to oomycetes);GO:0003674(molecular_function);GO:0009506(plasmodesma);GO:0009507(chloroplast);GO:0016021(integral component of membrane);GO:0055085(transmembrane transport)
PH02Gene02019	GO:0003006(developmental process involved in reproduction);GO:0005737(cytoplasm);GO:0005886(plasma membrane);GO:0006811(ion transport);GO:0006857(oligopeptide transport);GO:0009624(response to nematode);GO:0010039(response to iron ion);GO:0016021(integral component of membrane);GO:0048316(seed development);GO:0051980(iron-nicotianamine transmembrane transporter activity);GO:0055072(iron ion homeo…
PH02Gene35498	GO:0003006(developmental process involved in reproduction);GO:0005737(cytoplasm);GO:0005886(plasma membrane);GO:0006811(ion transport);GO:0006857(oligopeptide transport);GO:0009624(response to nematode);GO:0010039(response to iron ion);GO:0016021(integral component of membrane);GO:0048316(seed development);GO:0051980(iron-nicotianamine transmembrane transporter activity);GO:0055072(iron ion homeo…
PH02Gene07716	GO:0003333(amino acid transmembrane transport);GO:0005886(plasma membrane);GO:0015171(amino acid transmembrane transporter activity)
PH02Gene20123	GO:0003333(amino acid transmembrane transport);GO:0005886(plasma membrane);GO:0015171(amino acid transmembrane transporter activity)
PH02Gene20730	GO:0003333(amino acid transmembrane transport);GO:0005886(plasma membrane);GO:0015171(amino acid transmembrane transporter activity)
PH02Gene15523	GO:0003333(amino acid transmembrane transport);GO:0005886(plasma membrane);GO:0015171(amino acid transmembrane transporter activity)
PH02Gene46070	GO:0003333(amino acid transmembrane transport);GO:0005886(plasma membrane);GO:0015171(amino acid transmembrane transporter activity)
PH02Gene29123	GO:0003333(amino acid transmembrane transport);GO:0005886(plasma membrane);GO:0015171(amino acid transmembrane transporter activity)
PH02Gene39512	GO:0003333(amino acid transmembrane transport);GO:0005886(plasma membrane);GO:0015171(amino acid transmembrane transporter activity)
PH02Gene48474	GO:0003333(amino acid transmembrane transport);GO:0005886(plasma membrane);GO:0015171(amino acid transmembrane transporter activity)
PH02Gene26810	GO:0003333(amino acid transmembrane transport);GO:0005886(plasma membrane);GO:0015171(amino acid transmembrane transporter activity)
PH02Gene48008	GO:0003333(amino acid transmembrane transport);GO:0005886(plasma membrane);GO:0015171(amino acid transmembrane transporter activity)
PH02Gene45701	GO:0003333(amino acid transmembrane transport);GO:0005886(plasma membrane);GO:0015171(amino acid transmembrane transporter activity)
PH02Gene43593	GO:0003333(amino acid transmembrane transport);GO:0005886(plasma membrane);GO:0015171(amino acid transmembrane transporter activity)
PH02Gene03211	GO:0003333(amino acid transmembrane transport);GO:0005886(plasma membrane);GO:0015171(amino acid transmembrane transporter activity)
PH02Gene38772	GO:0003333(amino acid transmembrane transport);GO:0005886(plasma membrane);GO:0015171(amino acid transmembrane transporter activity)
PH02Gene20192	GO:0003333(amino acid transmembrane transport);GO:0005886(plasma membrane);GO:0015171(amino acid transmembrane transporter activity)
PH02Gene30391	GO:0003333(amino acid transmembrane transport);GO:0005886(plasma membrane);GO:0015171(amino acid transmembrane transporter activity)
PH02Gene10087	GO:0003333(amino acid transmembrane transport);GO:0005886(plasma membrane);GO:0015171(amino acid transmembrane transporter activity)
PH02Gene08163	GO:0003333(amino acid transmembrane transport);GO:0005886(plasma membrane);GO:0015171(amino acid transmembrane transporter activity)
PH02Gene13592	GO:0003333(amino acid transmembrane transport);GO:0005886(plasma membrane);GO:0015171(amino acid transmembrane transporter activity)
PH02Gene37165	GO:0003333(amino acid transmembrane transport);GO:0005886(plasma membrane);GO:0015171(amino acid transmembrane transporter activity)
PH02Gene36097	GO:0003333(amino acid transmembrane transport);GO:0005886(plasma membrane);GO:0015171(amino acid transmembrane transporter activity)
PH02Gene50154	GO:0003333(amino acid transmembrane transport);GO:0005886(plasma membrane);GO:0015171(amino acid transmembrane transporter activity)
PH02Gene30390	GO:0003333(amino acid transmembrane transport);GO:0005886(plasma membrane);GO:0015171(amino acid transmembrane transporter activity)
PH02Gene41981	GO:0003333(amino acid transmembrane transport);GO:0005886(plasma membrane);GO:0015171(amino acid transmembrane transporter activity)
PH02Gene09211	GO:0003333(amino acid transmembrane transport);GO:0005886(plasma membrane);GO:0015171(amino acid transmembrane transporter activity)
PH02Gene16992	GO:0003333(amino acid transmembrane transport);GO:0005886(plasma membrane);GO:0015171(amino acid transmembrane transporter activity)
PH02Gene46180	GO:0003333(amino acid transmembrane transport);GO:0015171(amino acid transmembrane transporter activity)
PH02Gene35477	GO:0003333(amino acid transmembrane transport);GO:0015171(amino acid transmembrane transporter activity)
PH02Gene13876	GO:0003333(amino acid transmembrane transport);GO:0015171(amino acid transmembrane transporter activity)
PH02Gene15150	GO:0003333(amino acid transmembrane transport);GO:0015171(amino acid transmembrane transporter activity)
PH02Gene21916	GO:0003333(amino acid transmembrane transport);GO:0015171(amino acid transmembrane transporter activity)
PH02Gene37531	GO:0003333(amino acid transmembrane transport);GO:0015171(amino acid transmembrane transporter activity)
PH02Gene34870	GO:0003333(amino acid transmembrane transport);GO:0015171(amino acid transmembrane transporter activity)
PH02Gene15502	GO:0003333(amino acid transmembrane transport);GO:0015171(amino acid transmembrane transporter activity)
PH02Gene02221	GO:0003333(amino acid transmembrane transport);GO:0015171(amino acid transmembrane transporter activity)
PH02Gene13405	GO:0003333(amino acid transmembrane transport);GO:0015171(amino acid transmembrane transporter activity)
PH02Gene50416	GO:0003333(amino acid transmembrane transport);GO:0015171(amino acid transmembrane transporter activity)
PH02Gene20936	GO:0003333(amino acid transmembrane transport);GO:0015171(amino acid transmembrane transporter activity)
PH02Gene25052	GO:0003333(amino acid transmembrane transport);GO:0015171(amino acid transmembrane transporter activity)
PH02Gene14323	GO:0003333(amino acid transmembrane transport);GO:0015171(amino acid transmembrane transporter activity)
PH02Gene06346	GO:0003333(amino acid transmembrane transport);GO:0015171(amino acid transmembrane transporter activity)
PH02Gene11235	GO:0003333(amino acid transmembrane transport);GO:0015171(amino acid transmembrane transporter activity)
PH02Gene43405	GO:0003333(amino acid transmembrane transport);GO:0015171(amino acid transmembrane transporter activity)
PH02Gene33673	GO:0003333(amino acid transmembrane transport);GO:0015171(amino acid transmembrane transporter activity)
PH02Gene43175	GO:0003333(amino acid transmembrane transport);GO:0015171(amino acid transmembrane transporter activity)
PH02Gene34424	GO:0003333(amino acid transmembrane transport);GO:0015171(amino acid transmembrane transporter activity)
PH02Gene35169	GO:0003333(amino acid transmembrane transport);GO:0015171(amino acid transmembrane transporter activity)
PH02Gene22123	GO:0003674(molecular_function);GO:0005575(cellular_component);GO:0015031(protein transport)
PH02Gene38883	GO:0003674(molecular_function);GO:0005622(intracellular);GO:0005623(cell);GO:0006623(protein targeting to vacuole);GO:0006811(ion transport);GO:0009507(chloroplast);GO:0016021(integral component of membrane)
PH02Gene25362	GO:0003674(molecular_function);GO:0005634(nucleus);GO:0005737(cytoplasm);GO:0005829(cytosol);GO:0005886(plasma membrane);GO:0009506(plasmodesma);GO:0010449(root meristem growth);GO:0010628(positive regulation of gene expression);GO:0080037(negative regulation of cytokinin-activated signaling pathway);GO:2000012(regulation of auxin polar transport)
PH02Gene11416	GO:0003674(molecular_function);GO:0005634(nucleus);GO:0005783(endoplasmic reticulum);GO:0005789(endoplasmic reticulum membrane);GO:0016021(integral component of membrane);GO:0016192(vesicle-mediated transport)
PH02Gene34547	GO:0003674(molecular_function);GO:0005634(nucleus);GO:0006865(amino acid transport);GO:0009615(response to virus);GO:0016021(integral component of membrane);GO:0019048(modulation by virus of host morphology or physiology);GO:0032940(secretion by cell);GO:0080143(regulation of amino acid export)
PH02Gene22494	GO:0003674(molecular_function);GO:0005634(nucleus);GO:0006865(amino acid transport);GO:0009615(response to virus);GO:0016021(integral component of membrane);GO:0019048(modulation by virus of host morphology or physiology);GO:0032940(secretion by cell);GO:0080143(regulation of amino acid export)
PH02Gene22528	GO:0003674(molecular_function);GO:0005634(nucleus);GO:0006865(amino acid transport);GO:0009615(response to virus);GO:0016021(integral component of membrane);GO:0019048(modulation by virus of host morphology or physiology);GO:0032940(secretion by cell);GO:0080143(regulation of amino acid export)
PH02Gene31546	GO:0003674(molecular_function);GO:0005634(nucleus);GO:0006865(amino acid transport);GO:0009615(response to virus);GO:0016021(integral component of membrane);GO:0019048(modulation by virus of host morphology or physiology);GO:0032940(secretion by cell);GO:0080143(regulation of amino acid export)
PH02Gene32717	GO:0003674(molecular_function);GO:0005634(nucleus);GO:0008150(biological_process)
PH02Gene38226	GO:0003674(molecular_function);GO:0005737(cytoplasm);GO:0005783(endoplasmic reticulum);GO:0005794(Golgi apparatus);GO:0005829(cytosol);GO:0007029(endoplasmic reticulum organization);GO:0009506(plasmodesma);GO:0015031(protein transport);GO:0016020(membrane);GO:0016192(vesicle-mediated transport);GO:0070971(endoplasmic reticulum exit site);GO:0080008(Cul4-RING E3 ubiquitin ligase complex)
PH02Gene30930	GO:0003674(molecular_function);GO:0005737(cytoplasm);GO:0005783(endoplasmic reticulum);GO:0006886(intracellular protein transport);GO:0016021(integral component of membrane)
PH02Gene44155	GO:0003674(molecular_function);GO:0005737(cytoplasm);GO:0005783(endoplasmic reticulum);GO:0006886(intracellular protein transport);GO:0016021(integral component of membrane)
PH02Gene05089	GO:0003674(molecular_function);GO:0005737(cytoplasm);GO:0006888(ER to Golgi vesicle-mediated transport)
PH02Gene34654	GO:0003674(molecular_function);GO:0005737(cytoplasm);GO:0015031(protein transport)
PH02Gene02113	GO:0003674(molecular_function);GO:0005737(cytoplasm);GO:0015031(protein transport)
PH02Gene13950	GO:0003674(molecular_function);GO:0005768(endosome);GO:0005794(Golgi apparatus);GO:0005802(trans-Golgi network);GO:0015031(protein transport);GO:0016021(integral component of membrane);GO:0016192(vesicle-mediated transport)
PH02Gene17622	GO:0003674(molecular_function);GO:0005768(endosome);GO:0005794(Golgi apparatus);GO:0005802(trans-Golgi network);GO:0015031(protein transport);GO:0016021(integral component of membrane);GO:0016192(vesicle-mediated transport)
PH02Gene28660	GO:0003674(molecular_function);GO:0005783(endoplasmic reticulum);GO:0005789(endoplasmic reticulum membrane);GO:0009507(chloroplast);GO:0015031(protein transport);GO:0030134(COPII-coated ER to Golgi transport vesicle);GO:0030142(COPI-coated Golgi to ER transport vesicle);GO:0048193(Golgi vesicle transport)
PH02Gene41219	GO:0003674(molecular_function);GO:0005783(endoplasmic reticulum);GO:0005789(endoplasmic reticulum membrane);GO:0016021(integral component of membrane);GO:0016192(vesicle-mediated transport)
PH02Gene08866	GO:0003674(molecular_function);GO:0005783(endoplasmic reticulum);GO:0006886(intracellular protein transport);GO:0009507(chloroplast);GO:0016021(integral component of membrane)
PH02Gene12474	GO:0003674(molecular_function);GO:0005783(endoplasmic reticulum);GO:0006886(intracellular protein transport);GO:0009507(chloroplast);GO:0016021(integral component of membrane)
PH02Gene08373	GO:0003674(molecular_function);GO:0005783(endoplasmic reticulum);GO:0006886(intracellular protein transport);GO:0009507(chloroplast);GO:0016021(integral component of membrane)
PH02Gene31735	GO:0003674(molecular_function);GO:0005794(Golgi apparatus);GO:0006888(ER to Golgi vesicle-mediated transport);GO:0030008(TRAPP complex);GO:0048193(Golgi vesicle transport)
PH02Gene35643	GO:0003674(molecular_function);GO:0005886(plasma membrane);GO:0016192(vesicle-mediated transport)
PH02Gene14020	GO:0003674(molecular_function);GO:0005886(plasma membrane);GO:0016192(vesicle-mediated transport)
PH02Gene00541	GO:0003674(molecular_function);GO:0008150(biological_process)
PH02Gene16449	GO:0003674(molecular_function);GO:0009507(chloroplast);GO:0009535(chloroplast thylakoid membrane);GO:0009579(thylakoid);GO:0009706(chloroplast inner membrane);GO:0015031(protein transport);GO:0016021(integral component of membrane)
PH02Gene20926	GO:0003674(molecular_function);GO:0009507(chloroplast);GO:0009535(chloroplast thylakoid membrane);GO:0009773(photosynthetic electron transport in photosystem I);GO:0010598(NAD(P)H dehydrogenase complex (plastoquinone));GO:0016020(membrane);GO:0016021(integral component of membrane)
PH02Gene01057	GO:0003674(molecular_function);GO:0009507(chloroplast);GO:0009535(chloroplast thylakoid membrane);GO:0009773(photosynthetic electron transport in photosystem I);GO:0010598(NAD(P)H dehydrogenase complex (plastoquinone));GO:0016021(integral component of membrane)
PH02Gene15193	GO:0003674(molecular_function);GO:0009507(chloroplast);GO:0032366(intracellular sterol transport)
PH02Gene49192	GO:0003676(nucleic acid binding);GO:0003729(mRNA binding);GO:0005515(protein binding);GO:0005654(nucleoplasm);GO:0051028(mRNA transport)
PH02Gene34360	GO:0003676(nucleic acid binding);GO:0003729(mRNA binding);GO:0005515(protein binding);GO:0005654(nucleoplasm);GO:0051028(mRNA transport)
PH02Gene00157	GO:0003676(nucleic acid binding);GO:0003729(mRNA binding);GO:0005515(protein binding);GO:0005654(nucleoplasm);GO:0051028(mRNA transport)
PH02Gene18949	GO:0003676(nucleic acid binding);GO:0003729(mRNA binding);GO:0005515(protein binding);GO:0005654(nucleoplasm);GO:0051028(mRNA transport)
PH02Gene26757	GO:0003677(DNA binding);GO:0005096(GTPase activator activity);GO:0005634(nucleus);GO:0005794(Golgi apparatus);GO:0005829(cytosol);GO:0016192(vesicle-mediated transport);GO:0046872(metal ion binding)
PH02Gene00156	GO:0003677(DNA binding);GO:0005096(GTPase activator activity);GO:0005634(nucleus);GO:0005794(Golgi apparatus);GO:0005829(cytosol);GO:0016192(vesicle-mediated transport);GO:0046872(metal ion binding)
PH02Gene05108	GO:0003677(DNA binding);GO:0005515(protein binding);GO:0005634(nucleus);GO:0006351(transcription, DNA-templated);GO:0006355(regulation of transcription, DNA-templated);GO:0010167(response to nitrate);GO:0015706(nitrate transport);GO:0071249(cellular response to nitrate);GO:0071705(nitrogen compound transport);GO:1901698(response to nitrogen compound)
PH02Gene14658	GO:0003677(DNA binding);GO:0005515(protein binding);GO:0005634(nucleus);GO:0006351(transcription, DNA-templated);GO:0006355(regulation of transcription, DNA-templated);GO:0010167(response to nitrate);GO:0015706(nitrate transport);GO:0071249(cellular response to nitrate);GO:0071705(nitrogen compound transport);GO:1901698(response to nitrogen compound)
PH02Gene32235	GO:0003677(DNA binding);GO:0009295(nucleoid);GO:0009507(chloroplast);GO:0009508(plastid chromosome);GO:0009534(chloroplast thylakoid);GO:0009535(chloroplast thylakoid membrane);GO:0009579(thylakoid);GO:0009737(response to abscisic acid);GO:0009773(photosynthetic electron transport in photosystem I);GO:0009941(chloroplast envelope);GO:0016021(integral component of membrane);GO:0030093(chloroplast …
PH02Gene32025	GO:0003677(DNA binding);GO:0009295(nucleoid);GO:0009507(chloroplast);GO:0009508(plastid chromosome);GO:0009534(chloroplast thylakoid);GO:0009535(chloroplast thylakoid membrane);GO:0009579(thylakoid);GO:0009737(response to abscisic acid);GO:0009773(photosynthetic electron transport in photosystem I);GO:0009941(chloroplast envelope);GO:0016021(integral component of membrane);GO:0030093(chloroplast …
PH02Gene29532	GO:0003677(DNA binding);GO:0009295(nucleoid);GO:0009507(chloroplast);GO:0009508(plastid chromosome);GO:0009534(chloroplast thylakoid);GO:0009535(chloroplast thylakoid membrane);GO:0009579(thylakoid);GO:0009737(response to abscisic acid);GO:0009773(photosynthetic electron transport in photosystem I);GO:0009941(chloroplast envelope);GO:0016021(integral component of membrane);GO:0030093(chloroplast …
PH02Gene15121	GO:0003697(single-stranded DNA binding);GO:0005543(phospholipid binding);GO:0006355(regulation of transcription, DNA-templated);GO:0006607(NLS-bearing protein import into nucleus);GO:0006999(nuclear pore organization);GO:0044613(nuclear pore central transport channel);GO:0044615(nuclear pore nuclear basket)
PH02Gene20410	GO:0003697(single-stranded DNA binding);GO:0005543(phospholipid binding);GO:0006355(regulation of transcription, DNA-templated);GO:0006607(NLS-bearing protein import into nucleus);GO:0006999(nuclear pore organization);GO:0044613(nuclear pore central transport channel);GO:0044615(nuclear pore nuclear basket)
PH02Gene34819	GO:0003697(single-stranded DNA binding);GO:0005543(phospholipid binding);GO:0006355(regulation of transcription, DNA-templated);GO:0006607(NLS-bearing protein import into nucleus);GO:0006999(nuclear pore organization);GO:0044613(nuclear pore central transport channel);GO:0044615(nuclear pore nuclear basket)
PH02Gene31755	GO:0003723(RNA binding);GO:0003729(mRNA binding);GO:0005634(nucleus);GO:0005681(spliceosomal complex);GO:0005829(cytosol);GO:0006397(mRNA processing);GO:0008380(RNA splicing);GO:0010228(vegetative to reproductive phase transition of meristem);GO:0051028(mRNA transport);GO:1901000(regulation of response to salt stress);GO:2000070(regulation of response to water deprivation)
PH02Gene28255	GO:0003723(RNA binding);GO:0003729(mRNA binding);GO:0005634(nucleus);GO:0005681(spliceosomal complex);GO:0005829(cytosol);GO:0006397(mRNA processing);GO:0008380(RNA splicing);GO:0010228(vegetative to reproductive phase transition of meristem);GO:0051028(mRNA transport);GO:1901000(regulation of response to salt stress);GO:2000070(regulation of response to water deprivation)
PH02Gene36652	GO:0003723(RNA binding);GO:0003729(mRNA binding);GO:0005634(nucleus);GO:0005681(spliceosomal complex);GO:0005829(cytosol);GO:0006397(mRNA processing);GO:0008380(RNA splicing);GO:0010228(vegetative to reproductive phase transition of meristem);GO:0051028(mRNA transport);GO:1901000(regulation of response to salt stress);GO:2000070(regulation of response to water deprivation)
PH02Gene23878	GO:0003723(RNA binding);GO:0003729(mRNA binding);GO:0005634(nucleus);GO:0008150(biological_process);GO:0016021(integral component of membrane)
PH02Gene34531	GO:0003723(RNA binding);GO:0003729(mRNA binding);GO:0005829(cytosol);GO:0006913(nucleocytoplasmic transport)
PH02Gene36098	GO:0003723(RNA binding);GO:0003729(mRNA binding);GO:0005829(cytosol);GO:0006913(nucleocytoplasmic transport);GO:0009737(response to abscisic acid);GO:0030529(intracellular ribonucleoprotein complex)
PH02Gene16529	GO:0003723(RNA binding);GO:0003729(mRNA binding);GO:0005829(cytosol);GO:0006913(nucleocytoplasmic transport);GO:0009737(response to abscisic acid);GO:0030529(intracellular ribonucleoprotein complex)
PH02Gene44541	GO:0003723(RNA binding);GO:0003729(mRNA binding);GO:0005829(cytosol);GO:0006913(nucleocytoplasmic transport);GO:0009737(response to abscisic acid);GO:0030529(intracellular ribonucleoprotein complex)
PH02Gene20366	GO:0003723(RNA binding);GO:0003729(mRNA binding);GO:0005829(cytosol);GO:0006913(nucleocytoplasmic transport);GO:0009737(response to abscisic acid);GO:0030529(intracellular ribonucleoprotein complex)
PH02Gene32816	GO:0003723(RNA binding);GO:0005634(nucleus);GO:0008150(biological_process)
PH02Gene47904	GO:0003729(mRNA binding);GO:0005515(protein binding);GO:0005737(cytoplasm);GO:0005783(endoplasmic reticulum);GO:0005789(endoplasmic reticulum membrane);GO:0005829(cytosol);GO:0005886(plasma membrane);GO:0009506(plasmodesma);GO:0010155(regulation of proton transport);GO:0016021(integral component of membrane)
PH02Gene04653	GO:0003735(structural constituent of ribosome);GO:0006412(translation)
PH02Gene07076	GO:0003735(structural constituent of ribosome);GO:0006412(translation)
PH02Gene08242	GO:0003735(structural constituent of ribosome);GO:0006412(translation)
PH02Gene10880	GO:0003735(structural constituent of ribosome);GO:0006412(translation)
PH02Gene12040	GO:0003735(structural constituent of ribosome);GO:0006412(translation)
PH02Gene20606	GO:0003735(structural constituent of ribosome);GO:0006412(translation)
PH02Gene20769	GO:0003735(structural constituent of ribosome);GO:0006412(translation)
PH02Gene25406	GO:0003735(structural constituent of ribosome);GO:0006412(translation)
PH02Gene29963	GO:0003735(structural constituent of ribosome);GO:0006412(translation)
PH02Gene29964	GO:0003735(structural constituent of ribosome);GO:0006412(translation)
PH02Gene30033	GO:0003735(structural constituent of ribosome);GO:0006412(translation)
PH02Gene30486	GO:0003735(structural constituent of ribosome);GO:0006412(translation)
PH02Gene33009	GO:0003735(structural constituent of ribosome);GO:0006412(translation)
PH02Gene36893	GO:0003735(structural constituent of ribosome);GO:0006412(translation)
PH02Gene40602	GO:0003735(structural constituent of ribosome);GO:0006412(translation)
PH02Gene41486	GO:0003735(structural constituent of ribosome);GO:0006412(translation)
PH02Gene21387	GO:0003824(catalytic activity);GO:0004174(electron-transferring-flavoprotein dehydrogenase activity);GO:0005739(mitochondrion);GO:0005740(mitochondrial envelope);GO:0006552(leucine catabolic process);GO:0009055(electron transfer activity);GO:0009646(response to absence of light);GO:0017133(mitochondrial electron transfer flavoprotein complex);GO:0022904(respiratory electron transport chain);GO:00…
PH02Gene02796	GO:0003824(catalytic activity);GO:0005515(protein binding);GO:0005622(intracellular);GO:0005623(cell);GO:0005730(nucleolus);GO:0005739(mitochondrion);GO:0005777(peroxisome);GO:0005778(peroxisomal membrane);GO:0015919(peroxisomal membrane transport);GO:0016021(integral component of membrane);GO:0016301(kinase activity);GO:0016310(phosphorylation);GO:0043574(peroxisomal transport)
PH02Gene31976	GO:0003824(catalytic activity);GO:0005886(plasma membrane);GO:0005887(integral component of plasma membrane);GO:0006486(protein glycosylation);GO:0006629(lipid metabolic process);GO:0008963(phospho-N-acetylmuramoyl-pentapeptide-transferase activity);GO:0015450(P-P-bond-hydrolysis-driven protein transmembrane transporter activity);GO:0016020(membrane);GO:0016021(integral component of membrane)
PH02Gene28570	GO:0003824(catalytic activity);GO:0005975(carbohydrate metabolic process);GO:0009507(chloroplast);GO:0009535(chloroplast thylakoid membrane);GO:0009773(photosynthetic electron transport in photosystem I);GO:0010628(positive regulation of gene expression);GO:0016020(membrane);GO:0030246(carbohydrate binding)
PH02Gene03571	GO:0003824(catalytic activity);GO:0005975(carbohydrate metabolic process);GO:0009507(chloroplast);GO:0009535(chloroplast thylakoid membrane);GO:0009773(photosynthetic electron transport in photosystem I);GO:0010628(positive regulation of gene expression);GO:0016020(membrane);GO:0030246(carbohydrate binding)
PH02Gene17295	GO:0003924(GTPase activity);GO:0005047(signal recognition particle binding);GO:0005525(GTP binding);GO:0005783(endoplasmic reticulum);GO:0005785(signal recognition particle receptor complex);GO:0005786(signal recognition particle, endoplasmic reticulum targeting);GO:0006605(protein targeting);GO:0006614(SRP-dependent cotranslational protein targeting to membrane);GO:0016192(vesicle-mediated trans…
PH02Gene01628	GO:0003924(GTPase activity);GO:0005047(signal recognition particle binding);GO:0005525(GTP binding);GO:0005783(endoplasmic reticulum);GO:0005785(signal recognition particle receptor complex);GO:0005786(signal recognition particle, endoplasmic reticulum targeting);GO:0006605(protein targeting);GO:0006614(SRP-dependent cotranslational protein targeting to membrane);GO:0016192(vesicle-mediated trans…
PH02Gene36513	GO:0003924(GTPase activity);GO:0005515(protein binding);GO:0005525(GTP binding);GO:0005777(peroxisome);GO:0005794(Golgi apparatus);GO:0005886(plasma membrane);GO:0015031(protein transport);GO:0030742(GTP-dependent protein binding);GO:0080115(myosin XI tail binding)
PH02Gene18281	GO:0003924(GTPase activity);GO:0005515(protein binding);GO:0005525(GTP binding);GO:0005777(peroxisome);GO:0005794(Golgi apparatus);GO:0005886(plasma membrane);GO:0015031(protein transport);GO:0030742(GTP-dependent protein binding);GO:0080115(myosin XI tail binding)
PH02Gene03622	GO:0003924(GTPase activity);GO:0005515(protein binding);GO:0005525(GTP binding);GO:0005777(peroxisome);GO:0005794(Golgi apparatus);GO:0005886(plasma membrane);GO:0015031(protein transport);GO:0030742(GTP-dependent protein binding);GO:0080115(myosin XI tail binding)
PH02Gene04008	GO:0003924(GTPase activity);GO:0005525(GTP binding);GO:0005622(intracellular);GO:0005623(cell);GO:0005737(cytoplasm);GO:0005768(endosome);GO:0005773(vacuole);GO:0005794(Golgi apparatus);GO:0005886(plasma membrane);GO:0006888(ER to Golgi vesicle-mediated transport);GO:0015031(protein transport);GO:0016020(membrane);GO:0030100(regulation of endocytosis)
PH02Gene25974	GO:0003924(GTPase activity);GO:0005525(GTP binding);GO:0005622(intracellular);GO:0005623(cell);GO:0005737(cytoplasm);GO:0005768(endosome);GO:0005773(vacuole);GO:0005794(Golgi apparatus);GO:0005886(plasma membrane);GO:0006888(ER to Golgi vesicle-mediated transport);GO:0015031(protein transport);GO:0016020(membrane);GO:0030100(regulation of endocytosis)
PH02Gene16335	GO:0003924(GTPase activity);GO:0005525(GTP binding);GO:0005622(intracellular);GO:0005623(cell);GO:0005737(cytoplasm);GO:0005768(endosome);GO:0005773(vacuole);GO:0005794(Golgi apparatus);GO:0005886(plasma membrane);GO:0006888(ER to Golgi vesicle-mediated transport);GO:0015031(protein transport);GO:0016020(membrane);GO:0030100(regulation of endocytosis)
PH02Gene21467	GO:0003924(GTPase activity);GO:0005525(GTP binding);GO:0005737(cytoplasm);GO:0005774(vacuolar membrane);GO:0005794(Golgi apparatus);GO:0005886(plasma membrane);GO:0006886(intracellular protein transport);GO:0015031(protein transport)
PH02Gene12895	GO:0003924(GTPase activity);GO:0005525(GTP binding);GO:0005737(cytoplasm);GO:0005774(vacuolar membrane);GO:0005794(Golgi apparatus);GO:0005886(plasma membrane);GO:0006886(intracellular protein transport);GO:0015031(protein transport)
PH02Gene13755	GO:0003924(GTPase activity);GO:0005525(GTP binding);GO:0005768(endosome);GO:0005773(vacuole);GO:0005774(vacuolar membrane);GO:0005802(trans-Golgi network);GO:0005886(plasma membrane);GO:0006886(intracellular protein transport);GO:0042538(hyperosmotic salinity response);GO:0060627(regulation of vesicle-mediated transport)
PH02Gene07992	GO:0003924(GTPase activity);GO:0005525(GTP binding);GO:0005768(endosome);GO:0005773(vacuole);GO:0005774(vacuolar membrane);GO:0005802(trans-Golgi network);GO:0005886(plasma membrane);GO:0006886(intracellular protein transport);GO:0042538(hyperosmotic salinity response);GO:0060627(regulation of vesicle-mediated transport)
PH02Gene41131	GO:0003924(GTPase activity);GO:0005525(GTP binding);GO:0005768(endosome);GO:0005794(Golgi apparatus);GO:0005886(plasma membrane);GO:0009504(cell plate);GO:0010008(endosome membrane);GO:0015031(protein transport);GO:0032482(Rab protein signal transduction);GO:0042546(cell wall biogenesis)
PH02Gene25944	GO:0003924(GTPase activity);GO:0005525(GTP binding);GO:0005768(endosome);GO:0005794(Golgi apparatus);GO:0005886(plasma membrane);GO:0009504(cell plate);GO:0010008(endosome membrane);GO:0015031(protein transport);GO:0032482(Rab protein signal transduction);GO:0042546(cell wall biogenesis)
PH02Gene20654	GO:0003924(GTPase activity);GO:0005525(GTP binding);GO:0005768(endosome);GO:0005794(Golgi apparatus);GO:0005886(plasma membrane);GO:0009504(cell plate);GO:0010008(endosome membrane);GO:0015031(protein transport);GO:0032482(Rab protein signal transduction);GO:0042546(cell wall biogenesis)
PH02Gene41247	GO:0003924(GTPase activity);GO:0005525(GTP binding);GO:0005768(endosome);GO:0005794(Golgi apparatus);GO:0005886(plasma membrane);GO:0009504(cell plate);GO:0010008(endosome membrane);GO:0015031(protein transport);GO:0032482(Rab protein signal transduction);GO:0042546(cell wall biogenesis)
PH02Gene45099	GO:0003924(GTPase activity);GO:0005525(GTP binding);GO:0005768(endosome);GO:0005829(cytosol);GO:0005886(plasma membrane);GO:0015031(protein transport)
PH02Gene01360	GO:0003924(GTPase activity);GO:0005525(GTP binding);GO:0005768(endosome);GO:0005829(cytosol);GO:0005886(plasma membrane);GO:0015031(protein transport)
PH02Gene10865	GO:0003924(GTPase activity);GO:0005525(GTP binding);GO:0005773(vacuole);GO:0005774(vacuolar membrane);GO:0005794(Golgi apparatus);GO:0005886(plasma membrane);GO:0015031(protein transport);GO:0032482(Rab protein signal transduction)
PH02Gene22137	GO:0003924(GTPase activity);GO:0005525(GTP binding);GO:0005773(vacuole);GO:0005774(vacuolar membrane);GO:0005794(Golgi apparatus);GO:0005886(plasma membrane);GO:0015031(protein transport);GO:0032482(Rab protein signal transduction)
PH02Gene02444	GO:0003924(GTPase activity);GO:0005525(GTP binding);GO:0005774(vacuolar membrane);GO:0005886(plasma membrane);GO:0012505(endomembrane system);GO:0015031(protein transport);GO:0042470(melanosome)
PH02Gene26552	GO:0003924(GTPase activity);GO:0005525(GTP binding);GO:0005829(cytosol);GO:0005886(plasma membrane);GO:0009506(plasmodesma);GO:0015031(protein transport);GO:0031901(early endosome membrane);GO:0032588(trans-Golgi network membrane);GO:0042546(cell wall biogenesis)
PH02Gene17082	GO:0003959(NADPH dehydrogenase activity);GO:0004324(ferredoxin-NADP+ reductase activity);GO:0008266(poly(U) RNA binding);GO:0009507(chloroplast);GO:0009534(chloroplast thylakoid);GO:0009535(chloroplast thylakoid membrane);GO:0009570(chloroplast stroma);GO:0009579(thylakoid);GO:0009767(photosynthetic electron transport chain);GO:0009941(chloroplast envelope);GO:0016491(oxidoreductase activity);GO:…
PH02Gene31314	GO:0003999(adenine phosphoribosyltransferase activity);GO:0005737(cytoplasm);GO:0005794(Golgi apparatus);GO:0005829(cytosol);GO:0005886(plasma membrane);GO:0006166(purine ribonucleoside salvage);GO:0006168(adenine salvage);GO:0009116(nucleoside metabolic process);GO:0015114(phosphate ion transmembrane transporter activity);GO:0035435(phosphate ion transmembrane transport);GO:0044209(AMP salvage)
PH02Gene06630	GO:0003999(adenine phosphoribosyltransferase activity);GO:0005737(cytoplasm);GO:0005794(Golgi apparatus);GO:0005829(cytosol);GO:0005886(plasma membrane);GO:0006166(purine ribonucleoside salvage);GO:0006168(adenine salvage);GO:0009116(nucleoside metabolic process);GO:0015114(phosphate ion transmembrane transporter activity);GO:0035435(phosphate ion transmembrane transport);GO:0044209(AMP salvage)
PH02Gene42798	GO:0003999(adenine phosphoribosyltransferase activity);GO:0005737(cytoplasm);GO:0005794(Golgi apparatus);GO:0005829(cytosol);GO:0005886(plasma membrane);GO:0006166(purine ribonucleoside salvage);GO:0006168(adenine salvage);GO:0009116(nucleoside metabolic process);GO:0015114(phosphate ion transmembrane transporter activity);GO:0035435(phosphate ion transmembrane transport);GO:0044209(AMP salvage)
PH02Gene24468	GO:0003999(adenine phosphoribosyltransferase activity);GO:0005737(cytoplasm);GO:0005794(Golgi apparatus);GO:0005829(cytosol);GO:0005886(plasma membrane);GO:0006166(purine ribonucleoside salvage);GO:0006168(adenine salvage);GO:0009116(nucleoside metabolic process);GO:0015114(phosphate ion transmembrane transporter activity);GO:0035435(phosphate ion transmembrane transport);GO:0044209(AMP salvage)
PH02Gene32211	GO:0004004(ATP-dependent RNA helicase activity);GO:0005634(nucleus);GO:0005737(cytoplasm);GO:0005773(vacuole);GO:0006813(potassium ion transport);GO:0008026(ATP-dependent helicase activity);GO:0016441(posttranscriptional gene silencing);GO:0035864(response to potassium ion);GO:0055087(Ski complex);GO:0070478(nuclear-transcribed mRNA catabolic process, 3'-5' exonucleolytic nonsense-mediated decay)
PH02Gene17131	GO:0004012(phospholipid-translocating ATPase activity);GO:0005802(trans-Golgi network);GO:0005886(plasma membrane);GO:0048194(Golgi vesicle budding)
PH02Gene30366	GO:0004012(phospholipid-translocating ATPase activity);GO:0005802(trans-Golgi network);GO:0005886(plasma membrane);GO:0048194(Golgi vesicle budding)
PH02Gene46969	GO:0004012(phospholipid-translocating ATPase activity);GO:0005802(trans-Golgi network);GO:0005886(plasma membrane);GO:0048194(Golgi vesicle budding)
PH02Gene11496	GO:0004012(phospholipid-translocating ATPase activity);GO:0005886(plasma membrane)
PH02Gene16020	GO:0004012(phospholipid-translocating ATPase activity);GO:0005886(plasma membrane)
PH02Gene36315	GO:0004012(phospholipid-translocating ATPase activity);GO:0005886(plasma membrane)
PH02Gene43895	GO:0004012(phospholipid-translocating ATPase activity);GO:0005886(plasma membrane)
PH02Gene04483	GO:0004128(cytochrome-b5 reductase activity, acting on NAD(P)H);GO:0005515(protein binding);GO:0005737(cytoplasm);GO:0005741(mitochondrial outer membrane);GO:0005783(endoplasmic reticulum);GO:0005886(plasma membrane);GO:0009505(plant-type cell wall);GO:0016021(integral component of membrane);GO:0016491(oxidoreductase activity);GO:0022900(electron transport chain)
PH02Gene05062	GO:0004222(metalloendopeptidase activity);GO:0005750(mitochondrial respiratory chain complex III);GO:0006122(mitochondrial electron transport, ubiquinol to cytochrome c);GO:0008270(zinc ion binding);GO:0009060(aerobic respiration);GO:0016485(protein processing)
PH02Gene24973	GO:0004322(ferroxidase activity);GO:0005739(mitochondrion);GO:0006783(heme biosynthetic process);GO:0006811(ion transport);GO:0006879(cellular iron ion homeostasis);GO:0006979(response to oxidative stress);GO:0007005(mitochondrion organization);GO:0008198(ferrous iron binding);GO:0008199(ferric iron binding);GO:0009060(aerobic respiration);GO:0009507(chloroplast);GO:0018283(iron incorporation int…
PH02Gene24808	GO:0004579(dolichyl-diphosphooligosaccharide-protein glycotransferase activity);GO:0005515(protein binding);GO:0005576(extracellular region);GO:0005783(endoplasmic reticulum);GO:0005886(plasma membrane);GO:0006487(protein N-linked glycosylation);GO:0008250(oligosaccharyltransferase complex);GO:0009507(chloroplast);GO:0010483(pollen tube reception);GO:0015157(oligosaccharide transmembrane transpor…
PH02Gene32723	GO:0004579(dolichyl-diphosphooligosaccharide-protein glycotransferase activity);GO:0005515(protein binding);GO:0005576(extracellular region);GO:0005783(endoplasmic reticulum);GO:0005886(plasma membrane);GO:0006487(protein N-linked glycosylation);GO:0008250(oligosaccharyltransferase complex);GO:0009507(chloroplast);GO:0010483(pollen tube reception);GO:0015157(oligosaccharide transmembrane transpor…
PH02Gene23971	GO:0004601(peroxidase activity);GO:0005507(copper ion binding);GO:0005509(calcium ion binding);GO:0005524(ATP binding);GO:0005544(calcium-dependent phospholipid binding);GO:0005618(cell wall);GO:0005634(nucleus);GO:0005739(mitochondrion);GO:0005773(vacuole);GO:0005774(vacuolar membrane);GO:0005829(cytosol);GO:0005886(plasma membrane);GO:0006970(response to osmotic stress);GO:0006979(response to o…
PH02Gene05454	GO:0004659(prenyltransferase activity);GO:0005886(plasma membrane);GO:0009234(menaquinone biosynthetic process);GO:0009507(chloroplast);GO:0009772(photosynthetic electron transport in photosystem II);GO:0010236(plastoquinone biosynthetic process);GO:0016021(integral component of membrane);GO:0031969(chloroplast membrane);GO:0032194(ubiquinone biosynthetic process via 3,4-dihydroxy-5-polyprenylben…
PH02Gene23956	GO:0004672(protein kinase activity);GO:0004674(protein serine/threonine kinase activity);GO:0005515(protein binding);GO:0005524(ATP binding);GO:0005634(nucleus);GO:0005776(autophagosome);GO:0006468(protein phosphorylation);GO:0006914(autophagy);GO:0015031(protein transport);GO:0016301(kinase activity);GO:0031410(cytoplasmic vesicle)
PH02Gene04421	GO:0004672(protein kinase activity);GO:0004871(signal transducer activity);GO:0005524(ATP binding);GO:0005730(nucleolus);GO:0005737(cytoplasm);GO:0006468(protein phosphorylation);GO:0006833(water transport);GO:0016301(kinase activity);GO:0035556(intracellular signal transduction);GO:0071456(cellular response to hypoxia)
PH02Gene23540	GO:0004672(protein kinase activity);GO:0005515(protein binding);GO:0005524(ATP binding);GO:0005634(nucleus);GO:0005737(cytoplasm);GO:0006952(defense response);GO:0007623(circadian rhythm);GO:0009414(response to water deprivation);GO:0009416(response to light stimulus);GO:0009583(detection of light stimulus);GO:0009637(response to blue light);GO:0009638(phototropism);GO:0009640(photomorphogenesis)…
PH02Gene33481	GO:0004672(protein kinase activity);GO:0005515(protein binding);GO:0005524(ATP binding);GO:0005634(nucleus);GO:0005737(cytoplasm);GO:0006952(defense response);GO:0007623(circadian rhythm);GO:0009414(response to water deprivation);GO:0009416(response to light stimulus);GO:0009583(detection of light stimulus);GO:0009637(response to blue light);GO:0009638(phototropism);GO:0009640(photomorphogenesis)…
PH02Gene30328	GO:0004672(protein kinase activity);GO:0005515(protein binding);GO:0005524(ATP binding);GO:0005886(plasma membrane);GO:0006468(protein phosphorylation);GO:0006995(cellular response to nitrogen starvation);GO:0009414(response to water deprivation);GO:0009507(chloroplast);GO:0009637(response to blue light);GO:0009767(photosynthetic electron transport chain);GO:0010027(thylakoid membrane organizatio…
PH02Gene16094	GO:0004674(protein serine/threonine kinase activity);GO:0004842(ubiquitin-protein transferase activity);GO:0005769(early endosome);GO:0005802(trans-Golgi network);GO:0006468(protein phosphorylation);GO:0009788(negative regulation of abscisic acid-activated signaling pathway);GO:0045324(late endosome to vacuole transport)
PH02Gene42847	GO:0004674(protein serine/threonine kinase activity);GO:0005515(protein binding);GO:0005524(ATP binding);GO:0005622(intracellular);GO:0005783(endoplasmic reticulum);GO:0005886(plasma membrane);GO:0007275(multicellular organism development);GO:0009414(response to water deprivation);GO:0009651(response to salt stress);GO:0010540(basipetal auxin transport);GO:0016301(kinase activity);GO:0018105(pept…
PH02Gene20530	GO:0004674(protein serine/threonine kinase activity);GO:0005515(protein binding);GO:0005524(ATP binding);GO:0005622(intracellular);GO:0005783(endoplasmic reticulum);GO:0005886(plasma membrane);GO:0007275(multicellular organism development);GO:0009414(response to water deprivation);GO:0009651(response to salt stress);GO:0010540(basipetal auxin transport);GO:0016301(kinase activity);GO:0018105(pept…
PH02Gene44981	GO:0004674(protein serine/threonine kinase activity);GO:0005515(protein binding);GO:0005524(ATP binding);GO:0005622(intracellular);GO:0005783(endoplasmic reticulum);GO:0005886(plasma membrane);GO:0007275(multicellular organism development);GO:0009414(response to water deprivation);GO:0009651(response to salt stress);GO:0010540(basipetal auxin transport);GO:0016301(kinase activity);GO:0018105(pept…
PH02Gene13130	GO:0004674(protein serine/threonine kinase activity);GO:0005515(protein binding);GO:0005524(ATP binding);GO:0005886(plasma membrane);GO:0006468(protein phosphorylation);GO:0006833(water transport);GO:0007169(transmembrane receptor protein tyrosine kinase signaling pathway);GO:0009611(response to wounding);GO:0009793(embryo development ending in seed dormancy);GO:0016021(integral component of memb…
PH02Gene37575	GO:0004674(protein serine/threonine kinase activity);GO:0005515(protein binding);GO:0005524(ATP binding);GO:0005886(plasma membrane);GO:0006468(protein phosphorylation);GO:0006833(water transport);GO:0007169(transmembrane receptor protein tyrosine kinase signaling pathway);GO:0009611(response to wounding);GO:0009793(embryo development ending in seed dormancy);GO:0016021(integral component of memb…
PH02Gene07596	GO:0004674(protein serine/threonine kinase activity);GO:0005634(nucleus);GO:0005737(cytoplasm);GO:0005886(plasma membrane);GO:0009908(flower development);GO:0035556(intracellular signal transduction);GO:0048364(root development);GO:0048367(shoot system development);GO:2000012(regulation of auxin polar transport)
PH02Gene37250	GO:0004674(protein serine/threonine kinase activity);GO:0005634(nucleus);GO:0005737(cytoplasm);GO:0005886(plasma membrane);GO:0009908(flower development);GO:0035556(intracellular signal transduction);GO:0048364(root development);GO:0048367(shoot system development);GO:2000012(regulation of auxin polar transport)
PH02Gene18334	GO:0004674(protein serine/threonine kinase activity);GO:0005643(nuclear pore);GO:0005770(late endosome);GO:0006468(protein phosphorylation);GO:0006623(protein targeting to vacuole);GO:0016236(macroautophagy);GO:0030242(autophagy of peroxisome);GO:0034271(phosphatidylinositol 3-kinase complex, class III, type I);GO:0034272(phosphatidylinositol 3-kinase complex, class III, type II);GO:0045324(late …
PH02Gene20672	GO:0004722(protein serine/threonine phosphatase activity);GO:0005267(potassium channel activity);GO:0005886(plasma membrane);GO:0006470(protein dephosphorylation);GO:0009788(negative regulation of abscisic acid-activated signaling pathway);GO:0009939(positive regulation of gibberellic acid mediated signaling pathway);GO:0010030(positive regulation of seed germination);GO:0046872(metal ion binding…
PH02Gene03512	GO:0004722(protein serine/threonine phosphatase activity);GO:0005267(potassium channel activity);GO:0005886(plasma membrane);GO:0006470(protein dephosphorylation);GO:0009788(negative regulation of abscisic acid-activated signaling pathway);GO:0009939(positive regulation of gibberellic acid mediated signaling pathway);GO:0010030(positive regulation of seed germination);GO:0046872(metal ion binding…
PH02Gene36278	GO:0004722(protein serine/threonine phosphatase activity);GO:0005634(nucleus);GO:0005730(nucleolus);GO:0005737(cytoplasm);GO:0006470(protein dephosphorylation);GO:0008287(protein serine/threonine phosphatase complex);GO:0009507(chloroplast);GO:0009570(chloroplast stroma);GO:0009579(thylakoid);GO:0009767(photosynthetic electron transport chain);GO:0016021(integral component of membrane);GO:0016311…
PH02Gene48541	GO:0004722(protein serine/threonine phosphatase activity);GO:0005634(nucleus);GO:0005730(nucleolus);GO:0005737(cytoplasm);GO:0006470(protein dephosphorylation);GO:0008287(protein serine/threonine phosphatase complex);GO:0009507(chloroplast);GO:0009570(chloroplast stroma);GO:0009579(thylakoid);GO:0009767(photosynthetic electron transport chain);GO:0016021(integral component of membrane);GO:0016311…
PH02Gene19993	GO:0004806(triglyceride lipase activity);GO:0006629(lipid metabolic process);GO:0009534(chloroplast thylakoid);GO:0015908(fatty acid transport);GO:0019432(triglyceride biosynthetic process);GO:0052739(phosphatidylserine 1-acylhydrolase activity)
PH02Gene25275	GO:0004871(signal transducer activity);GO:0005770(late endosome);GO:0005886(plasma membrane);GO:0009416(response to light stimulus);GO:0009908(flower development);GO:0009911(positive regulation of flower development);GO:0010229(inflorescence development);GO:0010540(basipetal auxin transport);GO:0016567(protein ubiquitination);GO:0045176(apical protein localization);GO:0048825(cotyledon developmen…
PH02Gene11142	GO:0004871(signal transducer activity);GO:0005770(late endosome);GO:0005886(plasma membrane);GO:0009416(response to light stimulus);GO:0009908(flower development);GO:0009911(positive regulation of flower development);GO:0010229(inflorescence development);GO:0010540(basipetal auxin transport);GO:0016567(protein ubiquitination);GO:0045176(apical protein localization);GO:0048825(cotyledon developmen…
PH02Gene36767	GO:0004871(signal transducer activity);GO:0005773(vacuole);GO:0005783(endoplasmic reticulum);GO:0005794(Golgi apparatus);GO:0007030(Golgi organization);GO:0015031(protein transport);GO:0016021(integral component of membrane);GO:0016192(vesicle-mediated transport);GO:0032580(Golgi cisterna membrane)
PH02Gene33587	GO:0004872(receptor activity);GO:0006621(protein retention in ER lumen);GO:0015031(protein transport);GO:0016021(integral component of membrane);GO:0046923(ER retention sequence binding)
PH02Gene01618	GO:0004888(transmembrane signaling receptor activity);GO:0005525(GTP binding);GO:0009507(chloroplast);GO:0009536(plastid);GO:0009707(chloroplast outer membrane);GO:0015031(protein transport);GO:0016020(membrane);GO:0016021(integral component of membrane);GO:0016817(hydrolase activity, acting on acid anhydrides);GO:0045036(protein targeting to chloroplast);GO:0046872(metal ion binding)
PH02Gene03168	GO:0004970(ionotropic glutamate receptor activity);GO:0005217(intracellular ligand-gated ion channel activity);GO:0005234(extracellularly glutamate-gated ion channel activity);GO:0005262(calcium channel activity);GO:0005515(protein binding);GO:0005576(extracellular region);GO:0005886(plasma membrane);GO:0006811(ion transport);GO:0006816(calcium ion transport);GO:0006874(cellular calcium ion homeo…
PH02Gene31101	GO:0004970(ionotropic glutamate receptor activity);GO:0005217(intracellular ligand-gated ion channel activity);GO:0005234(extracellularly glutamate-gated ion channel activity);GO:0005262(calcium channel activity);GO:0005515(protein binding);GO:0005576(extracellular region);GO:0005886(plasma membrane);GO:0006811(ion transport);GO:0006816(calcium ion transport);GO:0006874(cellular calcium ion homeo…
PH02Gene29449	GO:0004970(ionotropic glutamate receptor activity);GO:0005217(intracellular ligand-gated ion channel activity);GO:0005234(extracellularly glutamate-gated ion channel activity);GO:0005262(calcium channel activity);GO:0005515(protein binding);GO:0005576(extracellular region);GO:0005886(plasma membrane);GO:0006811(ion transport);GO:0006816(calcium ion transport);GO:0006874(cellular calcium ion homeo…
PH02Gene19066	GO:0004970(ionotropic glutamate receptor activity);GO:0005217(intracellular ligand-gated ion channel activity);GO:0005234(extracellularly glutamate-gated ion channel activity);GO:0005262(calcium channel activity);GO:0005515(protein binding);GO:0005576(extracellular region);GO:0005886(plasma membrane);GO:0006811(ion transport);GO:0006816(calcium ion transport);GO:0006874(cellular calcium ion homeo…
PH02Gene27137	GO:0004970(ionotropic glutamate receptor activity);GO:0005217(intracellular ligand-gated ion channel activity);GO:0005234(extracellularly glutamate-gated ion channel activity);GO:0005262(calcium channel activity);GO:0005515(protein binding);GO:0005576(extracellular region);GO:0005886(plasma membrane);GO:0006811(ion transport);GO:0006816(calcium ion transport);GO:0006874(cellular calcium ion homeo…
PH02Gene44819	GO:0004970(ionotropic glutamate receptor activity);GO:0005217(intracellular ligand-gated ion channel activity);GO:0005234(extracellularly glutamate-gated ion channel activity);GO:0005262(calcium channel activity);GO:0005515(protein binding);GO:0005576(extracellular region);GO:0005886(plasma membrane);GO:0006811(ion transport);GO:0006816(calcium ion transport);GO:0006874(cellular calcium ion homeo…
PH02Gene02319	GO:0004970(ionotropic glutamate receptor activity);GO:0005217(intracellular ligand-gated ion channel activity);GO:0005234(extracellularly glutamate-gated ion channel activity);GO:0005262(calcium channel activity);GO:0005576(extracellular region);GO:0006811(ion transport);GO:0006816(calcium ion transport);GO:0006874(cellular calcium ion homeostasis);GO:0007267(cell-cell signaling);GO:0008066(gluta…
PH02Gene21247	GO:0004970(ionotropic glutamate receptor activity);GO:0005217(intracellular ligand-gated ion channel activity);GO:0006811(ion transport);GO:0006874(cellular calcium ion homeostasis);GO:0009416(response to light stimulus);GO:0016021(integral component of membrane)
PH02Gene06990	GO:0005085(guanyl-nucleotide exchange factor activity);GO:0005515(protein binding);GO:0005634(nucleus);GO:0005769(early endosome);GO:0005802(trans-Golgi network);GO:0005829(cytosol);GO:0016192(vesicle-mediated transport);GO:0040007(growth);GO:0042742(defense response to bacterium)
PH02Gene47583	GO:0005085(guanyl-nucleotide exchange factor activity);GO:0005515(protein binding);GO:0005634(nucleus);GO:0005769(early endosome);GO:0005802(trans-Golgi network);GO:0005829(cytosol);GO:0016192(vesicle-mediated transport);GO:0040007(growth);GO:0042742(defense response to bacterium)
PH02Gene14135	GO:0005086(ARF guanyl-nucleotide exchange factor activity);GO:0005802(trans-Golgi network);GO:0005829(cytosol);GO:0016192(vesicle-mediated transport)
PH02Gene19395	GO:0005086(ARF guanyl-nucleotide exchange factor activity);GO:0005802(trans-Golgi network);GO:0016192(vesicle-mediated transport)
PH02Gene34116	GO:0005086(ARF guanyl-nucleotide exchange factor activity);GO:0005802(trans-Golgi network);GO:0016192(vesicle-mediated transport)
PH02Gene28137	GO:0005086(ARF guanyl-nucleotide exchange factor activity);GO:0005802(trans-Golgi network);GO:0016192(vesicle-mediated transport)
PH02Gene10299	GO:0005086(ARF guanyl-nucleotide exchange factor activity);GO:0005802(trans-Golgi network);GO:0016192(vesicle-mediated transport)
PH02Gene09308	GO:0005086(ARF guanyl-nucleotide exchange factor activity);GO:0005802(trans-Golgi network);GO:0016192(vesicle-mediated transport)
PH02Gene35167	GO:0005086(ARF guanyl-nucleotide exchange factor activity);GO:0005802(trans-Golgi network);GO:0016192(vesicle-mediated transport)
PH02Gene01532	GO:0005086(ARF guanyl-nucleotide exchange factor activity);GO:0005802(trans-Golgi network);GO:0016192(vesicle-mediated transport)
PH02Gene50274	GO:0005086(ARF guanyl-nucleotide exchange factor activity);GO:0005802(trans-Golgi network);GO:0016192(vesicle-mediated transport)
PH02Gene15918	GO:0005089(Rho guanyl-nucleotide exchange factor activity);GO:0005515(protein binding);GO:0005634(nucleus);GO:0005789(endoplasmic reticulum membrane);GO:0005829(cytosol);GO:0005886(plasma membrane);GO:0007264(small GTPase mediated signal transduction);GO:0007275(multicellular organism development);GO:0008064(regulation of actin polymerization or depolymerization);GO:0008360(regulation of cell sha…
PH02Gene36101	GO:0005093(Rab GDP-dissociation inhibitor activity);GO:0005096(GTPase activator activity);GO:0005515(protein binding);GO:0005737(cytoplasm);GO:0005829(cytosol);GO:0007264(small GTPase mediated signal transduction);GO:0015031(protein transport);GO:0048227(plasma membrane to endosome transport)
PH02Gene30651	GO:0005093(Rab GDP-dissociation inhibitor activity);GO:0005096(GTPase activator activity);GO:0005515(protein binding);GO:0005737(cytoplasm);GO:0005829(cytosol);GO:0007264(small GTPase mediated signal transduction);GO:0015031(protein transport);GO:0048227(plasma membrane to endosome transport)
PH02Gene04679	GO:0005096(GTPase activator activity);GO:0005515(protein binding);GO:0005737(cytoplasm);GO:0005794(Golgi apparatus);GO:0005829(cytosol);GO:0005886(plasma membrane);GO:0006897(endocytosis);GO:0009733(response to auxin);GO:0009965(leaf morphogenesis);GO:0010051(xylem and phloem pattern formation);GO:0010087(phloem or xylem histogenesis);GO:0016192(vesicle-mediated transport);GO:0030140(trans-Golgi …
PH02Gene08637	GO:0005096(GTPase activator activity);GO:0005515(protein binding);GO:0005737(cytoplasm);GO:0005794(Golgi apparatus);GO:0005829(cytosol);GO:0005886(plasma membrane);GO:0006897(endocytosis);GO:0009733(response to auxin);GO:0009965(leaf morphogenesis);GO:0010051(xylem and phloem pattern formation);GO:0010087(phloem or xylem histogenesis);GO:0016192(vesicle-mediated transport);GO:0030140(trans-Golgi …
PH02Gene07138	GO:0005096(GTPase activator activity);GO:0005515(protein binding);GO:0005737(cytoplasm);GO:0005794(Golgi apparatus);GO:0005829(cytosol);GO:0005886(plasma membrane);GO:0006897(endocytosis);GO:0009733(response to auxin);GO:0009965(leaf morphogenesis);GO:0010051(xylem and phloem pattern formation);GO:0010087(phloem or xylem histogenesis);GO:0016192(vesicle-mediated transport);GO:0030140(trans-Golgi …
PH02Gene23617	GO:0005096(GTPase activator activity);GO:0005515(protein binding);GO:0005737(cytoplasm);GO:0005794(Golgi apparatus);GO:0005829(cytosol);GO:0005886(plasma membrane);GO:0006897(endocytosis);GO:0009733(response to auxin);GO:0009965(leaf morphogenesis);GO:0010051(xylem and phloem pattern formation);GO:0010087(phloem or xylem histogenesis);GO:0016192(vesicle-mediated transport);GO:0030140(trans-Golgi …
PH02Gene23822	GO:0005096(GTPase activator activity);GO:0005622(intracellular);GO:0006886(intracellular protein transport);GO:0012505(endomembrane system);GO:0017137(Rab GTPase binding);GO:0031338(regulation of vesicle fusion)
PH02Gene24419	GO:0005096(GTPase activator activity);GO:0005622(intracellular);GO:0006886(intracellular protein transport);GO:0012505(endomembrane system);GO:0017137(Rab GTPase binding);GO:0031338(regulation of vesicle fusion)
PH02Gene10380	GO:0005096(GTPase activator activity);GO:0005622(intracellular);GO:0006886(intracellular protein transport);GO:0012505(endomembrane system);GO:0017137(Rab GTPase binding);GO:0031338(regulation of vesicle fusion)
PH02Gene04945	GO:0005096(GTPase activator activity);GO:0005622(intracellular);GO:0006886(intracellular protein transport);GO:0012505(endomembrane system);GO:0017137(Rab GTPase binding);GO:0031338(regulation of vesicle fusion)
PH02Gene39850	GO:0005096(GTPase activator activity);GO:0005622(intracellular);GO:0006886(intracellular protein transport);GO:0012505(endomembrane system);GO:0017137(Rab GTPase binding);GO:0031338(regulation of vesicle fusion)
PH02Gene31081	GO:0005096(GTPase activator activity);GO:0005622(intracellular);GO:0006886(intracellular protein transport);GO:0012505(endomembrane system);GO:0017137(Rab GTPase binding);GO:0031338(regulation of vesicle fusion)
PH02Gene24114	GO:0005096(GTPase activator activity);GO:0005622(intracellular);GO:0006886(intracellular protein transport);GO:0012505(endomembrane system);GO:0017137(Rab GTPase binding);GO:0031338(regulation of vesicle fusion)
PH02Gene09433	GO:0005096(GTPase activator activity);GO:0005622(intracellular);GO:0006886(intracellular protein transport);GO:0012505(endomembrane system);GO:0017137(Rab GTPase binding);GO:0031338(regulation of vesicle fusion)
PH02Gene18672	GO:0005096(GTPase activator activity);GO:0005622(intracellular);GO:0006886(intracellular protein transport);GO:0012505(endomembrane system);GO:0017137(Rab GTPase binding);GO:0031338(regulation of vesicle fusion)
PH02Gene36432	GO:0005096(GTPase activator activity);GO:0005622(intracellular);GO:0006886(intracellular protein transport);GO:0012505(endomembrane system);GO:0017137(Rab GTPase binding);GO:0031338(regulation of vesicle fusion)
PH02Gene38612	GO:0005096(GTPase activator activity);GO:0005622(intracellular);GO:0006886(intracellular protein transport);GO:0012505(endomembrane system);GO:0017137(Rab GTPase binding);GO:0031338(regulation of vesicle fusion)
PH02Gene14316	GO:0005096(GTPase activator activity);GO:0005622(intracellular);GO:0006886(intracellular protein transport);GO:0012505(endomembrane system);GO:0017137(Rab GTPase binding);GO:0031338(regulation of vesicle fusion)
PH02Gene16775	GO:0005096(GTPase activator activity);GO:0005622(intracellular);GO:0006886(intracellular protein transport);GO:0012505(endomembrane system);GO:0017137(Rab GTPase binding);GO:0031338(regulation of vesicle fusion)
PH02Gene33701	GO:0005096(GTPase activator activity);GO:0005622(intracellular);GO:0006886(intracellular protein transport);GO:0012505(endomembrane system);GO:0017137(Rab GTPase binding);GO:0031338(regulation of vesicle fusion)
PH02Gene38781	GO:0005096(GTPase activator activity);GO:0005622(intracellular);GO:0006886(intracellular protein transport);GO:0012505(endomembrane system);GO:0017137(Rab GTPase binding);GO:0031338(regulation of vesicle fusion)
PH02Gene05852	GO:0005096(GTPase activator activity);GO:0005622(intracellular);GO:0006886(intracellular protein transport);GO:0012505(endomembrane system);GO:0017137(Rab GTPase binding);GO:0031338(regulation of vesicle fusion)
PH02Gene15993	GO:0005096(GTPase activator activity);GO:0005776(autophagosome);GO:0006886(intracellular protein transport);GO:0006914(autophagy);GO:0010008(endosome membrane);GO:0017137(Rab GTPase binding);GO:0031338(regulation of vesicle fusion);GO:0042594(response to starvation)
PH02Gene15987	GO:0005096(GTPase activator activity);GO:0005776(autophagosome);GO:0006886(intracellular protein transport);GO:0006914(autophagy);GO:0010008(endosome membrane);GO:0017137(Rab GTPase binding);GO:0031338(regulation of vesicle fusion);GO:0042594(response to starvation)
PH02Gene07082	GO:0005096(GTPase activator activity);GO:0005776(autophagosome);GO:0006886(intracellular protein transport);GO:0006914(autophagy);GO:0010008(endosome membrane);GO:0017137(Rab GTPase binding);GO:0031338(regulation of vesicle fusion);GO:0042594(response to starvation)
PH02Gene18907	GO:0005096(GTPase activator activity);GO:0005776(autophagosome);GO:0006886(intracellular protein transport);GO:0006914(autophagy);GO:0010008(endosome membrane);GO:0017137(Rab GTPase binding);GO:0031338(regulation of vesicle fusion);GO:0042594(response to starvation)
PH02Gene01914	GO:0005198(structural molecule activity);GO:0005515(protein binding);GO:0005773(vacuole);GO:0005774(vacuolar membrane);GO:0005794(Golgi apparatus);GO:0005829(cytosol);GO:0005886(plasma membrane);GO:0006886(intracellular protein transport);GO:0006897(endocytosis);GO:0009506(plasmodesma);GO:0010118(stomatal movement);GO:0016192(vesicle-mediated transport);GO:0030130(clathrin coat of trans-Golgi net…
PH02Gene46956	GO:0005215(transporter activity);GO:0005345(purine nucleobase transmembrane transporter activity);GO:0006863(purine nucleobase transport);GO:0015853(adenine transport);GO:0015854(guanine transport);GO:0016020(membrane);GO:0016021(integral component of membrane);GO:0022857(transmembrane transporter activity)
PH02Gene09548	GO:0005215(transporter activity);GO:0005345(purine nucleobase transmembrane transporter activity);GO:0006863(purine nucleobase transport);GO:0015853(adenine transport);GO:0015854(guanine transport);GO:0016020(membrane);GO:0016021(integral component of membrane);GO:0022857(transmembrane transporter activity)
PH02Gene25216	GO:0005215(transporter activity);GO:0005381(iron ion transmembrane transporter activity);GO:0005886(plasma membrane);GO:0006879(cellular iron ion homeostasis);GO:0009941(chloroplast envelope);GO:0016020(membrane);GO:0016021(integral component of membrane);GO:0034755(iron ion transmembrane transport)
PH02Gene46487	GO:0005215(transporter activity);GO:0005509(calcium ion binding);GO:0005886(plasma membrane);GO:0009624(response to nematode);GO:0010119(regulation of stomatal movement);GO:0015293(symporter activity);GO:0015333(peptide:proton symporter activity);GO:0016020(membrane);GO:0016021(integral component of membrane);GO:0042128(nitrate assimilation);GO:0055085(transmembrane transport);GO:0080168(abscisic…
PH02Gene23466	GO:0005215(transporter activity);GO:0005509(calcium ion binding);GO:0005886(plasma membrane);GO:0009624(response to nematode);GO:0010119(regulation of stomatal movement);GO:0015293(symporter activity);GO:0015333(peptide:proton symporter activity);GO:0016020(membrane);GO:0016021(integral component of membrane);GO:0042128(nitrate assimilation);GO:0055085(transmembrane transport);GO:0080168(abscisic…
PH02Gene43503	GO:0005215(transporter activity);GO:0005509(calcium ion binding);GO:0005886(plasma membrane);GO:0009624(response to nematode);GO:0010119(regulation of stomatal movement);GO:0015293(symporter activity);GO:0015333(peptide:proton symporter activity);GO:0016020(membrane);GO:0016021(integral component of membrane);GO:0042128(nitrate assimilation);GO:0055085(transmembrane transport);GO:0080168(abscisic…
PH02Gene19310	GO:0005215(transporter activity);GO:0005515(protein binding);GO:0005524(ATP binding);GO:0009507(chloroplast);GO:0009570(chloroplast stroma);GO:0009793(embryo development ending in seed dormancy);GO:0010027(thylakoid membrane organization);GO:0016226(iron-sulfur cluster assembly);GO:0042626(ATPase activity, coupled to transmembrane movement of substances)
PH02Gene00592	GO:0005215(transporter activity);GO:0005515(protein binding);GO:0005886(plasma membrane);GO:0006820(anion transport);GO:0006873(cellular ion homeostasis);GO:0008308(voltage-gated anion channel activity);GO:0008509(anion transmembrane transporter activity);GO:0009270(response to humidity);GO:0009737(response to abscisic acid);GO:0009738(abscisic acid-activated signaling pathway);GO:0010037(respons…
PH02Gene22131	GO:0005215(transporter activity);GO:0005515(protein binding);GO:0005886(plasma membrane);GO:0006821(chloride transport);GO:0006873(cellular ion homeostasis);GO:0008308(voltage-gated anion channel activity);GO:0009414(response to water deprivation);GO:0009651(response to salt stress);GO:0016021(integral component of membrane)
PH02Gene22907	GO:0005215(transporter activity);GO:0005515(protein binding);GO:0005886(plasma membrane);GO:0006821(chloride transport);GO:0006873(cellular ion homeostasis);GO:0008308(voltage-gated anion channel activity);GO:0009414(response to water deprivation);GO:0009651(response to salt stress);GO:0016021(integral component of membrane)
PH02Gene20948	GO:0005215(transporter activity);GO:0005515(protein binding);GO:0005886(plasma membrane);GO:0006821(chloride transport);GO:0006873(cellular ion homeostasis);GO:0008308(voltage-gated anion channel activity);GO:0009414(response to water deprivation);GO:0009651(response to salt stress);GO:0016021(integral component of membrane)
PH02Gene45054	GO:0005215(transporter activity);GO:0005515(protein binding);GO:0005886(plasma membrane);GO:0006821(chloride transport);GO:0006873(cellular ion homeostasis);GO:0008308(voltage-gated anion channel activity);GO:0009414(response to water deprivation);GO:0009651(response to salt stress);GO:0016021(integral component of membrane)
PH02Gene01640	GO:0005215(transporter activity);GO:0005515(protein binding);GO:0005886(plasma membrane);GO:0006857(oligopeptide transport);GO:0009414(response to water deprivation);GO:0009635(response to herbicide);GO:0009734(auxin-activated signaling pathway);GO:0010167(response to nitrate);GO:0015112(nitrate transmembrane transporter activity);GO:0015293(symporter activity);GO:0015706(nitrate transport);GO:00…
PH02Gene02944	GO:0005215(transporter activity);GO:0005515(protein binding);GO:0005886(plasma membrane);GO:0006857(oligopeptide transport);GO:0009414(response to water deprivation);GO:0009635(response to herbicide);GO:0009734(auxin-activated signaling pathway);GO:0010167(response to nitrate);GO:0015112(nitrate transmembrane transporter activity);GO:0015293(symporter activity);GO:0015706(nitrate transport);GO:00…
PH02Gene43786	GO:0005215(transporter activity);GO:0005515(protein binding);GO:0005886(plasma membrane);GO:0006857(oligopeptide transport);GO:0009414(response to water deprivation);GO:0009635(response to herbicide);GO:0009734(auxin-activated signaling pathway);GO:0010167(response to nitrate);GO:0015112(nitrate transmembrane transporter activity);GO:0015293(symporter activity);GO:0015706(nitrate transport);GO:00…
PH02Gene40299	GO:0005215(transporter activity);GO:0005515(protein binding);GO:0005886(plasma membrane);GO:0006857(oligopeptide transport);GO:0009414(response to water deprivation);GO:0009635(response to herbicide);GO:0009734(auxin-activated signaling pathway);GO:0010167(response to nitrate);GO:0015112(nitrate transmembrane transporter activity);GO:0015293(symporter activity);GO:0015706(nitrate transport);GO:00…
PH02Gene17264	GO:0005215(transporter activity);GO:0005515(protein binding);GO:0006879(cellular iron ion homeostasis);GO:0009507(chloroplast);GO:0009570(chloroplast stroma);GO:0016226(iron-sulfur cluster assembly);GO:0042626(ATPase activity, coupled to transmembrane movement of substances);GO:2000030(regulation of response to red or far red light)
PH02Gene03642	GO:0005215(transporter activity);GO:0005515(protein binding);GO:0006879(cellular iron ion homeostasis);GO:0009507(chloroplast);GO:0009570(chloroplast stroma);GO:0016226(iron-sulfur cluster assembly);GO:0042626(ATPase activity, coupled to transmembrane movement of substances);GO:2000030(regulation of response to red or far red light)
PH02Gene16303	GO:0005215(transporter activity);GO:0005524(ATP binding);GO:0005737(cytoplasm);GO:0005829(cytosol);GO:0016887(ATPase activity);GO:0042742(defense response to bacterium);GO:0046686(response to cadmium ion)
PH02Gene34403	GO:0005215(transporter activity);GO:0005524(ATP binding);GO:0005739(mitochondrion);GO:0005743(mitochondrial inner membrane);GO:0005746(mitochondrial respiratory chain);GO:0006744(ubiquinone biosynthetic process);GO:0010224(response to UV-B);GO:0015996(chlorophyll catabolic process);GO:0016740(transferase activity);GO:0017004(cytochrome complex assembly)
PH02Gene35452	GO:0005215(transporter activity);GO:0005524(ATP binding);GO:0005886(plasma membrane);GO:0006810(transport);GO:0006979(response to oxidative stress);GO:0007623(circadian rhythm);GO:0009507(chloroplast);GO:0009644(response to high light intensity);GO:0009941(chloroplast envelope);GO:0010150(leaf senescence);GO:0016021(integral component of membrane);GO:0016301(kinase activity);GO:0016310(phosphoryl…
PH02Gene02781	GO:0005215(transporter activity);GO:0005524(ATP binding);GO:0005886(plasma membrane);GO:0006810(transport);GO:0006979(response to oxidative stress);GO:0007623(circadian rhythm);GO:0009507(chloroplast);GO:0009644(response to high light intensity);GO:0009941(chloroplast envelope);GO:0010150(leaf senescence);GO:0016021(integral component of membrane);GO:0016301(kinase activity);GO:0016310(phosphoryl…
PH02Gene41759	GO:0005215(transporter activity);GO:0005524(ATP binding);GO:0005886(plasma membrane);GO:0006810(transport);GO:0006979(response to oxidative stress);GO:0007623(circadian rhythm);GO:0009507(chloroplast);GO:0009644(response to high light intensity);GO:0009941(chloroplast envelope);GO:0010150(leaf senescence);GO:0016021(integral component of membrane);GO:0016301(kinase activity);GO:0016310(phosphoryl…
PH02Gene24987	GO:0005215(transporter activity);GO:0005524(ATP binding);GO:0005886(plasma membrane);GO:0006810(transport);GO:0006979(response to oxidative stress);GO:0007623(circadian rhythm);GO:0009507(chloroplast);GO:0009644(response to high light intensity);GO:0009941(chloroplast envelope);GO:0010150(leaf senescence);GO:0016021(integral component of membrane);GO:0016301(kinase activity);GO:0016310(phosphoryl…
PH02Gene43059	GO:0005215(transporter activity);GO:0005524(ATP binding);GO:0005886(plasma membrane);GO:0006810(transport);GO:0006979(response to oxidative stress);GO:0007623(circadian rhythm);GO:0009507(chloroplast);GO:0009644(response to high light intensity);GO:0009941(chloroplast envelope);GO:0010150(leaf senescence);GO:0016021(integral component of membrane);GO:0016301(kinase activity);GO:0016310(phosphoryl…
PH02Gene01863	GO:0005215(transporter activity);GO:0005524(ATP binding);GO:0005886(plasma membrane);GO:0006810(transport);GO:0015439(heme-transporting ATPase activity);GO:0016020(membrane);GO:0017004(cytochrome complex assembly)
PH02Gene32719	GO:0005215(transporter activity);GO:0005524(ATP binding);GO:0005886(plasma membrane);GO:0006810(transport);GO:0016887(ATPase activity)
PH02Gene30589	GO:0005215(transporter activity);GO:0005524(ATP binding);GO:0005886(plasma membrane);GO:0006810(transport);GO:0016887(ATPase activity)
PH02Gene27287	GO:0005215(transporter activity);GO:0005524(ATP binding);GO:0005886(plasma membrane);GO:0009624(response to nematode);GO:0016887(ATPase activity)
PH02Gene35801	GO:0005215(transporter activity);GO:0005524(ATP binding);GO:0005886(plasma membrane);GO:0009624(response to nematode);GO:0016887(ATPase activity)
PH02Gene24572	GO:0005215(transporter activity);GO:0005524(ATP binding);GO:0005886(plasma membrane);GO:0009624(response to nematode);GO:0016887(ATPase activity)
PH02Gene24573	GO:0005215(transporter activity);GO:0005524(ATP binding);GO:0005886(plasma membrane);GO:0009624(response to nematode);GO:0016887(ATPase activity)
PH02Gene43131	GO:0005215(transporter activity);GO:0005524(ATP binding);GO:0005886(plasma membrane);GO:0016887(ATPase activity)
PH02Gene20174	GO:0005215(transporter activity);GO:0005524(ATP binding);GO:0005886(plasma membrane);GO:0016887(ATPase activity)
PH02Gene37381	GO:0005215(transporter activity);GO:0005524(ATP binding);GO:0006869(lipid transport);GO:0009507(chloroplast);GO:0009536(plastid);GO:0009570(chloroplast stroma);GO:0016887(ATPase activity)
PH02Gene00725	GO:0005215(transporter activity);GO:0005524(ATP binding);GO:0009507(chloroplast);GO:0009793(embryo development ending in seed dormancy);GO:0009941(chloroplast envelope);GO:0016887(ATPase activity)
PH02Gene31306	GO:0005215(transporter activity);GO:0005576(extracellular region);GO:0005737(cytoplasm);GO:0005739(mitochondrion);GO:0005773(vacuole);GO:0005774(vacuolar membrane);GO:0005783(endoplasmic reticulum);GO:0005794(Golgi apparatus);GO:0005829(cytosol);GO:0005886(plasma membrane);GO:0006629(lipid metabolic process);GO:0006810(transport);GO:0006883(cellular sodium ion homeostasis);GO:0009408(response to …
PH02Gene25614	GO:0005215(transporter activity);GO:0005576(extracellular region);GO:0005737(cytoplasm);GO:0005739(mitochondrion);GO:0005773(vacuole);GO:0005774(vacuolar membrane);GO:0005783(endoplasmic reticulum);GO:0005794(Golgi apparatus);GO:0005829(cytosol);GO:0005886(plasma membrane);GO:0006629(lipid metabolic process);GO:0006810(transport);GO:0006883(cellular sodium ion homeostasis);GO:0009408(response to …
PH02Gene39032	GO:0005215(transporter activity);GO:0005634(nucleus);GO:0005829(cytosol);GO:0005886(plasma membrane);GO:0006810(transport);GO:0007049(cell cycle);GO:0008289(lipid binding);GO:0051301(cell division)
PH02Gene27840	GO:0005215(transporter activity);GO:0005634(nucleus);GO:0005829(cytosol);GO:0005886(plasma membrane);GO:0006810(transport);GO:0007049(cell cycle);GO:0008289(lipid binding);GO:0051301(cell division)
PH02Gene27733	GO:0005215(transporter activity);GO:0005634(nucleus);GO:0005829(cytosol);GO:0005886(plasma membrane);GO:0006810(transport);GO:0007049(cell cycle);GO:0008289(lipid binding);GO:0051301(cell division)
PH02Gene15038	GO:0005215(transporter activity);GO:0005634(nucleus);GO:0005829(cytosol);GO:0005886(plasma membrane);GO:0006810(transport);GO:0007049(cell cycle);GO:0008289(lipid binding);GO:0051301(cell division)
PH02Gene07284	GO:0005215(transporter activity);GO:0005634(nucleus);GO:0006810(transport)
PH02Gene12064	GO:0005215(transporter activity);GO:0005634(nucleus);GO:0006810(transport)
PH02Gene08884	GO:0005215(transporter activity);GO:0005634(nucleus);GO:0006810(transport)
PH02Gene07286	GO:0005215(transporter activity);GO:0005634(nucleus);GO:0006810(transport)
PH02Gene24159	GO:0005215(transporter activity);GO:0005634(nucleus);GO:0006810(transport);GO:0007049(cell cycle);GO:0008289(lipid binding);GO:0009507(chloroplast);GO:0016020(membrane);GO:0051301(cell division);GO:0071365(cellular response to auxin stimulus);GO:1901703(protein localization involved in auxin polar transport)
PH02Gene32356	GO:0005215(transporter activity);GO:0005634(nucleus);GO:0006810(transport);GO:0007049(cell cycle);GO:0008289(lipid binding);GO:0009507(chloroplast);GO:0016020(membrane);GO:0051301(cell division);GO:0071365(cellular response to auxin stimulus);GO:1901703(protein localization involved in auxin polar transport)
PH02Gene28602	GO:0005215(transporter activity);GO:0005737(cytoplasm);GO:0005829(cytosol);GO:0006810(transport);GO:0006886(intracellular protein transport);GO:0008270(zinc ion binding);GO:0030127(COPII vesicle coat);GO:0090114(COPII-coated vesicle budding)
PH02Gene25910	GO:0005215(transporter activity);GO:0005737(cytoplasm);GO:0005886(plasma membrane);GO:0006810(transport);GO:0007049(cell cycle);GO:0008289(lipid binding);GO:0051301(cell division);GO:0071365(cellular response to auxin stimulus);GO:1901703(protein localization involved in auxin polar transport)
PH02Gene38760	GO:0005215(transporter activity);GO:0005737(cytoplasm);GO:0006810(transport);GO:0006886(intracellular protein transport);GO:0008270(zinc ion binding);GO:0030127(COPII vesicle coat);GO:0090114(COPII-coated vesicle budding)
PH02Gene16859	GO:0005215(transporter activity);GO:0005737(cytoplasm);GO:0006886(intracellular protein transport);GO:0006888(ER to Golgi vesicle-mediated transport);GO:0008270(zinc ion binding);GO:0016192(vesicle-mediated transport);GO:0030127(COPII vesicle coat)
PH02Gene14381	GO:0005215(transporter activity);GO:0005739(mitochondrion);GO:0005794(Golgi apparatus);GO:0006810(transport)
PH02Gene09008	GO:0005215(transporter activity);GO:0005739(mitochondrion);GO:0005794(Golgi apparatus);GO:0006810(transport)
PH02Gene06543	GO:0005215(transporter activity);GO:0005739(mitochondrion);GO:0005794(Golgi apparatus);GO:0006810(transport)
PH02Gene34700	GO:0005215(transporter activity);GO:0005739(mitochondrion);GO:0005794(Golgi apparatus);GO:0006810(transport)
PH02Gene45327	GO:0005215(transporter activity);GO:0005739(mitochondrion);GO:0006810(transport)
PH02Gene05819	GO:0005215(transporter activity);GO:0005773(vacuole);GO:0006810(transport);GO:0010008(endosome membrane);GO:0015031(protein transport);GO:0016021(integral component of membrane)
PH02Gene01061	GO:0005215(transporter activity);GO:0005783(endoplasmic reticulum);GO:0006810(transport);GO:0009734(auxin-activated signaling pathway);GO:0009921(auxin efflux carrier complex);GO:0009926(auxin polar transport);GO:0010252(auxin homeostasis);GO:0010329(auxin efflux transmembrane transporter activity);GO:0016020(membrane);GO:0016021(integral component of membrane);GO:0048830(adventitious root develo…
PH02Gene04901	GO:0005215(transporter activity);GO:0005783(endoplasmic reticulum);GO:0006810(transport);GO:0009734(auxin-activated signaling pathway);GO:0009921(auxin efflux carrier complex);GO:0009926(auxin polar transport);GO:0010252(auxin homeostasis);GO:0010329(auxin efflux transmembrane transporter activity);GO:0016020(membrane);GO:0016021(integral component of membrane);GO:0048830(adventitious root develo…
PH02Gene36658	GO:0005215(transporter activity);GO:0005794(Golgi apparatus);GO:0006810(transport)
PH02Gene49006	GO:0005215(transporter activity);GO:0005794(Golgi apparatus);GO:0006810(transport)
PH02Gene21466	GO:0005215(transporter activity);GO:0005794(Golgi apparatus);GO:0009737(response to abscisic acid);GO:0030008(TRAPP complex);GO:0048868(pollen tube development)
PH02Gene04095	GO:0005215(transporter activity);GO:0005886(plasma membrane);GO:0006807(nitrogen compound metabolic process);GO:0006857(oligopeptide transport);GO:0009506(plasmodesma);GO:0015031(protein transport);GO:0016020(membrane);GO:0016021(integral component of membrane);GO:0022857(transmembrane transporter activity);GO:0042937(tripeptide transmembrane transporter activity);GO:0042938(dipeptide transport);…
PH02Gene09456	GO:0005215(transporter activity);GO:0005886(plasma membrane);GO:0006807(nitrogen compound metabolic process);GO:0006857(oligopeptide transport);GO:0009506(plasmodesma);GO:0015031(protein transport);GO:0016020(membrane);GO:0016021(integral component of membrane);GO:0022857(transmembrane transporter activity);GO:0042937(tripeptide transmembrane transporter activity);GO:0042938(dipeptide transport);…
PH02Gene45705	GO:0005215(transporter activity);GO:0005886(plasma membrane);GO:0006807(nitrogen compound metabolic process);GO:0006857(oligopeptide transport);GO:0009506(plasmodesma);GO:0015031(protein transport);GO:0016020(membrane);GO:0016021(integral component of membrane);GO:0022857(transmembrane transporter activity);GO:0042937(tripeptide transmembrane transporter activity);GO:0042938(dipeptide transport);…
PH02Gene26362	GO:0005215(transporter activity);GO:0005886(plasma membrane);GO:0006807(nitrogen compound metabolic process);GO:0006857(oligopeptide transport);GO:0009506(plasmodesma);GO:0015031(protein transport);GO:0016020(membrane);GO:0016021(integral component of membrane);GO:0022857(transmembrane transporter activity);GO:0042937(tripeptide transmembrane transporter activity);GO:0042938(dipeptide transport);…
PH02Gene19747	GO:0005215(transporter activity);GO:0005886(plasma membrane);GO:0006810(transport)
PH02Gene34892	GO:0005215(transporter activity);GO:0005886(plasma membrane);GO:0006810(transport)
PH02Gene51255	GO:0005215(transporter activity);GO:0005886(plasma membrane);GO:0006810(transport);GO:0016301(kinase activity);GO:0016310(phosphorylation)
PH02Gene19928	GO:0005215(transporter activity);GO:0005886(plasma membrane);GO:0006810(transport);GO:0016301(kinase activity);GO:0016310(phosphorylation)
PH02Gene35134	GO:0005215(transporter activity);GO:0005886(plasma membrane);GO:0006821(chloride transport);GO:0006873(cellular ion homeostasis);GO:0009414(response to water deprivation);GO:0009651(response to salt stress);GO:0016021(integral component of membrane);GO:1901529(positive regulation of anion channel activity)
PH02Gene39840	GO:0005215(transporter activity);GO:0005886(plasma membrane);GO:0006857(oligopeptide transport);GO:0009506(plasmodesma);GO:0016020(membrane);GO:0016021(integral component of membrane);GO:0055085(transmembrane transport);GO:0080167(response to karrikin);GO:0090448(glucosinolate:proton symporter activity);GO:0090449(phloem glucosinolate loading);GO:1901349(glucosinolate transport)
PH02Gene11831	GO:0005215(transporter activity);GO:0005886(plasma membrane);GO:0006857(oligopeptide transport);GO:0009506(plasmodesma);GO:0016020(membrane);GO:0016021(integral component of membrane);GO:0055085(transmembrane transport);GO:0080167(response to karrikin);GO:0090448(glucosinolate:proton symporter activity);GO:0090449(phloem glucosinolate loading);GO:1901349(glucosinolate transport)
PH02Gene11942	GO:0005215(transporter activity);GO:0005886(plasma membrane);GO:0006857(oligopeptide transport);GO:0009506(plasmodesma);GO:0016020(membrane);GO:0016021(integral component of membrane);GO:0055085(transmembrane transport);GO:0080167(response to karrikin);GO:0090448(glucosinolate:proton symporter activity);GO:0090449(phloem glucosinolate loading);GO:1901349(glucosinolate transport)
PH02Gene39839	GO:0005215(transporter activity);GO:0005886(plasma membrane);GO:0006857(oligopeptide transport);GO:0009506(plasmodesma);GO:0016020(membrane);GO:0016021(integral component of membrane);GO:0055085(transmembrane transport);GO:0080167(response to karrikin);GO:0090448(glucosinolate:proton symporter activity);GO:0090449(phloem glucosinolate loading);GO:1901349(glucosinolate transport)
PH02Gene24543	GO:0005215(transporter activity);GO:0005886(plasma membrane);GO:0006857(oligopeptide transport);GO:0009506(plasmodesma);GO:0016020(membrane);GO:0016021(integral component of membrane);GO:0055085(transmembrane transport);GO:0080167(response to karrikin);GO:0090448(glucosinolate:proton symporter activity);GO:0090449(phloem glucosinolate loading);GO:1901349(glucosinolate transport)
PH02Gene29307	GO:0005215(transporter activity);GO:0005886(plasma membrane);GO:0006857(oligopeptide transport);GO:0009611(response to wounding);GO:0009737(response to abscisic acid);GO:0009751(response to salicylic acid);GO:0009753(response to jasmonic acid);GO:0015333(peptide:proton symporter activity);GO:0016020(membrane);GO:0016021(integral component of membrane);GO:0022857(transmembrane transporter activity…
PH02Gene19205	GO:0005215(transporter activity);GO:0005886(plasma membrane);GO:0006857(oligopeptide transport);GO:0009611(response to wounding);GO:0009737(response to abscisic acid);GO:0009751(response to salicylic acid);GO:0009753(response to jasmonic acid);GO:0015333(peptide:proton symporter activity);GO:0016020(membrane);GO:0016021(integral component of membrane);GO:0022857(transmembrane transporter activity…
PH02Gene19201	GO:0005215(transporter activity);GO:0005886(plasma membrane);GO:0006857(oligopeptide transport);GO:0009611(response to wounding);GO:0009737(response to abscisic acid);GO:0009751(response to salicylic acid);GO:0009753(response to jasmonic acid);GO:0015333(peptide:proton symporter activity);GO:0016020(membrane);GO:0016021(integral component of membrane);GO:0022857(transmembrane transporter activity…
PH02Gene33645	GO:0005215(transporter activity);GO:0005886(plasma membrane);GO:0006857(oligopeptide transport);GO:0009624(response to nematode);GO:0015112(nitrate transmembrane transporter activity);GO:0015706(nitrate transport);GO:0016020(membrane);GO:0016021(integral component of membrane);GO:0042128(nitrate assimilation);GO:0055085(transmembrane transport);GO:0071472(cellular response to salt stress)
PH02Gene37950	GO:0005215(transporter activity);GO:0005886(plasma membrane);GO:0006857(oligopeptide transport);GO:0009624(response to nematode);GO:0016020(membrane);GO:0016021(integral component of membrane);GO:0022857(transmembrane transporter activity);GO:0055085(transmembrane transport)
PH02Gene02274	GO:0005215(transporter activity);GO:0005886(plasma membrane);GO:0006857(oligopeptide transport);GO:0009705(plant-type vacuole membrane);GO:0016020(membrane);GO:0016021(integral component of membrane);GO:0022857(transmembrane transporter activity);GO:0055085(transmembrane transport)
PH02Gene44439	GO:0005215(transporter activity);GO:0005886(plasma membrane);GO:0006857(oligopeptide transport);GO:0009705(plant-type vacuole membrane);GO:0016020(membrane);GO:0016021(integral component of membrane);GO:0022857(transmembrane transporter activity);GO:0055085(transmembrane transport)
PH02Gene16802	GO:0005215(transporter activity);GO:0005886(plasma membrane);GO:0006857(oligopeptide transport);GO:0010150(leaf senescence);GO:0010167(response to nitrate);GO:0015112(nitrate transmembrane transporter activity);GO:0015293(symporter activity);GO:0015386(potassium:proton antiporter activity);GO:0015706(nitrate transport);GO:0016020(membrane);GO:0016021(integral component of membrane);GO:0042128(nit…
PH02Gene03828	GO:0005215(transporter activity);GO:0005886(plasma membrane);GO:0006857(oligopeptide transport);GO:0010150(leaf senescence);GO:0010167(response to nitrate);GO:0015112(nitrate transmembrane transporter activity);GO:0015293(symporter activity);GO:0015386(potassium:proton antiporter activity);GO:0015706(nitrate transport);GO:0016020(membrane);GO:0016021(integral component of membrane);GO:0042128(nit…
PH02Gene24219	GO:0005215(transporter activity);GO:0005886(plasma membrane);GO:0006857(oligopeptide transport);GO:0010150(leaf senescence);GO:0010167(response to nitrate);GO:0015112(nitrate transmembrane transporter activity);GO:0015293(symporter activity);GO:0015386(potassium:proton antiporter activity);GO:0015706(nitrate transport);GO:0016020(membrane);GO:0016021(integral component of membrane);GO:0042128(nit…
PH02Gene22740	GO:0005215(transporter activity);GO:0005886(plasma membrane);GO:0006857(oligopeptide transport);GO:0010336(gibberellic acid homeostasis);GO:0016020(membrane);GO:0016021(integral component of membrane);GO:0022857(transmembrane transporter activity);GO:0042128(nitrate assimilation);GO:0055085(transmembrane transport)
PH02Gene21341	GO:0005215(transporter activity);GO:0005886(plasma membrane);GO:0006857(oligopeptide transport);GO:0010336(gibberellic acid homeostasis);GO:0016020(membrane);GO:0016021(integral component of membrane);GO:0022857(transmembrane transporter activity);GO:0042128(nitrate assimilation);GO:0055085(transmembrane transport)
PH02Gene21967	GO:0005215(transporter activity);GO:0005886(plasma membrane);GO:0006857(oligopeptide transport);GO:0015293(symporter activity);GO:0016020(membrane);GO:0016021(integral component of membrane);GO:0042128(nitrate assimilation);GO:0055085(transmembrane transport)
PH02Gene34226	GO:0005215(transporter activity);GO:0005886(plasma membrane);GO:0006857(oligopeptide transport);GO:0015706(nitrate transport);GO:0016020(membrane);GO:0016021(integral component of membrane);GO:0022857(transmembrane transporter activity);GO:0042938(dipeptide transport);GO:0055085(transmembrane transport)
PH02Gene22300	GO:0005215(transporter activity);GO:0005886(plasma membrane);GO:0006857(oligopeptide transport);GO:0015706(nitrate transport);GO:0016020(membrane);GO:0016021(integral component of membrane);GO:0022857(transmembrane transporter activity);GO:0042938(dipeptide transport);GO:0055085(transmembrane transport)
PH02Gene27850	GO:0005215(transporter activity);GO:0005886(plasma membrane);GO:0006857(oligopeptide transport);GO:0015706(nitrate transport);GO:0016020(membrane);GO:0016021(integral component of membrane);GO:0022857(transmembrane transporter activity);GO:0042938(dipeptide transport);GO:0055085(transmembrane transport)
PH02Gene15020	GO:0005215(transporter activity);GO:0005886(plasma membrane);GO:0006857(oligopeptide transport);GO:0015706(nitrate transport);GO:0016020(membrane);GO:0016021(integral component of membrane);GO:0022857(transmembrane transporter activity);GO:0042938(dipeptide transport);GO:0055085(transmembrane transport)
PH02Gene15018	GO:0005215(transporter activity);GO:0005886(plasma membrane);GO:0006857(oligopeptide transport);GO:0015706(nitrate transport);GO:0016020(membrane);GO:0016021(integral component of membrane);GO:0022857(transmembrane transporter activity);GO:0042938(dipeptide transport);GO:0055085(transmembrane transport)
PH02Gene33454	GO:0005215(transporter activity);GO:0005886(plasma membrane);GO:0006857(oligopeptide transport);GO:0015706(nitrate transport);GO:0016020(membrane);GO:0016021(integral component of membrane);GO:0055085(transmembrane transport);GO:0080054(low-affinity nitrate transmembrane transporter activity)
PH02Gene00779	GO:0005215(transporter activity);GO:0005886(plasma membrane);GO:0006857(oligopeptide transport);GO:0015706(nitrate transport);GO:0016020(membrane);GO:0016021(integral component of membrane);GO:0055085(transmembrane transport);GO:0080054(low-affinity nitrate transmembrane transporter activity)
PH02Gene37081	GO:0005215(transporter activity);GO:0005886(plasma membrane);GO:0006857(oligopeptide transport);GO:0016020(membrane);GO:0016021(integral component of membrane);GO:0022857(transmembrane transporter activity);GO:0042128(nitrate assimilation);GO:0055085(transmembrane transport)
PH02Gene06057	GO:0005215(transporter activity);GO:0005886(plasma membrane);GO:0006857(oligopeptide transport);GO:0016020(membrane);GO:0016021(integral component of membrane);GO:0022857(transmembrane transporter activity);GO:0055085(transmembrane transport)
PH02Gene19630	GO:0005215(transporter activity);GO:0005886(plasma membrane);GO:0006857(oligopeptide transport);GO:0016020(membrane);GO:0016021(integral component of membrane);GO:0022857(transmembrane transporter activity);GO:0055085(transmembrane transport)
PH02Gene34082	GO:0005215(transporter activity);GO:0005886(plasma membrane);GO:0006857(oligopeptide transport);GO:0016020(membrane);GO:0016021(integral component of membrane);GO:0022857(transmembrane transporter activity);GO:0055085(transmembrane transport)
PH02Gene06058	GO:0005215(transporter activity);GO:0005886(plasma membrane);GO:0006857(oligopeptide transport);GO:0016020(membrane);GO:0016021(integral component of membrane);GO:0022857(transmembrane transporter activity);GO:0055085(transmembrane transport)
PH02Gene45124	GO:0005215(transporter activity);GO:0005886(plasma membrane);GO:0006857(oligopeptide transport);GO:0016020(membrane);GO:0016021(integral component of membrane);GO:0022857(transmembrane transporter activity);GO:0055085(transmembrane transport)
PH02Gene04919	GO:0005215(transporter activity);GO:0005886(plasma membrane);GO:0006857(oligopeptide transport);GO:0016020(membrane);GO:0016021(integral component of membrane);GO:0022857(transmembrane transporter activity);GO:0055085(transmembrane transport)
PH02Gene05193	GO:0005215(transporter activity);GO:0005886(plasma membrane);GO:0006857(oligopeptide transport);GO:0016020(membrane);GO:0016021(integral component of membrane);GO:0022857(transmembrane transporter activity);GO:0055085(transmembrane transport)
PH02Gene06335	GO:0005215(transporter activity);GO:0005886(plasma membrane);GO:0006873(cellular ion homeostasis);GO:0008308(voltage-gated anion channel activity);GO:0016021(integral component of membrane)
PH02Gene41494	GO:0005215(transporter activity);GO:0005886(plasma membrane);GO:0006873(cellular ion homeostasis);GO:0008308(voltage-gated anion channel activity);GO:0016021(integral component of membrane)
PH02Gene06334	GO:0005215(transporter activity);GO:0005886(plasma membrane);GO:0006873(cellular ion homeostasis);GO:0008308(voltage-gated anion channel activity);GO:0016021(integral component of membrane)
PH02Gene08738	GO:0005215(transporter activity);GO:0006810(transport);GO:0008517(folic acid transmembrane transporter activity);GO:0009507(chloroplast);GO:0009941(chloroplast envelope);GO:0015231(5-formyltetrahydrofolate transmembrane transporter activity);GO:0015350(methotrexate transmembrane transporter activity);GO:0016020(membrane);GO:0016021(integral component of membrane);GO:0031969(chloroplast membrane);…
PH02Gene12166	GO:0005215(transporter activity);GO:0006810(transport);GO:0008517(folic acid transmembrane transporter activity);GO:0009507(chloroplast);GO:0009941(chloroplast envelope);GO:0015231(5-formyltetrahydrofolate transmembrane transporter activity);GO:0015350(methotrexate transmembrane transporter activity);GO:0016020(membrane);GO:0016021(integral component of membrane);GO:0031969(chloroplast membrane);…
PH02Gene49317	GO:0005215(transporter activity);GO:0006810(transport);GO:0009507(chloroplast)
PH02Gene30931	GO:0005215(transporter activity);GO:0006810(transport);GO:0009507(chloroplast)
PH02Gene16103	GO:0005215(transporter activity);GO:0006810(transport);GO:0009507(chloroplast);GO:0016020(membrane);GO:0016021(integral component of membrane)
PH02Gene35560	GO:0005215(transporter activity);GO:0006810(transport);GO:0009507(chloroplast);GO:0016020(membrane);GO:0016021(integral component of membrane)
PH02Gene32214	GO:0005215(transporter activity);GO:0006810(transport);GO:0016020(membrane)
PH02Gene06899	GO:0005215(transporter activity);GO:0006810(transport);GO:0016020(membrane);GO:0016021(integral component of membrane)
PH02Gene48459	GO:0005215(transporter activity);GO:0006810(transport);GO:0016020(membrane);GO:0016021(integral component of membrane)
PH02Gene02682	GO:0005215(transporter activity);GO:0006810(transport);GO:0016020(membrane);GO:0016021(integral component of membrane)
PH02Gene01526	GO:0005215(transporter activity);GO:0006810(transport);GO:0016021(integral component of membrane)
PH02Gene06028	GO:0005215(transporter activity);GO:0006810(transport);GO:0016021(integral component of membrane)
PH02Gene34891	GO:0005215(transporter activity);GO:0006810(transport);GO:0016021(integral component of membrane)
PH02Gene24711	GO:0005215(transporter activity);GO:0006810(transport);GO:0016021(integral component of membrane)
PH02Gene09892	GO:0005215(transporter activity);GO:0016021(integral component of membrane);GO:0055085(transmembrane transport)
PH02Gene48570	GO:0005215(transporter activity);GO:0016021(integral component of membrane);GO:0055085(transmembrane transport)
PH02Gene13209	GO:0005215(transporter activity);GO:0016021(integral component of membrane);GO:0055085(transmembrane transport)
PH02Gene33882	GO:0005215(transporter activity);GO:0016021(integral component of membrane);GO:0055085(transmembrane transport)
PH02Gene44116	GO:0005215(transporter activity);GO:0016021(integral component of membrane);GO:0055085(transmembrane transport)
PH02Gene40223	GO:0005215(transporter activity);GO:0016021(integral component of membrane);GO:0055085(transmembrane transport)
PH02Gene40905	GO:0005215(transporter activity);GO:0016021(integral component of membrane);GO:0055085(transmembrane transport)
PH02Gene38058	GO:0005215(transporter activity);GO:0016021(integral component of membrane);GO:0055085(transmembrane transport)
PH02Gene18649	GO:0005215(transporter activity);GO:0016021(integral component of membrane);GO:0055085(transmembrane transport)
PH02Gene07519	GO:0005215(transporter activity);GO:0016021(integral component of membrane);GO:0098656(anion transmembrane transport)
PH02Gene34385	GO:0005215(transporter activity);GO:0016021(integral component of membrane);GO:0098656(anion transmembrane transport)
PH02Gene28892	GO:0005215(transporter activity);GO:0016021(integral component of membrane);GO:0098656(anion transmembrane transport)
PH02Gene04595	GO:0005215(transporter activity);GO:0016021(integral component of membrane);GO:0098656(anion transmembrane transport)
PH02Gene15429	GO:0005215(transporter activity);GO:0016021(integral component of membrane);GO:0098656(anion transmembrane transport)
PH02Gene10913	GO:0005215(transporter activity);GO:0016021(integral component of membrane);GO:0098656(anion transmembrane transport)
PH02Gene14391	GO:0005215(transporter activity);GO:0016021(integral component of membrane);GO:0098656(anion transmembrane transport)
PH02Gene11020	GO:0005215(transporter activity);GO:0016021(integral component of membrane);GO:0098656(anion transmembrane transport)
PH02Gene02974	GO:0005215(transporter activity);GO:0016021(integral component of membrane);GO:0098656(anion transmembrane transport)
PH02Gene03646	GO:0005216(ion channel activity);GO:0005262(calcium channel activity);GO:0006810(transport);GO:0006811(ion transport);GO:0016020(membrane);GO:0016021(integral component of membrane);GO:0055085(transmembrane transport);GO:0070588(calcium ion transmembrane transport)
PH02Gene33005	GO:0005216(ion channel activity);GO:0005886(plasma membrane);GO:0006811(ion transport);GO:0009507(chloroplast);GO:0009526(plastid envelope);GO:0009657(plastid organization);GO:0010020(chloroplast fission);GO:0016020(membrane);GO:0016021(integral component of membrane);GO:0031969(chloroplast membrane);GO:0055085(transmembrane transport)
PH02Gene27824	GO:0005216(ion channel activity);GO:0006812(cation transport);GO:0031359(integral component of chloroplast outer membrane);GO:0042802(identical protein binding)
PH02Gene28328	GO:0005216(ion channel activity);GO:0006812(cation transport);GO:0031359(integral component of chloroplast outer membrane);GO:0042802(identical protein binding)
PH02Gene42645	GO:0005216(ion channel activity);GO:0006812(cation transport);GO:0031359(integral component of chloroplast outer membrane);GO:0042802(identical protein binding)
PH02Gene44096	GO:0005216(ion channel activity);GO:0006812(cation transport);GO:0031359(integral component of chloroplast outer membrane);GO:0042802(identical protein binding)
PH02Gene34948	GO:0005227(calcium activated cation channel activity);GO:0005886(plasma membrane);GO:0006812(cation transport);GO:0016021(integral component of membrane)
PH02Gene23169	GO:0005227(calcium activated cation channel activity);GO:0005886(plasma membrane);GO:0006812(cation transport);GO:0016021(integral component of membrane)
PH02Gene30225	GO:0005227(calcium activated cation channel activity);GO:0005886(plasma membrane);GO:0006812(cation transport);GO:0016021(integral component of membrane)
PH02Gene21711	GO:0005242(inward rectifier potassium channel activity);GO:0009705(plant-type vacuole membrane);GO:0030007(cellular potassium ion homeostasis);GO:0031004(potassium ion-transporting ATPase complex)
PH02Gene10952	GO:0005244(voltage-gated ion channel activity);GO:0005267(potassium channel activity);GO:0005737(cytoplasm);GO:0005829(cytosol);GO:0005886(plasma membrane);GO:0006813(potassium ion transport);GO:0009506(plasmodesma);GO:0016020(membrane);GO:0034765(regulation of ion transmembrane transport)
PH02Gene05897	GO:0005244(voltage-gated ion channel activity);GO:0005267(potassium channel activity);GO:0005737(cytoplasm);GO:0005829(cytosol);GO:0005886(plasma membrane);GO:0006813(potassium ion transport);GO:0009506(plasmodesma);GO:0016020(membrane);GO:0034765(regulation of ion transmembrane transport)
PH02Gene46446	GO:0005247(voltage-gated chloride channel activity);GO:0005253(anion channel activity);GO:0005515(protein binding);GO:0005622(intracellular);GO:0005634(nucleus);GO:0006821(chloride transport);GO:0009671(nitrate:proton symporter activity);GO:0009705(plant-type vacuole membrane);GO:0010167(response to nitrate);GO:0015112(nitrate transmembrane transporter activity);GO:0015706(nitrate transport);GO:0…
PH02Gene25587	GO:0005247(voltage-gated chloride channel activity);GO:0005253(anion channel activity);GO:0005515(protein binding);GO:0005622(intracellular);GO:0005634(nucleus);GO:0006821(chloride transport);GO:0009671(nitrate:proton symporter activity);GO:0009705(plant-type vacuole membrane);GO:0010167(response to nitrate);GO:0015112(nitrate transmembrane transporter activity);GO:0015706(nitrate transport);GO:0…
PH02Gene05683	GO:0005247(voltage-gated chloride channel activity);GO:0005253(anion channel activity);GO:0005515(protein binding);GO:0005622(intracellular);GO:0005774(vacuolar membrane);GO:0006821(chloride transport);GO:0009705(plant-type vacuole membrane);GO:0034707(chloride channel complex);GO:0034765(regulation of ion transmembrane transport);GO:1902476(chloride transmembrane transport)
PH02Gene00488	GO:0005247(voltage-gated chloride channel activity);GO:0005253(anion channel activity);GO:0005515(protein binding);GO:0005622(intracellular);GO:0005774(vacuolar membrane);GO:0006821(chloride transport);GO:0009705(plant-type vacuole membrane);GO:0034707(chloride channel complex);GO:0034765(regulation of ion transmembrane transport);GO:1902476(chloride transmembrane transport)
PH02Gene45108	GO:0005247(voltage-gated chloride channel activity);GO:0005253(anion channel activity);GO:0005622(intracellular);GO:0005802(trans-Golgi network);GO:0009826(unidimensional cell growth);GO:0010038(response to metal ion);GO:0016021(integral component of membrane);GO:0030002(cellular anion homeostasis);GO:0034707(chloride channel complex);GO:0034765(regulation of ion transmembrane transport)
PH02Gene48630	GO:0005247(voltage-gated chloride channel activity);GO:0005794(Golgi apparatus);GO:0005886(plasma membrane);GO:0006821(chloride transport);GO:0009507(chloroplast);GO:0016020(membrane);GO:0034707(chloride channel complex);GO:0034765(regulation of ion transmembrane transport)
PH02Gene47710	GO:0005247(voltage-gated chloride channel activity);GO:0005794(Golgi apparatus);GO:0005886(plasma membrane);GO:0006821(chloride transport);GO:0009507(chloroplast);GO:0016020(membrane);GO:0034707(chloride channel complex);GO:0034765(regulation of ion transmembrane transport)
PH02Gene27538	GO:0005247(voltage-gated chloride channel activity);GO:0005794(Golgi apparatus);GO:0005886(plasma membrane);GO:0006821(chloride transport);GO:0009507(chloroplast);GO:0016020(membrane);GO:0034707(chloride channel complex);GO:0034765(regulation of ion transmembrane transport)
PH02Gene08178	GO:0005247(voltage-gated chloride channel activity);GO:0005794(Golgi apparatus);GO:0005886(plasma membrane);GO:0006821(chloride transport);GO:0009507(chloroplast);GO:0016020(membrane);GO:0034707(chloride channel complex);GO:0034765(regulation of ion transmembrane transport)
PH02Gene06527	GO:0005247(voltage-gated chloride channel activity);GO:0005794(Golgi apparatus);GO:0005886(plasma membrane);GO:0006821(chloride transport);GO:0009507(chloroplast);GO:0016020(membrane);GO:0034707(chloride channel complex);GO:0034765(regulation of ion transmembrane transport)
PH02Gene14281	GO:0005249(voltage-gated potassium channel activity);GO:0005515(protein binding);GO:0005576(extracellular region);GO:0005634(nucleus);GO:0006813(potassium ion transport);GO:0008076(voltage-gated potassium channel complex);GO:0016020(membrane);GO:0016567(protein ubiquitination);GO:0051260(protein homooligomerization)
PH02Gene39790	GO:0005249(voltage-gated potassium channel activity);GO:0005634(nucleus);GO:0005829(cytosol);GO:0006813(potassium ion transport);GO:0006886(intracellular protein transport);GO:0008076(voltage-gated potassium channel complex);GO:0016020(membrane);GO:0016567(protein ubiquitination);GO:0051260(protein homooligomerization)
PH02Gene03477	GO:0005249(voltage-gated potassium channel activity);GO:0005634(nucleus);GO:0005829(cytosol);GO:0006813(potassium ion transport);GO:0006886(intracellular protein transport);GO:0008076(voltage-gated potassium channel complex);GO:0016020(membrane);GO:0016567(protein ubiquitination);GO:0051260(protein homooligomerization)
PH02Gene06647	GO:0005249(voltage-gated potassium channel activity);GO:0005634(nucleus);GO:0006813(potassium ion transport);GO:0008076(voltage-gated potassium channel complex);GO:0016020(membrane);GO:0016567(protein ubiquitination);GO:0051260(protein homooligomerization)
PH02Gene31304	GO:0005249(voltage-gated potassium channel activity);GO:0005634(nucleus);GO:0006813(potassium ion transport);GO:0008076(voltage-gated potassium channel complex);GO:0016020(membrane);GO:0016567(protein ubiquitination);GO:0051260(protein homooligomerization)
PH02Gene15249	GO:0005261(cation channel activity);GO:0005783(endoplasmic reticulum);GO:0005886(plasma membrane);GO:0006811(ion transport);GO:0006884(cell volume homeostasis);GO:0008381(mechanosensitive ion channel activity);GO:0010481(epidermal cell division);GO:0016020(membrane);GO:0016021(integral component of membrane);GO:0034101(erythrocyte homeostasis);GO:0042391(regulation of membrane potential);GO:00488…
PH02Gene11081	GO:0005274(allantoin:proton symporter activity);GO:0005524(ATP binding);GO:0005886(plasma membrane);GO:0015210(uracil transmembrane transporter activity);GO:0015505(uracil:cation symporter activity);GO:0015720(allantoin transport);GO:0015857(uracil transport);GO:0016021(integral component of membrane);GO:0022857(transmembrane transporter activity);GO:0043100(pyrimidine nucleobase salvage);GO:0071…
PH02Gene32571	GO:0005275(amine transmembrane transporter activity);GO:0005886(plasma membrane);GO:0006865(amino acid transport);GO:0009507(chloroplast);GO:0009706(chloroplast inner membrane);GO:0015173(aromatic amino acid transmembrane transporter activity);GO:0015801(aromatic amino acid transport);GO:0016020(membrane)
PH02Gene42612	GO:0005313(L-glutamate transmembrane transporter activity);GO:0005887(integral component of plasma membrane);GO:0015179(L-amino acid transmembrane transporter activity);GO:0015189(L-lysine transmembrane transporter activity);GO:0015297(antiporter activity);GO:0051938(L-glutamate import);GO:1903401(L-lysine transmembrane transport)
PH02Gene40713	GO:0005313(L-glutamate transmembrane transporter activity);GO:0005887(integral component of plasma membrane);GO:0015180(L-alanine transmembrane transporter activity);GO:0015181(arginine transmembrane transporter activity);GO:0015185(gamma-aminobutyric acid transmembrane transporter activity);GO:0015189(L-lysine transmembrane transporter activity);GO:0015297(antiporter activity);GO:0015812(gamma-a…
PH02Gene13528	GO:0005313(L-glutamate transmembrane transporter activity);GO:0005887(integral component of plasma membrane);GO:0015180(L-alanine transmembrane transporter activity);GO:0015181(arginine transmembrane transporter activity);GO:0015185(gamma-aminobutyric acid transmembrane transporter activity);GO:0015189(L-lysine transmembrane transporter activity);GO:0015297(antiporter activity);GO:0015812(gamma-a…
PH02Gene29880	GO:0005313(L-glutamate transmembrane transporter activity);GO:0005887(integral component of plasma membrane);GO:0015180(L-alanine transmembrane transporter activity);GO:0015181(arginine transmembrane transporter activity);GO:0015185(gamma-aminobutyric acid transmembrane transporter activity);GO:0015189(L-lysine transmembrane transporter activity);GO:0015297(antiporter activity);GO:0015812(gamma-a…
PH02Gene19729	GO:0005313(L-glutamate transmembrane transporter activity);GO:0005887(integral component of plasma membrane);GO:0015180(L-alanine transmembrane transporter activity);GO:0015181(arginine transmembrane transporter activity);GO:0015185(gamma-aminobutyric acid transmembrane transporter activity);GO:0015189(L-lysine transmembrane transporter activity);GO:0015297(antiporter activity);GO:0015812(gamma-a…
PH02Gene13718	GO:0005313(L-glutamate transmembrane transporter activity);GO:0005887(integral component of plasma membrane);GO:0015189(L-lysine transmembrane transporter activity);GO:0015297(antiporter activity);GO:0051938(L-glutamate import);GO:1903401(L-lysine transmembrane transport)
PH02Gene25391	GO:0005313(L-glutamate transmembrane transporter activity);GO:0005887(integral component of plasma membrane);GO:0015189(L-lysine transmembrane transporter activity);GO:0015297(antiporter activity);GO:0051938(L-glutamate import);GO:1903401(L-lysine transmembrane transport)
PH02Gene25389	GO:0005313(L-glutamate transmembrane transporter activity);GO:0005887(integral component of plasma membrane);GO:0015189(L-lysine transmembrane transporter activity);GO:0015297(antiporter activity);GO:0051938(L-glutamate import);GO:1903401(L-lysine transmembrane transport)
PH02Gene38424	GO:0005313(L-glutamate transmembrane transporter activity);GO:0005887(integral component of plasma membrane);GO:0015189(L-lysine transmembrane transporter activity);GO:0015297(antiporter activity);GO:0051938(L-glutamate import);GO:1903401(L-lysine transmembrane transport)
PH02Gene31935	GO:0005313(L-glutamate transmembrane transporter activity);GO:0005887(integral component of plasma membrane);GO:0015189(L-lysine transmembrane transporter activity);GO:0015297(antiporter activity);GO:0051938(L-glutamate import);GO:1903401(L-lysine transmembrane transport)
PH02Gene04741	GO:0005315(inorganic phosphate transmembrane transporter activity);GO:0005887(integral component of plasma membrane);GO:0035435(phosphate ion transmembrane transport)
PH02Gene30322	GO:0005315(inorganic phosphate transmembrane transporter activity);GO:0009536(plastid);GO:0016021(integral component of membrane);GO:0098656(anion transmembrane transport)
PH02Gene11393	GO:0005315(inorganic phosphate transmembrane transporter activity);GO:0009536(plastid);GO:0016021(integral component of membrane);GO:0098656(anion transmembrane transport)
PH02Gene49277	GO:0005315(inorganic phosphate transmembrane transporter activity);GO:0009536(plastid);GO:0016021(integral component of membrane);GO:0098656(anion transmembrane transport)
PH02Gene09305	GO:0005315(inorganic phosphate transmembrane transporter activity);GO:0009536(plastid);GO:0016021(integral component of membrane);GO:0098656(anion transmembrane transport)
PH02Gene38598	GO:0005315(inorganic phosphate transmembrane transporter activity);GO:0009536(plastid);GO:0016021(integral component of membrane);GO:0098656(anion transmembrane transport)
PH02Gene18818	GO:0005315(inorganic phosphate transmembrane transporter activity);GO:0009536(plastid);GO:0016021(integral component of membrane);GO:0098656(anion transmembrane transport)
PH02Gene39018	GO:0005315(inorganic phosphate transmembrane transporter activity);GO:0009536(plastid);GO:0016021(integral component of membrane);GO:0098656(anion transmembrane transport)
PH02Gene34447	GO:0005319(lipid transporter activity);GO:0005543(phospholipid binding);GO:0006869(lipid transport);GO:0009507(chloroplast);GO:0009536(plastid);GO:0009706(chloroplast inner membrane);GO:0009941(chloroplast envelope);GO:0016020(membrane);GO:0016021(integral component of membrane);GO:0032365(intracellular lipid transport)
PH02Gene07443	GO:0005324(long-chain fatty acid transporter activity);GO:0005524(ATP binding);GO:0005743(mitochondrial inner membrane);GO:0005778(peroxisomal membrane);GO:0005782(peroxisomal matrix);GO:0006633(fatty acid biosynthetic process);GO:0006635(fatty acid beta-oxidation);GO:0007031(peroxisome organization);GO:0015910(peroxisomal long-chain fatty acid import);GO:0016021(integral component of membrane);G…
PH02Gene06872	GO:0005324(long-chain fatty acid transporter activity);GO:0005524(ATP binding);GO:0005743(mitochondrial inner membrane);GO:0005778(peroxisomal membrane);GO:0005782(peroxisomal matrix);GO:0006633(fatty acid biosynthetic process);GO:0006635(fatty acid beta-oxidation);GO:0007031(peroxisome organization);GO:0015910(peroxisomal long-chain fatty acid import);GO:0016021(integral component of membrane);G…
PH02Gene16595	GO:0005337(nucleoside transmembrane transporter activity);GO:0005774(vacuolar membrane);GO:0010174(nucleoside transmembrane transporter activity, against a concentration gradient);GO:0016021(integral component of membrane);GO:1901642(nucleoside transmembrane transport)
PH02Gene40653	GO:0005337(nucleoside transmembrane transporter activity);GO:0005774(vacuolar membrane);GO:0010174(nucleoside transmembrane transporter activity, against a concentration gradient);GO:0016021(integral component of membrane);GO:1901642(nucleoside transmembrane transport)
PH02Gene07200	GO:0005342(organic acid transmembrane transporter activity);GO:0005887(integral component of plasma membrane)
PH02Gene50351	GO:0005342(organic acid transmembrane transporter activity);GO:0005887(integral component of plasma membrane)
PH02Gene23088	GO:0005342(organic acid transmembrane transporter activity);GO:0005887(integral component of plasma membrane)
PH02Gene00651	GO:0005345(purine nucleobase transmembrane transporter activity);GO:0006863(purine nucleobase transport);GO:0009507(chloroplast);GO:0016020(membrane);GO:0016021(integral component of membrane)
PH02Gene01278	GO:0005345(purine nucleobase transmembrane transporter activity);GO:0006863(purine nucleobase transport);GO:0009507(chloroplast);GO:0016020(membrane);GO:0016021(integral component of membrane)
PH02Gene05923	GO:0005345(purine nucleobase transmembrane transporter activity);GO:0006863(purine nucleobase transport);GO:0009507(chloroplast);GO:0016020(membrane);GO:0016021(integral component of membrane)
PH02Gene00653	GO:0005345(purine nucleobase transmembrane transporter activity);GO:0006863(purine nucleobase transport);GO:0009507(chloroplast);GO:0016020(membrane);GO:0016021(integral component of membrane)
PH02Gene50588	GO:0005351(carbohydrate:proton symporter activity);GO:0005355(glucose transmembrane transporter activity);GO:0005774(vacuolar membrane);GO:0005794(Golgi apparatus);GO:0005886(plasma membrane);GO:0009705(plant-type vacuole membrane);GO:0010030(positive regulation of seed germination);GO:0015144(carbohydrate transmembrane transporter activity);GO:0016020(membrane);GO:0016021(integral component of m…
PH02Gene41203	GO:0005351(carbohydrate:proton symporter activity);GO:0005355(glucose transmembrane transporter activity);GO:0005887(integral component of plasma membrane);GO:0046323(glucose import)
PH02Gene21286	GO:0005351(carbohydrate:proton symporter activity);GO:0005355(glucose transmembrane transporter activity);GO:0005887(integral component of plasma membrane);GO:0046323(glucose import)
PH02Gene45517	GO:0005351(carbohydrate:proton symporter activity);GO:0005355(glucose transmembrane transporter activity);GO:0005887(integral component of plasma membrane);GO:0046323(glucose import)
PH02Gene41133	GO:0005351(carbohydrate:proton symporter activity);GO:0005355(glucose transmembrane transporter activity);GO:0005887(integral component of plasma membrane);GO:0046323(glucose import)
PH02Gene33484	GO:0005351(carbohydrate:proton symporter activity);GO:0005355(glucose transmembrane transporter activity);GO:0005887(integral component of plasma membrane);GO:0046323(glucose import)
PH02Gene02788	GO:0005351(carbohydrate:proton symporter activity);GO:0005355(glucose transmembrane transporter activity);GO:0005887(integral component of plasma membrane);GO:0046323(glucose import)
PH02Gene32727	GO:0005351(carbohydrate:proton symporter activity);GO:0005355(glucose transmembrane transporter activity);GO:0005887(integral component of plasma membrane);GO:0046323(glucose import)
PH02Gene06784	GO:0005351(carbohydrate:proton symporter activity);GO:0005355(glucose transmembrane transporter activity);GO:0005887(integral component of plasma membrane);GO:0046323(glucose import)
PH02Gene39469	GO:0005351(carbohydrate:proton symporter activity);GO:0005355(glucose transmembrane transporter activity);GO:0005887(integral component of plasma membrane);GO:0046323(glucose import)
PH02Gene27077	GO:0005351(carbohydrate:proton symporter activity);GO:0005355(glucose transmembrane transporter activity);GO:0005887(integral component of plasma membrane);GO:0046323(glucose import)
PH02Gene37329	GO:0005351(carbohydrate:proton symporter activity);GO:0005355(glucose transmembrane transporter activity);GO:0005887(integral component of plasma membrane);GO:0046323(glucose import)
PH02Gene25423	GO:0005351(carbohydrate:proton symporter activity);GO:0005355(glucose transmembrane transporter activity);GO:0005887(integral component of plasma membrane);GO:0046323(glucose import)
PH02Gene01594	GO:0005351(carbohydrate:proton symporter activity);GO:0005355(glucose transmembrane transporter activity);GO:0005887(integral component of plasma membrane);GO:0046323(glucose import)
PH02Gene17908	GO:0005351(carbohydrate:proton symporter activity);GO:0005355(glucose transmembrane transporter activity);GO:0005887(integral component of plasma membrane);GO:0046323(glucose import)
PH02Gene39068	GO:0005351(carbohydrate:proton symporter activity);GO:0005355(glucose transmembrane transporter activity);GO:0005887(integral component of plasma membrane);GO:0046323(glucose import)
PH02Gene17909	GO:0005351(carbohydrate:proton symporter activity);GO:0005355(glucose transmembrane transporter activity);GO:0005887(integral component of plasma membrane);GO:0046323(glucose import)
PH02Gene33487	GO:0005351(carbohydrate:proton symporter activity);GO:0005355(glucose transmembrane transporter activity);GO:0005887(integral component of plasma membrane);GO:0046323(glucose import)
PH02Gene16989	GO:0005351(carbohydrate:proton symporter activity);GO:0005355(glucose transmembrane transporter activity);GO:0005887(integral component of plasma membrane);GO:0046323(glucose import)
PH02Gene28793	GO:0005351(carbohydrate:proton symporter activity);GO:0005355(glucose transmembrane transporter activity);GO:0005887(integral component of plasma membrane);GO:0046323(glucose import)
PH02Gene00423	GO:0005351(carbohydrate:proton symporter activity);GO:0005355(glucose transmembrane transporter activity);GO:0005887(integral component of plasma membrane);GO:0046323(glucose import)
PH02Gene17930	GO:0005351(carbohydrate:proton symporter activity);GO:0005355(glucose transmembrane transporter activity);GO:0005887(integral component of plasma membrane);GO:0046323(glucose import)
PH02Gene11131	GO:0005351(carbohydrate:proton symporter activity);GO:0005355(glucose transmembrane transporter activity);GO:0005887(integral component of plasma membrane);GO:0046323(glucose import)
PH02Gene02192	GO:0005351(carbohydrate:proton symporter activity);GO:0005355(glucose transmembrane transporter activity);GO:0005887(integral component of plasma membrane);GO:0046323(glucose import)
PH02Gene42090	GO:0005351(carbohydrate:proton symporter activity);GO:0005355(glucose transmembrane transporter activity);GO:0005887(integral component of plasma membrane);GO:0046323(glucose import)
PH02Gene02195	GO:0005351(carbohydrate:proton symporter activity);GO:0005355(glucose transmembrane transporter activity);GO:0005887(integral component of plasma membrane);GO:0046323(glucose import)
PH02Gene09765	GO:0005351(carbohydrate:proton symporter activity);GO:0005355(glucose transmembrane transporter activity);GO:0005887(integral component of plasma membrane);GO:0046323(glucose import)
PH02Gene18366	GO:0005351(carbohydrate:proton symporter activity);GO:0005355(glucose transmembrane transporter activity);GO:0005887(integral component of plasma membrane);GO:0046323(glucose import)
PH02Gene33489	GO:0005351(carbohydrate:proton symporter activity);GO:0005355(glucose transmembrane transporter activity);GO:0005887(integral component of plasma membrane);GO:0046323(glucose import)
PH02Gene11130	GO:0005351(carbohydrate:proton symporter activity);GO:0005355(glucose transmembrane transporter activity);GO:0005887(integral component of plasma membrane);GO:0046323(glucose import)
PH02Gene36491	GO:0005351(carbohydrate:proton symporter activity);GO:0005355(glucose transmembrane transporter activity);GO:0005887(integral component of plasma membrane);GO:0046323(glucose import)
PH02Gene01333	GO:0005351(carbohydrate:proton symporter activity);GO:0005355(glucose transmembrane transporter activity);GO:0005887(integral component of plasma membrane);GO:0046323(glucose import)
PH02Gene50751	GO:0005351(carbohydrate:proton symporter activity);GO:0005355(glucose transmembrane transporter activity);GO:0005887(integral component of plasma membrane);GO:0046323(glucose import)
PH02Gene11741	GO:0005351(carbohydrate:proton symporter activity);GO:0005355(glucose transmembrane transporter activity);GO:0005887(integral component of plasma membrane);GO:0046323(glucose import)
PH02Gene39479	GO:0005351(carbohydrate:proton symporter activity);GO:0005355(glucose transmembrane transporter activity);GO:0005887(integral component of plasma membrane);GO:0046323(glucose import)
PH02Gene43408	GO:0005351(carbohydrate:proton symporter activity);GO:0005355(glucose transmembrane transporter activity);GO:0005887(integral component of plasma membrane);GO:0046323(glucose import)
PH02Gene42284	GO:0005351(carbohydrate:proton symporter activity);GO:0005355(glucose transmembrane transporter activity);GO:0005887(integral component of plasma membrane);GO:0046323(glucose import)
PH02Gene02194	GO:0005351(carbohydrate:proton symporter activity);GO:0005355(glucose transmembrane transporter activity);GO:0005887(integral component of plasma membrane);GO:0046323(glucose import)
PH02Gene47124	GO:0005351(carbohydrate:proton symporter activity);GO:0005355(glucose transmembrane transporter activity);GO:0005887(integral component of plasma membrane);GO:0046323(glucose import)
PH02Gene29431	GO:0005351(carbohydrate:proton symporter activity);GO:0005355(glucose transmembrane transporter activity);GO:0005887(integral component of plasma membrane);GO:0046323(glucose import)
PH02Gene03958	GO:0005351(carbohydrate:proton symporter activity);GO:0005355(glucose transmembrane transporter activity);GO:0005887(integral component of plasma membrane);GO:0046323(glucose import)
PH02Gene42306	GO:0005351(carbohydrate:proton symporter activity);GO:0005355(glucose transmembrane transporter activity);GO:0005887(integral component of plasma membrane);GO:0046323(glucose import)
PH02Gene00302	GO:0005351(carbohydrate:proton symporter activity);GO:0005355(glucose transmembrane transporter activity);GO:0005887(integral component of plasma membrane);GO:0046323(glucose import)
PH02Gene48255	GO:0005351(carbohydrate:proton symporter activity);GO:0005355(glucose transmembrane transporter activity);GO:0005887(integral component of plasma membrane);GO:0046323(glucose import)
PH02Gene43052	GO:0005351(carbohydrate:proton symporter activity);GO:0005355(glucose transmembrane transporter activity);GO:0005887(integral component of plasma membrane);GO:0046323(glucose import)
PH02Gene33485	GO:0005351(carbohydrate:proton symporter activity);GO:0005355(glucose transmembrane transporter activity);GO:0005887(integral component of plasma membrane);GO:0046323(glucose import)
PH02Gene39330	GO:0005351(carbohydrate:proton symporter activity);GO:0005355(glucose transmembrane transporter activity);GO:0005887(integral component of plasma membrane);GO:0046323(glucose import)
PH02Gene41381	GO:0005351(carbohydrate:proton symporter activity);GO:0005355(glucose transmembrane transporter activity);GO:0005887(integral component of plasma membrane);GO:0046323(glucose import)
PH02Gene48204	GO:0005351(carbohydrate:proton symporter activity);GO:0005739(mitochondrion);GO:0009567(double fertilization forming a zygote and endosperm);GO:0015144(carbohydrate transmembrane transporter activity);GO:0016020(membrane);GO:0016021(integral component of membrane);GO:0055085(transmembrane transport)
PH02Gene24430	GO:0005351(carbohydrate:proton symporter activity);GO:0005739(mitochondrion);GO:0009567(double fertilization forming a zygote and endosperm);GO:0015144(carbohydrate transmembrane transporter activity);GO:0016020(membrane);GO:0016021(integral component of membrane);GO:0055085(transmembrane transport)
PH02Gene49727	GO:0005351(carbohydrate:proton symporter activity);GO:0005739(mitochondrion);GO:0015144(carbohydrate transmembrane transporter activity);GO:0016020(membrane);GO:0016021(integral component of membrane);GO:0055085(transmembrane transport)
PH02Gene04567	GO:0005351(carbohydrate:proton symporter activity);GO:0005739(mitochondrion);GO:0015144(carbohydrate transmembrane transporter activity);GO:0016020(membrane);GO:0016021(integral component of membrane);GO:0055085(transmembrane transport)
PH02Gene35302	GO:0005351(carbohydrate:proton symporter activity);GO:0005794(Golgi apparatus);GO:0005886(plasma membrane);GO:0005985(sucrose metabolic process);GO:0008506(sucrose:proton symporter activity);GO:0008515(sucrose transmembrane transporter activity);GO:0009611(response to wounding);GO:0015144(carbohydrate transmembrane transporter activity);GO:0015293(symporter activity);GO:0015770(sucrose transport)…
PH02Gene35041	GO:0005364(maltose:proton symporter activity);GO:0008506(sucrose:proton symporter activity);GO:0009846(pollen germination);GO:0015768(maltose transport);GO:0015770(sucrose transport);GO:0042950(salicin transmembrane transporter activity)
PH02Gene27746	GO:0005364(maltose:proton symporter activity);GO:0008506(sucrose:proton symporter activity);GO:0009846(pollen germination);GO:0015768(maltose transport);GO:0015770(sucrose transport);GO:0042950(salicin transmembrane transporter activity)
PH02Gene37780	GO:0005364(maltose:proton symporter activity);GO:0008506(sucrose:proton symporter activity);GO:0009846(pollen germination);GO:0015768(maltose transport);GO:0015770(sucrose transport);GO:0042950(salicin transmembrane transporter activity)
PH02Gene41245	GO:0005375(copper ion transmembrane transporter activity);GO:0005515(protein binding);GO:0005886(plasma membrane);GO:0005887(integral component of plasma membrane);GO:0006825(copper ion transport);GO:0043621(protein self-association);GO:0051119(sugar transmembrane transporter activity)
PH02Gene07673	GO:0005375(copper ion transmembrane transporter activity);GO:0005515(protein binding);GO:0005886(plasma membrane);GO:0005887(integral component of plasma membrane);GO:0006825(copper ion transport);GO:0043621(protein self-association);GO:0051119(sugar transmembrane transporter activity)
PH02Gene30347	GO:0005375(copper ion transmembrane transporter activity);GO:0005770(late endosome);GO:0005773(vacuole);GO:0005774(vacuolar membrane);GO:0005794(Golgi apparatus);GO:0006825(copper ion transport);GO:0009506(plasmodesma);GO:0009737(response to abscisic acid);GO:0015089(high-affinity copper ion transmembrane transporter activity);GO:0015680(intracellular copper ion transport);GO:0016021(integral com…
PH02Gene24312	GO:0005375(copper ion transmembrane transporter activity);GO:0009793(embryo development ending in seed dormancy)
PH02Gene16378	GO:0005381(iron ion transmembrane transporter activity);GO:0005384(manganese ion transmembrane transporter activity);GO:0005774(vacuolar membrane);GO:0006880(intracellular sequestering of iron ion);GO:0030026(cellular manganese ion homeostasis);GO:0071281(cellular response to iron ion);GO:0071421(manganese ion transmembrane transport)
PH02Gene03975	GO:0005381(iron ion transmembrane transporter activity);GO:0005384(manganese ion transmembrane transporter activity);GO:0005774(vacuolar membrane);GO:0006880(intracellular sequestering of iron ion);GO:0030026(cellular manganese ion homeostasis);GO:0071281(cellular response to iron ion);GO:0071421(manganese ion transmembrane transport)
PH02Gene20085	GO:0005381(iron ion transmembrane transporter activity);GO:0005384(manganese ion transmembrane transporter activity);GO:0005783(endoplasmic reticulum);GO:0006880(intracellular sequestering of iron ion);GO:0010168(ER body);GO:0016020(membrane);GO:0030026(cellular manganese ion homeostasis);GO:0071281(cellular response to iron ion);GO:0071421(manganese ion transmembrane transport)
PH02Gene31799	GO:0005381(iron ion transmembrane transporter activity);GO:0005384(manganese ion transmembrane transporter activity);GO:0005783(endoplasmic reticulum);GO:0006880(intracellular sequestering of iron ion);GO:0010168(ER body);GO:0016020(membrane);GO:0030026(cellular manganese ion homeostasis);GO:0071281(cellular response to iron ion);GO:0071421(manganese ion transmembrane transport)
PH02Gene32309	GO:0005381(iron ion transmembrane transporter activity);GO:0005384(manganese ion transmembrane transporter activity);GO:0005886(plasma membrane);GO:0006828(manganese ion transport);GO:0006875(cellular metal ion homeostasis);GO:0009507(chloroplast);GO:0015086(cadmium ion transmembrane transporter activity);GO:0015103(inorganic anion transmembrane transporter activity);GO:0015691(cadmium ion transp…
PH02Gene23648	GO:0005381(iron ion transmembrane transporter activity);GO:0005384(manganese ion transmembrane transporter activity);GO:0006880(intracellular sequestering of iron ion);GO:0016020(membrane);GO:0030026(cellular manganese ion homeostasis);GO:0071281(cellular response to iron ion);GO:0071421(manganese ion transmembrane transport)
PH02Gene00257	GO:0005381(iron ion transmembrane transporter activity);GO:0005384(manganese ion transmembrane transporter activity);GO:0006880(intracellular sequestering of iron ion);GO:0016020(membrane);GO:0030026(cellular manganese ion homeostasis);GO:0071281(cellular response to iron ion);GO:0071421(manganese ion transmembrane transport)
PH02Gene40950	GO:0005381(iron ion transmembrane transporter activity);GO:0005384(manganese ion transmembrane transporter activity);GO:0006880(intracellular sequestering of iron ion);GO:0016020(membrane);GO:0030026(cellular manganese ion homeostasis);GO:0071281(cellular response to iron ion);GO:0071421(manganese ion transmembrane transport)
PH02Gene20303	GO:0005381(iron ion transmembrane transporter activity);GO:0034755(iron ion transmembrane transport)
PH02Gene49276	GO:0005381(iron ion transmembrane transporter activity);GO:0034755(iron ion transmembrane transport)
PH02Gene37710	GO:0005384(manganese ion transmembrane transporter activity);GO:0005634(nucleus);GO:0005802(trans-Golgi network);GO:0006875(cellular metal ion homeostasis);GO:0010015(root morphogenesis);GO:0015103(inorganic anion transmembrane transporter activity);GO:0016021(integral component of membrane);GO:0030001(metal ion transport);GO:0046873(metal ion transmembrane transporter activity);GO:0048767(root h…
PH02Gene29063	GO:0005384(manganese ion transmembrane transporter activity);GO:0005634(nucleus);GO:0005802(trans-Golgi network);GO:0006875(cellular metal ion homeostasis);GO:0010015(root morphogenesis);GO:0015103(inorganic anion transmembrane transporter activity);GO:0016021(integral component of membrane);GO:0030001(metal ion transport);GO:0046873(metal ion transmembrane transporter activity);GO:0048767(root h…
PH02Gene01208	GO:0005384(manganese ion transmembrane transporter activity);GO:0005634(nucleus);GO:0005802(trans-Golgi network);GO:0006875(cellular metal ion homeostasis);GO:0010015(root morphogenesis);GO:0015103(inorganic anion transmembrane transporter activity);GO:0016021(integral component of membrane);GO:0030001(metal ion transport);GO:0046873(metal ion transmembrane transporter activity);GO:0048767(root h…
PH02Gene11880	GO:0005384(manganese ion transmembrane transporter activity);GO:0005634(nucleus);GO:0005802(trans-Golgi network);GO:0006875(cellular metal ion homeostasis);GO:0010015(root morphogenesis);GO:0015103(inorganic anion transmembrane transporter activity);GO:0016021(integral component of membrane);GO:0030001(metal ion transport);GO:0046873(metal ion transmembrane transporter activity);GO:0048767(root h…
PH02Gene20878	GO:0005384(manganese ion transmembrane transporter activity);GO:0006816(calcium ion transport);GO:0006828(manganese ion transport);GO:0009507(chloroplast);GO:0009535(chloroplast thylakoid membrane);GO:0010270(photosystem II oxygen evolving complex assembly);GO:0015095(magnesium ion transmembrane transporter activity);GO:0016021(integral component of membrane);GO:0031969(chloroplast membrane)
PH02Gene39709	GO:0005384(manganese ion transmembrane transporter activity);GO:0006816(calcium ion transport);GO:0006828(manganese ion transport);GO:0009507(chloroplast);GO:0009535(chloroplast thylakoid membrane);GO:0010270(photosystem II oxygen evolving complex assembly);GO:0015095(magnesium ion transmembrane transporter activity);GO:0016021(integral component of membrane);GO:0031969(chloroplast membrane)
PH02Gene01443	GO:0005385(zinc ion transmembrane transporter activity);GO:0005773(vacuole);GO:0010043(response to zinc ion);GO:0016020(membrane);GO:0061088(regulation of sequestering of zinc ion)
PH02Gene40525	GO:0005385(zinc ion transmembrane transporter activity);GO:0005773(vacuole);GO:0010043(response to zinc ion);GO:0016020(membrane);GO:0061088(regulation of sequestering of zinc ion)
PH02Gene40218	GO:0005385(zinc ion transmembrane transporter activity);GO:0005794(Golgi apparatus);GO:0010043(response to zinc ion);GO:0016020(membrane);GO:0061088(regulation of sequestering of zinc ion)
PH02Gene34907	GO:0005385(zinc ion transmembrane transporter activity);GO:0005886(plasma membrane);GO:0006829(zinc II ion transport);GO:0071577(zinc II ion transmembrane transport)
PH02Gene37996	GO:0005385(zinc ion transmembrane transporter activity);GO:0005886(plasma membrane);GO:0071577(zinc II ion transmembrane transport)
PH02Gene46877	GO:0005385(zinc ion transmembrane transporter activity);GO:0005886(plasma membrane);GO:0071577(zinc II ion transmembrane transport)
PH02Gene32737	GO:0005385(zinc ion transmembrane transporter activity);GO:0005886(plasma membrane);GO:0071577(zinc II ion transmembrane transport)
PH02Gene41411	GO:0005385(zinc ion transmembrane transporter activity);GO:0005886(plasma membrane);GO:0071577(zinc II ion transmembrane transport)
PH02Gene15153	GO:0005385(zinc ion transmembrane transporter activity);GO:0005887(integral component of plasma membrane);GO:0015086(cadmium ion transmembrane transporter activity);GO:0019829(cation-transporting ATPase activity);GO:0043231(intracellular membrane-bounded organelle)
PH02Gene46314	GO:0005385(zinc ion transmembrane transporter activity);GO:0005887(integral component of plasma membrane);GO:0015086(cadmium ion transmembrane transporter activity);GO:0019829(cation-transporting ATPase activity);GO:0043231(intracellular membrane-bounded organelle)
PH02Gene49267	GO:0005385(zinc ion transmembrane transporter activity);GO:0010043(response to zinc ion);GO:0010486(manganese:proton antiporter activity);GO:0016020(membrane);GO:0061088(regulation of sequestering of zinc ion)
PH02Gene29944	GO:0005385(zinc ion transmembrane transporter activity);GO:0010043(response to zinc ion);GO:0010486(manganese:proton antiporter activity);GO:0016020(membrane);GO:0061088(regulation of sequestering of zinc ion)
PH02Gene32768	GO:0005385(zinc ion transmembrane transporter activity);GO:0010043(response to zinc ion);GO:0016020(membrane);GO:0061088(regulation of sequestering of zinc ion)
PH02Gene11722	GO:0005385(zinc ion transmembrane transporter activity);GO:0010043(response to zinc ion);GO:0016020(membrane);GO:0061088(regulation of sequestering of zinc ion)
PH02Gene20212	GO:0005385(zinc ion transmembrane transporter activity);GO:0010043(response to zinc ion);GO:0016020(membrane);GO:0061088(regulation of sequestering of zinc ion)
PH02Gene17014	GO:0005385(zinc ion transmembrane transporter activity);GO:0010043(response to zinc ion);GO:0016020(membrane);GO:0061088(regulation of sequestering of zinc ion)
PH02Gene37445	GO:0005385(zinc ion transmembrane transporter activity);GO:0016020(membrane);GO:0071577(zinc II ion transmembrane transport)
PH02Gene43410	GO:0005385(zinc ion transmembrane transporter activity);GO:0016020(membrane);GO:0071577(zinc II ion transmembrane transport)
PH02Gene40041	GO:0005385(zinc ion transmembrane transporter activity);GO:0016020(membrane);GO:0071577(zinc II ion transmembrane transport)
PH02Gene06214	GO:0005388(calcium-transporting ATPase activity);GO:0005887(integral component of plasma membrane);GO:0006874(cellular calcium ion homeostasis);GO:0043231(intracellular membrane-bounded organelle)
PH02Gene40425	GO:0005388(calcium-transporting ATPase activity);GO:0005887(integral component of plasma membrane);GO:0006874(cellular calcium ion homeostasis);GO:0043231(intracellular membrane-bounded organelle)
PH02Gene50810	GO:0005388(calcium-transporting ATPase activity);GO:0005887(integral component of plasma membrane);GO:0043231(intracellular membrane-bounded organelle)
PH02Gene10168	GO:0005388(calcium-transporting ATPase activity);GO:0005887(integral component of plasma membrane);GO:0043231(intracellular membrane-bounded organelle)
PH02Gene16958	GO:0005388(calcium-transporting ATPase activity);GO:0005887(integral component of plasma membrane);GO:0043231(intracellular membrane-bounded organelle)
PH02Gene41022	GO:0005388(calcium-transporting ATPase activity);GO:0005887(integral component of plasma membrane);GO:0043231(intracellular membrane-bounded organelle)
PH02Gene42170	GO:0005388(calcium-transporting ATPase activity);GO:0005887(integral component of plasma membrane);GO:0043231(intracellular membrane-bounded organelle)
PH02Gene02359	GO:0005388(calcium-transporting ATPase activity);GO:0005887(integral component of plasma membrane);GO:0043231(intracellular membrane-bounded organelle)
PH02Gene43358	GO:0005388(calcium-transporting ATPase activity);GO:0005887(integral component of plasma membrane);GO:0043231(intracellular membrane-bounded organelle)
PH02Gene28855	GO:0005388(calcium-transporting ATPase activity);GO:0005887(integral component of plasma membrane);GO:0043231(intracellular membrane-bounded organelle)
PH02Gene15831	GO:0005388(calcium-transporting ATPase activity);GO:0005887(integral component of plasma membrane);GO:0043231(intracellular membrane-bounded organelle)
PH02Gene43361	GO:0005388(calcium-transporting ATPase activity);GO:0005887(integral component of plasma membrane);GO:0043231(intracellular membrane-bounded organelle)
PH02Gene48138	GO:0005388(calcium-transporting ATPase activity);GO:0005887(integral component of plasma membrane);GO:0043231(intracellular membrane-bounded organelle)
PH02Gene16956	GO:0005388(calcium-transporting ATPase activity);GO:0005887(integral component of plasma membrane);GO:0043231(intracellular membrane-bounded organelle)
PH02Gene02229	GO:0005388(calcium-transporting ATPase activity);GO:0005887(integral component of plasma membrane);GO:0043231(intracellular membrane-bounded organelle)
PH02Gene23032	GO:0005388(calcium-transporting ATPase activity);GO:0005887(integral component of plasma membrane);GO:0043231(intracellular membrane-bounded organelle)
PH02Gene12650	GO:0005388(calcium-transporting ATPase activity);GO:0005887(integral component of plasma membrane);GO:0043231(intracellular membrane-bounded organelle)
PH02Gene01191	GO:0005388(calcium-transporting ATPase activity);GO:0005887(integral component of plasma membrane);GO:0043231(intracellular membrane-bounded organelle)
PH02Gene03865	GO:0005388(calcium-transporting ATPase activity);GO:0005887(integral component of plasma membrane);GO:0043231(intracellular membrane-bounded organelle)
PH02Gene14276	GO:0005432(calcium:sodium antiporter activity);GO:0005774(vacuolar membrane);GO:0006812(cation transport);GO:0006813(potassium ion transport);GO:0006814(sodium ion transport);GO:0015297(antiporter activity);GO:0015491(cation:cation antiporter activity);GO:0016021(integral component of membrane);GO:0055085(transmembrane transport)
PH02Gene21528	GO:0005432(calcium:sodium antiporter activity);GO:0005774(vacuolar membrane);GO:0006812(cation transport);GO:0006813(potassium ion transport);GO:0006814(sodium ion transport);GO:0015297(antiporter activity);GO:0015491(cation:cation antiporter activity);GO:0016021(integral component of membrane);GO:0055085(transmembrane transport)
PH02Gene36611	GO:0005432(calcium:sodium antiporter activity);GO:0005774(vacuolar membrane);GO:0006812(cation transport);GO:0006813(potassium ion transport);GO:0006814(sodium ion transport);GO:0015297(antiporter activity);GO:0015491(cation:cation antiporter activity);GO:0016021(integral component of membrane);GO:0055085(transmembrane transport)
PH02Gene31576	GO:0005432(calcium:sodium antiporter activity);GO:0005774(vacuolar membrane);GO:0006812(cation transport);GO:0006813(potassium ion transport);GO:0006814(sodium ion transport);GO:0015297(antiporter activity);GO:0015491(cation:cation antiporter activity);GO:0016021(integral component of membrane);GO:0055085(transmembrane transport)
PH02Gene32083	GO:0005457(GDP-fucose transmembrane transporter activity);GO:0005459(UDP-galactose transmembrane transporter activity);GO:0005460(UDP-glucose transmembrane transporter activity);GO:0005794(Golgi apparatus);GO:0005886(plasma membrane);GO:0008514(organic anion transmembrane transporter activity);GO:0008643(carbohydrate transport);GO:0015783(GDP-fucose transmembrane transport);GO:0015786(UDP-glucose…
PH02Gene47428	GO:0005457(GDP-fucose transmembrane transporter activity);GO:0005459(UDP-galactose transmembrane transporter activity);GO:0005460(UDP-glucose transmembrane transporter activity);GO:0005794(Golgi apparatus);GO:0005886(plasma membrane);GO:0008514(organic anion transmembrane transporter activity);GO:0008643(carbohydrate transport);GO:0015783(GDP-fucose transmembrane transport);GO:0015786(UDP-glucose…
PH02Gene05415	GO:0005460(UDP-glucose transmembrane transporter activity);GO:0005515(protein binding);GO:0010044(response to aluminum ion);GO:0012506(vesicle membrane);GO:0015786(UDP-glucose transmembrane transport)
PH02Gene20699	GO:0005464(UDP-xylose transmembrane transporter activity);GO:0005783(endoplasmic reticulum);GO:0005794(Golgi apparatus);GO:0005886(plasma membrane);GO:0015790(UDP-xylose transmembrane transport);GO:0016020(membrane)
PH02Gene30516	GO:0005464(UDP-xylose transmembrane transporter activity);GO:0005783(endoplasmic reticulum);GO:0005794(Golgi apparatus);GO:0005886(plasma membrane);GO:0015790(UDP-xylose transmembrane transport);GO:0016020(membrane)
PH02Gene08448	GO:0005464(UDP-xylose transmembrane transporter activity);GO:0005783(endoplasmic reticulum);GO:0005794(Golgi apparatus);GO:0005886(plasma membrane);GO:0015790(UDP-xylose transmembrane transport);GO:0016020(membrane)
PH02Gene13698	GO:0005483(soluble NSF attachment protein activity);GO:0005774(vacuolar membrane);GO:0006886(intracellular protein transport);GO:0019905(syntaxin binding);GO:0031201(SNARE complex);GO:0035494(SNARE complex disassembly);GO:0061025(membrane fusion)
PH02Gene10823	GO:0005507(copper ion binding);GO:0005509(calcium ion binding);GO:0005515(protein binding);GO:0005516(calmodulin binding);GO:0005546(phosphatidylinositol-4,5-bisphosphate binding);GO:0005547(phosphatidylinositol-3,4,5-trisphosphate binding);GO:0005773(vacuole);GO:0005881(cytoplasmic microtubule);GO:0005886(plasma membrane);GO:0006499(N-terminal protein myristoylation);GO:0008017(microtubule bindi…
PH02Gene47197	GO:0005507(copper ion binding);GO:0005509(calcium ion binding);GO:0005515(protein binding);GO:0005516(calmodulin binding);GO:0005546(phosphatidylinositol-4,5-bisphosphate binding);GO:0005547(phosphatidylinositol-3,4,5-trisphosphate binding);GO:0005773(vacuole);GO:0005881(cytoplasmic microtubule);GO:0005886(plasma membrane);GO:0006499(N-terminal protein myristoylation);GO:0008017(microtubule bindi…
PH02Gene10267	GO:0005507(copper ion binding);GO:0005730(nucleolus);GO:0005739(mitochondrion);GO:0005753(mitochondrial proton-transporting ATP synthase complex);GO:0008270(zinc ion binding);GO:0009507(chloroplast);GO:0009555(pollen development);GO:0016020(membrane);GO:0045263(proton-transporting ATP synthase complex, coupling factor F(o));GO:0050897(cobalt ion binding)
PH02Gene14645	GO:0005507(copper ion binding);GO:0005730(nucleolus);GO:0005739(mitochondrion);GO:0005753(mitochondrial proton-transporting ATP synthase complex);GO:0008270(zinc ion binding);GO:0009507(chloroplast);GO:0009555(pollen development);GO:0016020(membrane);GO:0045263(proton-transporting ATP synthase complex, coupling factor F(o));GO:0050897(cobalt ion binding)
PH02Gene50536	GO:0005509(calcium ion binding);GO:0005515(protein binding);GO:0005737(cytoplasm);GO:0005768(endosome);GO:0005886(plasma membrane);GO:0009507(chloroplast);GO:0009705(plant-type vacuole membrane);GO:0042538(hyperosmotic salinity response);GO:0043266(regulation of potassium ion transport);GO:2000021(regulation of ion homeostasis)
PH02Gene35935	GO:0005509(calcium ion binding);GO:0005515(protein binding);GO:0005737(cytoplasm);GO:0005768(endosome);GO:0005886(plasma membrane);GO:0009507(chloroplast);GO:0009705(plant-type vacuole membrane);GO:0042538(hyperosmotic salinity response);GO:0043266(regulation of potassium ion transport);GO:2000021(regulation of ion homeostasis)
PH02Gene24463	GO:0005509(calcium ion binding);GO:0005623(cell);GO:0005739(mitochondrion);GO:0005743(mitochondrial inner membrane);GO:0005758(mitochondrial intermembrane space);GO:0006816(calcium ion transport);GO:0051562(negative regulation of mitochondrial calcium ion concentration)
PH02Gene31308	GO:0005509(calcium ion binding);GO:0005623(cell);GO:0005739(mitochondrion);GO:0005743(mitochondrial inner membrane);GO:0005758(mitochondrial intermembrane space);GO:0006816(calcium ion transport);GO:0051562(negative regulation of mitochondrial calcium ion concentration)
PH02Gene43006	GO:0005509(calcium ion binding);GO:0009344(nitrite reductase complex [NAD(P)H]);GO:0009507(chloroplast);GO:0009534(chloroplast thylakoid);GO:0009535(chloroplast thylakoid membrane);GO:0009543(chloroplast thylakoid lumen);GO:0009654(photosystem II oxygen evolving complex);GO:0009767(photosynthetic electron transport chain);GO:0019684(photosynthesis, light reaction);GO:0019898(extrinsic component o…
PH02Gene25002	GO:0005509(calcium ion binding);GO:0009344(nitrite reductase complex [NAD(P)H]);GO:0009507(chloroplast);GO:0009534(chloroplast thylakoid);GO:0009535(chloroplast thylakoid membrane);GO:0009543(chloroplast thylakoid lumen);GO:0009654(photosystem II oxygen evolving complex);GO:0009767(photosynthetic electron transport chain);GO:0019898(extrinsic component of membrane);GO:0030095(chloroplast photosys…
PH02Gene20860	GO:0005515(protein binding);GO:0005524(ATP binding);GO:0005654(nucleoplasm);GO:0005730(nucleolus);GO:0005794(Golgi apparatus);GO:0005829(cytosol);GO:0005856(cytoskeleton);GO:0005886(plasma membrane);GO:0007049(cell cycle);GO:0009524(phragmoplast);GO:0015031(protein transport);GO:0016787(hydrolase activity);GO:0045732(positive regulation of protein catabolic process);GO:0046686(response to cadmium…
PH02Gene34000	GO:0005515(protein binding);GO:0005524(ATP binding);GO:0005654(nucleoplasm);GO:0005730(nucleolus);GO:0005794(Golgi apparatus);GO:0005829(cytosol);GO:0005856(cytoskeleton);GO:0005886(plasma membrane);GO:0007049(cell cycle);GO:0009524(phragmoplast);GO:0015031(protein transport);GO:0016787(hydrolase activity);GO:0045732(positive regulation of protein catabolic process);GO:0046686(response to cadmium…
PH02Gene10999	GO:0005515(protein binding);GO:0005524(ATP binding);GO:0005654(nucleoplasm);GO:0005730(nucleolus);GO:0005794(Golgi apparatus);GO:0005829(cytosol);GO:0005856(cytoskeleton);GO:0005886(plasma membrane);GO:0007049(cell cycle);GO:0009524(phragmoplast);GO:0015031(protein transport);GO:0016787(hydrolase activity);GO:0045732(positive regulation of protein catabolic process);GO:0046686(response to cadmium…
PH02Gene11052	GO:0005515(protein binding);GO:0005524(ATP binding);GO:0005654(nucleoplasm);GO:0005730(nucleolus);GO:0005794(Golgi apparatus);GO:0005829(cytosol);GO:0005856(cytoskeleton);GO:0005886(plasma membrane);GO:0007049(cell cycle);GO:0009524(phragmoplast);GO:0015031(protein transport);GO:0016787(hydrolase activity);GO:0045732(positive regulation of protein catabolic process);GO:0046686(response to cadmium…
PH02Gene48716	GO:0005515(protein binding);GO:0005525(GTP binding);GO:0005768(endosome);GO:0005794(Golgi apparatus);GO:0005798(Golgi-associated vesicle);GO:0005829(cytosol);GO:0007264(small GTPase mediated signal transduction);GO:0015031(protein transport);GO:0016004(phospholipase activator activity);GO:0016192(vesicle-mediated transport)
PH02Gene46452	GO:0005515(protein binding);GO:0005525(GTP binding);GO:0005794(Golgi apparatus);GO:0005795(Golgi stack);GO:0005886(plasma membrane);GO:0007264(small GTPase mediated signal transduction);GO:0015031(protein transport);GO:0016020(membrane);GO:0016192(vesicle-mediated transport);GO:0046686(response to cadmium ion)
PH02Gene26232	GO:0005515(protein binding);GO:0005525(GTP binding);GO:0005794(Golgi apparatus);GO:0005795(Golgi stack);GO:0005886(plasma membrane);GO:0007264(small GTPase mediated signal transduction);GO:0015031(protein transport);GO:0016020(membrane);GO:0016192(vesicle-mediated transport);GO:0046686(response to cadmium ion)
PH02Gene19924	GO:0005515(protein binding);GO:0005543(phospholipid binding);GO:0005634(nucleus);GO:0005774(vacuolar membrane);GO:0005794(Golgi apparatus);GO:0005886(plasma membrane);GO:0015031(protein transport);GO:0030136(clathrin-coated vesicle);GO:0030276(clathrin binding)
PH02Gene05843	GO:0005515(protein binding);GO:0005543(phospholipid binding);GO:0005634(nucleus);GO:0005774(vacuolar membrane);GO:0005794(Golgi apparatus);GO:0005886(plasma membrane);GO:0015031(protein transport);GO:0030136(clathrin-coated vesicle);GO:0030276(clathrin binding)
PH02Gene25120	GO:0005515(protein binding);GO:0005576(extracellular region);GO:0005618(cell wall);GO:0005783(endoplasmic reticulum);GO:0006869(lipid transport);GO:0008289(lipid binding);GO:0009506(plasmodesma);GO:0009626(plant-type hypersensitive response);GO:0009627(systemic acquired resistance);GO:0009631(cold acclimation);GO:0009682(induced systemic resistance);GO:0009707(chloroplast outer membrane);GO:00436…
PH02Gene25118	GO:0005515(protein binding);GO:0005576(extracellular region);GO:0005618(cell wall);GO:0005783(endoplasmic reticulum);GO:0006869(lipid transport);GO:0008289(lipid binding);GO:0009506(plasmodesma);GO:0009626(plant-type hypersensitive response);GO:0009627(systemic acquired resistance);GO:0009631(cold acclimation);GO:0009682(induced systemic resistance);GO:0009707(chloroplast outer membrane);GO:00436…
PH02Gene11906	GO:0005515(protein binding);GO:0005618(cell wall);GO:0005730(nucleolus);GO:0005739(mitochondrion);GO:0005741(mitochondrial outer membrane);GO:0005773(vacuole);GO:0005774(vacuolar membrane);GO:0005886(plasma membrane);GO:0006820(anion transport);GO:0008308(voltage-gated anion channel activity);GO:0009060(aerobic respiration);GO:0009409(response to cold);GO:0009507(chloroplast);GO:0009536(plastid);…
PH02Gene24293	GO:0005515(protein binding);GO:0005618(cell wall);GO:0005730(nucleolus);GO:0005739(mitochondrion);GO:0005741(mitochondrial outer membrane);GO:0005773(vacuole);GO:0005774(vacuolar membrane);GO:0005886(plasma membrane);GO:0006820(anion transport);GO:0008308(voltage-gated anion channel activity);GO:0009060(aerobic respiration);GO:0009409(response to cold);GO:0009507(chloroplast);GO:0009536(plastid);…
PH02Gene39849	GO:0005515(protein binding);GO:0005622(intracellular);GO:0005623(cell);GO:0005739(mitochondrion);GO:0005743(mitochondrial inner membrane);GO:0005774(vacuolar membrane);GO:0005886(plasma membrane);GO:0006850(mitochondrial pyruvate transmembrane transport);GO:0009507(chloroplast);GO:0010119(regulation of stomatal movement);GO:0016020(membrane);GO:0031305(integral component of mitochondrial inner me…
PH02Gene04053	GO:0005515(protein binding);GO:0005622(intracellular);GO:0005623(cell);GO:0008565(protein transporter activity);GO:0009507(chloroplast);GO:0009706(chloroplast inner membrane);GO:0016020(membrane);GO:0016021(integral component of membrane);GO:0045037(protein import into chloroplast stroma)
PH02Gene08609	GO:0005515(protein binding);GO:0005622(intracellular);GO:0005634(nucleus);GO:0005635(nuclear envelope);GO:0005730(nucleolus);GO:0005737(cytoplasm);GO:0006606(protein import into nucleus);GO:0006913(nucleocytoplasmic transport);GO:0008536(Ran GTPase binding);GO:0008565(protein transporter activity)
PH02Gene03918	GO:0005515(protein binding);GO:0005622(intracellular);GO:0005634(nucleus);GO:0005635(nuclear envelope);GO:0005730(nucleolus);GO:0005737(cytoplasm);GO:0006606(protein import into nucleus);GO:0006913(nucleocytoplasmic transport);GO:0008536(Ran GTPase binding);GO:0008565(protein transporter activity)
PH02Gene08174	GO:0005515(protein binding);GO:0005634(nucleus);GO:0005737(cytoplasm);GO:0005771(multivesicular body);GO:0007034(vacuolar transport);GO:0015031(protein transport);GO:0016192(vesicle-mediated transport);GO:0032585(multivesicular body membrane)
PH02Gene25729	GO:0005515(protein binding);GO:0005634(nucleus);GO:0005737(cytoplasm);GO:0005771(multivesicular body);GO:0007034(vacuolar transport);GO:0015031(protein transport);GO:0016192(vesicle-mediated transport);GO:0032585(multivesicular body membrane)
PH02Gene30152	GO:0005515(protein binding);GO:0005634(nucleus);GO:0005737(cytoplasm);GO:0005771(multivesicular body);GO:0009814(defense response, incompatible interaction);GO:0010008(endosome membrane);GO:0015031(protein transport);GO:0016192(vesicle-mediated transport);GO:0042803(protein homodimerization activity);GO:1900426(positive regulation of defense response to bacterium)
PH02Gene24780	GO:0005515(protein binding);GO:0005634(nucleus);GO:0005768(endosome);GO:0005794(Golgi apparatus);GO:0005802(trans-Golgi network);GO:0005829(cytosol);GO:0005886(plasma membrane);GO:0015774(polysaccharide transport)
PH02Gene20143	GO:0005515(protein binding);GO:0005634(nucleus);GO:0005794(Golgi apparatus);GO:0005802(trans-Golgi network);GO:0015774(polysaccharide transport)
PH02Gene22324	GO:0005515(protein binding);GO:0005634(nucleus);GO:0005794(Golgi apparatus);GO:0005802(trans-Golgi network);GO:0015774(polysaccharide transport)
PH02Gene50806	GO:0005515(protein binding);GO:0005634(nucleus);GO:0005794(Golgi apparatus);GO:0005802(trans-Golgi network);GO:0015774(polysaccharide transport)
PH02Gene22706	GO:0005515(protein binding);GO:0005634(nucleus);GO:0005886(plasma membrane);GO:0005905(clathrin-coated pit);GO:0006886(intracellular protein transport);GO:0006897(endocytosis);GO:0008289(lipid binding);GO:0008565(protein transporter activity);GO:0030131(clathrin adaptor complex)
PH02Gene00960	GO:0005515(protein binding);GO:0005634(nucleus);GO:0005886(plasma membrane);GO:0005905(clathrin-coated pit);GO:0006886(intracellular protein transport);GO:0006897(endocytosis);GO:0008289(lipid binding);GO:0008565(protein transporter activity);GO:0030131(clathrin adaptor complex)
PH02Gene03287	GO:0005515(protein binding);GO:0005737(cytoplasm);GO:0005773(vacuole);GO:0008270(zinc ion binding);GO:0015031(protein transport);GO:0016236(macroautophagy);GO:0043130(ubiquitin binding);GO:0051258(protein polymerization)
PH02Gene01551	GO:0005515(protein binding);GO:0005737(cytoplasm);GO:0005829(cytosol);GO:0006974(cellular response to DNA damage stimulus);GO:0009055(electron transfer activity);GO:0009408(response to heat);GO:0009926(auxin polar transport);GO:0015035(protein disulfide oxidoreductase activity);GO:0045454(cell redox homeostasis);GO:0046872(metal ion binding);GO:0051537(2 iron, 2 sulfur cluster binding);GO:0051726…
PH02Gene15215	GO:0005515(protein binding);GO:0005737(cytoplasm);GO:0008219(cell death);GO:0008289(lipid binding);GO:0009751(response to salicylic acid);GO:0009816(defense response to bacterium, incompatible interaction);GO:0010175(sphingosine transmembrane transporter activity)
PH02Gene44516	GO:0005515(protein binding);GO:0005737(cytoplasm);GO:0016021(integral component of membrane);GO:0030154(cell differentiation);GO:0040008(regulation of growth);GO:2000012(regulation of auxin polar transport)
PH02Gene08207	GO:0005515(protein binding);GO:0005737(cytoplasm);GO:0016021(integral component of membrane);GO:0030154(cell differentiation);GO:0040008(regulation of growth);GO:2000012(regulation of auxin polar transport)
PH02Gene14937	GO:0005515(protein binding);GO:0005737(cytoplasm);GO:0016021(integral component of membrane);GO:0030154(cell differentiation);GO:0040008(regulation of growth);GO:2000012(regulation of auxin polar transport)
PH02Gene37121	GO:0005515(protein binding);GO:0005737(cytoplasm);GO:0016021(integral component of membrane);GO:0030154(cell differentiation);GO:0040008(regulation of growth);GO:2000012(regulation of auxin polar transport)
PH02Gene44129	GO:0005515(protein binding);GO:0005737(cytoplasm);GO:0016021(integral component of membrane);GO:0030154(cell differentiation);GO:0040008(regulation of growth);GO:2000012(regulation of auxin polar transport)
PH02Gene27717	GO:0005515(protein binding);GO:0005739(mitochondrion);GO:0005741(mitochondrial outer membrane);GO:0005773(vacuole);GO:0005774(vacuolar membrane);GO:0005794(Golgi apparatus);GO:0005886(plasma membrane);GO:0006820(anion transport);GO:0006952(defense response);GO:0008308(voltage-gated anion channel activity);GO:0009507(chloroplast);GO:0009536(plastid);GO:0009617(response to bacterium);GO:0009941(chl…
PH02Gene05044	GO:0005515(protein binding);GO:0005739(mitochondrion);GO:0005741(mitochondrial outer membrane);GO:0005773(vacuole);GO:0005774(vacuolar membrane);GO:0005794(Golgi apparatus);GO:0005886(plasma membrane);GO:0006820(anion transport);GO:0006952(defense response);GO:0008308(voltage-gated anion channel activity);GO:0009507(chloroplast);GO:0009536(plastid);GO:0009617(response to bacterium);GO:0009941(chl…
PH02Gene46578	GO:0005515(protein binding);GO:0005739(mitochondrion);GO:0005741(mitochondrial outer membrane);GO:0005773(vacuole);GO:0005774(vacuolar membrane);GO:0005794(Golgi apparatus);GO:0005886(plasma membrane);GO:0006820(anion transport);GO:0006952(defense response);GO:0008308(voltage-gated anion channel activity);GO:0009507(chloroplast);GO:0009536(plastid);GO:0009617(response to bacterium);GO:0009941(chl…
PH02Gene49046	GO:0005515(protein binding);GO:0005739(mitochondrion);GO:0005741(mitochondrial outer membrane);GO:0005773(vacuole);GO:0005774(vacuolar membrane);GO:0005794(Golgi apparatus);GO:0005886(plasma membrane);GO:0006820(anion transport);GO:0006952(defense response);GO:0008308(voltage-gated anion channel activity);GO:0009507(chloroplast);GO:0009536(plastid);GO:0009617(response to bacterium);GO:0009941(chl…
PH02Gene11984	GO:0005515(protein binding);GO:0005739(mitochondrion);GO:0005741(mitochondrial outer membrane);GO:0005773(vacuole);GO:0005774(vacuolar membrane);GO:0005794(Golgi apparatus);GO:0005886(plasma membrane);GO:0006820(anion transport);GO:0006952(defense response);GO:0008308(voltage-gated anion channel activity);GO:0009507(chloroplast);GO:0009536(plastid);GO:0009617(response to bacterium);GO:0009941(chl…
PH02Gene22091	GO:0005515(protein binding);GO:0005739(mitochondrion);GO:0006605(protein targeting);GO:0009528(plastid inner membrane);GO:0016021(integral component of membrane);GO:0071806(protein transmembrane transport);GO:0090351(seedling development)
PH02Gene33201	GO:0005515(protein binding);GO:0005773(vacuole);GO:0005774(vacuolar membrane);GO:0006793(phosphorus metabolic process);GO:0006812(cation transport);GO:0006814(sodium ion transport);GO:0006874(cellular calcium ion homeostasis);GO:0006882(cellular zinc ion homeostasis);GO:0009624(response to nematode);GO:0009705(plant-type vacuole membrane);GO:0010351(lithium ion transport);GO:0015368(calcium:catio…
PH02Gene33478	GO:0005515(protein binding);GO:0005773(vacuole);GO:0005774(vacuolar membrane);GO:0006793(phosphorus metabolic process);GO:0006812(cation transport);GO:0006814(sodium ion transport);GO:0006874(cellular calcium ion homeostasis);GO:0006882(cellular zinc ion homeostasis);GO:0009624(response to nematode);GO:0009705(plant-type vacuole membrane);GO:0010351(lithium ion transport);GO:0015368(calcium:catio…
PH02Gene38843	GO:0005515(protein binding);GO:0005773(vacuole);GO:0005774(vacuolar membrane);GO:0006793(phosphorus metabolic process);GO:0006812(cation transport);GO:0006814(sodium ion transport);GO:0006874(cellular calcium ion homeostasis);GO:0006882(cellular zinc ion homeostasis);GO:0009624(response to nematode);GO:0009705(plant-type vacuole membrane);GO:0010351(lithium ion transport);GO:0015368(calcium:catio…
PH02Gene39544	GO:0005515(protein binding);GO:0005773(vacuole);GO:0005774(vacuolar membrane);GO:0006793(phosphorus metabolic process);GO:0006812(cation transport);GO:0006814(sodium ion transport);GO:0006874(cellular calcium ion homeostasis);GO:0006882(cellular zinc ion homeostasis);GO:0009624(response to nematode);GO:0009705(plant-type vacuole membrane);GO:0010351(lithium ion transport);GO:0015368(calcium:catio…
PH02Gene14497	GO:0005515(protein binding);GO:0005773(vacuole);GO:0005829(cytosol);GO:0005856(cytoskeleton);GO:0005886(plasma membrane);GO:0006904(vesicle docking involved in exocytosis);GO:0007049(cell cycle);GO:0008565(protein transporter activity);GO:0009306(protein secretion);GO:0009524(phragmoplast);GO:0015031(protein transport);GO:0019898(extrinsic component of membrane);GO:0051301(cell division)
PH02Gene13008	GO:0005515(protein binding);GO:0005773(vacuole);GO:0005829(cytosol);GO:0005856(cytoskeleton);GO:0005886(plasma membrane);GO:0006904(vesicle docking involved in exocytosis);GO:0007049(cell cycle);GO:0008565(protein transporter activity);GO:0009306(protein secretion);GO:0009524(phragmoplast);GO:0015031(protein transport);GO:0019898(extrinsic component of membrane);GO:0051301(cell division)
PH02Gene29844	GO:0005515(protein binding);GO:0005789(endoplasmic reticulum membrane);GO:0005794(Golgi apparatus);GO:0009306(protein secretion);GO:0015031(protein transport);GO:0015450(P-P-bond-hydrolysis-driven protein transmembrane transporter activity);GO:0016020(membrane);GO:0016021(integral component of membrane)
PH02Gene19811	GO:0005515(protein binding);GO:0005789(endoplasmic reticulum membrane);GO:0005794(Golgi apparatus);GO:0009306(protein secretion);GO:0015031(protein transport);GO:0015450(P-P-bond-hydrolysis-driven protein transmembrane transporter activity);GO:0016020(membrane);GO:0016021(integral component of membrane)
PH02Gene18451	GO:0005515(protein binding);GO:0005794(Golgi apparatus);GO:0005802(trans-Golgi network);GO:0005905(clathrin-coated pit);GO:0006886(intracellular protein transport);GO:0008565(protein transporter activity);GO:0015031(protein transport);GO:0016192(vesicle-mediated transport);GO:0030124(AP-4 adaptor complex);GO:0030125(clathrin vesicle coat)
PH02Gene40575	GO:0005515(protein binding);GO:0005886(plasma membrane);GO:0009496(plastoquinol--plastocyanin reductase activity);GO:0009507(chloroplast);GO:0009512(cytochrome b6f complex);GO:0009534(chloroplast thylakoid);GO:0009535(chloroplast thylakoid membrane);GO:0009579(thylakoid);GO:0009767(photosynthetic electron transport chain);GO:0009941(chloroplast envelope);GO:0010196(nonphotochemical quenching);GO:…
PH02Gene47318	GO:0005515(protein binding);GO:0005886(plasma membrane);GO:0009507(chloroplast);GO:0009534(chloroplast thylakoid);GO:0009535(chloroplast thylakoid membrane);GO:0010027(thylakoid membrane organization);GO:0015450(P-P-bond-hydrolysis-driven protein transmembrane transporter activity);GO:0016021(integral component of membrane);GO:0045038(protein import into chloroplast thylakoid membrane);GO:0051205…
PH02Gene26238	GO:0005515(protein binding);GO:0005886(plasma membrane);GO:0009507(chloroplast);GO:0015031(protein transport)
PH02Gene22944	GO:0005515(protein binding);GO:0005886(plasma membrane);GO:0009534(chloroplast thylakoid);GO:0033614(chloroplast proton-transporting ATP synthase complex assembly)
PH02Gene38710	GO:0005515(protein binding);GO:0006783(heme biosynthetic process);GO:0009507(chloroplast);GO:0009534(chloroplast thylakoid);GO:0009570(chloroplast stroma);GO:0009767(photosynthetic electron transport chain);GO:0009791(post-embryonic development);GO:0015995(chlorophyll biosynthetic process);GO:0033014(tetrapyrrole biosynthetic process);GO:0043495(protein membrane anchor);GO:0048037(cofactor bindin…
PH02Gene26686	GO:0005515(protein binding);GO:0006783(heme biosynthetic process);GO:0009507(chloroplast);GO:0009534(chloroplast thylakoid);GO:0009570(chloroplast stroma);GO:0009767(photosynthetic electron transport chain);GO:0009791(post-embryonic development);GO:0015995(chlorophyll biosynthetic process);GO:0033014(tetrapyrrole biosynthetic process);GO:0043495(protein membrane anchor);GO:0048037(cofactor bindin…
PH02Gene39089	GO:0005515(protein binding);GO:0009055(electron transfer activity);GO:0009414(response to water deprivation);GO:0009507(chloroplast);GO:0009534(chloroplast thylakoid);GO:0009535(chloroplast thylakoid membrane);GO:0009644(response to high light intensity);GO:0009773(photosynthetic electron transport in photosystem I);GO:0010117(photoprotection);GO:0071484(cellular response to light intensity)
PH02Gene10236	GO:0005515(protein binding);GO:0009507(chloroplast);GO:0009523(photosystem II);GO:0009535(chloroplast thylakoid membrane);GO:0009765(photosynthesis, light harvesting);GO:0015979(photosynthesis);GO:0016021(integral component of membrane);GO:0016168(chlorophyll binding);GO:0018298(protein-chromophore linkage);GO:0019899(enzyme binding);GO:0042651(thylakoid membrane);GO:0042802(identical protein bin…
PH02Gene14603	GO:0005515(protein binding);GO:0009507(chloroplast);GO:0009523(photosystem II);GO:0009535(chloroplast thylakoid membrane);GO:0009765(photosynthesis, light harvesting);GO:0015979(photosynthesis);GO:0016021(integral component of membrane);GO:0016168(chlorophyll binding);GO:0018298(protein-chromophore linkage);GO:0019899(enzyme binding);GO:0042651(thylakoid membrane);GO:0042802(identical protein bin…
PH02Gene32587	GO:0005515(protein binding);GO:0009507(chloroplast);GO:0009534(chloroplast thylakoid);GO:0009535(chloroplast thylakoid membrane);GO:0009579(thylakoid);GO:0009773(photosynthetic electron transport in photosystem I);GO:0015979(photosynthesis);GO:0016021(integral component of membrane);GO:0016730(oxidoreductase activity, acting on iron-sulfur proteins as donors);GO:0042802(identical protein binding)
PH02Gene08924	GO:0005515(protein binding);GO:0009507(chloroplast);GO:0016192(vesicle-mediated transport)
PH02Gene04050	GO:0005515(protein binding);GO:0015112(nitrate transmembrane transporter activity);GO:0015706(nitrate transport)
PH02Gene06531	GO:0005515(protein binding);GO:0015706(nitrate transport)
PH02Gene15661	GO:0005516(calmodulin binding);GO:0009507(chloroplast);GO:0009522(photosystem I);GO:0009534(chloroplast thylakoid);GO:0009535(chloroplast thylakoid membrane);GO:0009543(chloroplast thylakoid lumen);GO:0009579(thylakoid);GO:0009773(photosynthetic electron transport in photosystem I);GO:0015979(photosynthesis);GO:0030093(chloroplast photosystem I)
PH02Gene15850	GO:0005516(calmodulin binding);GO:0009507(chloroplast);GO:0009522(photosystem I);GO:0009534(chloroplast thylakoid);GO:0009535(chloroplast thylakoid membrane);GO:0009543(chloroplast thylakoid lumen);GO:0009579(thylakoid);GO:0009773(photosynthetic electron transport in photosystem I);GO:0015979(photosynthesis);GO:0030093(chloroplast photosystem I)
PH02Gene18579	GO:0005524(ATP binding);GO:0005634(nucleus);GO:0005886(plasma membrane);GO:0009506(plasmodesma);GO:0016021(integral component of membrane);GO:0042626(ATPase activity, coupled to transmembrane movement of substances);GO:0055085(transmembrane transport)
PH02Gene00141	GO:0005524(ATP binding);GO:0005634(nucleus);GO:0005886(plasma membrane);GO:0016021(integral component of membrane);GO:0042626(ATPase activity, coupled to transmembrane movement of substances);GO:0055085(transmembrane transport)
PH02Gene28443	GO:0005524(ATP binding);GO:0005634(nucleus);GO:0005886(plasma membrane);GO:0016021(integral component of membrane);GO:0042626(ATPase activity, coupled to transmembrane movement of substances);GO:0055085(transmembrane transport)
PH02Gene34468	GO:0005524(ATP binding);GO:0005634(nucleus);GO:0005886(plasma membrane);GO:0016021(integral component of membrane);GO:0042626(ATPase activity, coupled to transmembrane movement of substances);GO:0055085(transmembrane transport)
PH02Gene16967	GO:0005524(ATP binding);GO:0005773(vacuole);GO:0005774(vacuolar membrane);GO:0005794(Golgi apparatus);GO:0005829(cytosol);GO:0005886(plasma membrane);GO:0009507(chloroplast);GO:0015991(ATP hydrolysis coupled proton transport);GO:0016787(hydrolase activity);GO:0030835(negative regulation of actin filament depolymerization);GO:0033180(proton-transporting V-type ATPase, V1 domain);GO:0046034(ATP met…
PH02Gene05063	GO:0005524(ATP binding);GO:0005773(vacuole);GO:0005774(vacuolar membrane);GO:0005794(Golgi apparatus);GO:0005829(cytosol);GO:0005886(plasma membrane);GO:0009507(chloroplast);GO:0015991(ATP hydrolysis coupled proton transport);GO:0016787(hydrolase activity);GO:0030835(negative regulation of actin filament depolymerization);GO:0033180(proton-transporting V-type ATPase, V1 domain);GO:0046034(ATP met…
PH02Gene33566	GO:0005524(ATP binding);GO:0005886(plasma membrane);GO:0009507(chloroplast);GO:0016021(integral component of membrane);GO:0042626(ATPase activity, coupled to transmembrane movement of substances);GO:0055085(transmembrane transport)
PH02Gene18420	GO:0005524(ATP binding);GO:0015986(ATP synthesis coupled proton transport)
PH02Gene01426	GO:0005524(ATP binding);GO:0015986(ATP synthesis coupled proton transport)
PH02Gene36636	GO:0005524(ATP binding);GO:0015986(ATP synthesis coupled proton transport)
PH02Gene08822	GO:0005525(GTP binding);GO:0005783(endoplasmic reticulum);GO:0005794(Golgi apparatus);GO:0005829(cytosol);GO:0005886(plasma membrane);GO:0006886(intracellular protein transport);GO:0016192(vesicle-mediated transport)
PH02Gene26353	GO:0005525(GTP binding);GO:0005783(endoplasmic reticulum);GO:0005794(Golgi apparatus);GO:0005829(cytosol);GO:0005886(plasma membrane);GO:0006886(intracellular protein transport);GO:0016192(vesicle-mediated transport)
PH02Gene37524	GO:0005543(phospholipid binding);GO:0006405(RNA export from nucleus);GO:0006606(protein import into nucleus);GO:0017056(structural constituent of nuclear pore);GO:0044613(nuclear pore central transport channel);GO:0071426(ribonucleoprotein complex export from nucleus)
PH02Gene18174	GO:0005576(extracellular region);GO:0005789(endoplasmic reticulum membrane);GO:0006886(intracellular protein transport);GO:0008320(protein transmembrane transporter activity);GO:0015031(protein transport);GO:0016020(membrane);GO:0016021(integral component of membrane);GO:0016192(vesicle-mediated transport);GO:0032580(Golgi cisterna membrane);GO:0033116(endoplasmic reticulum-Golgi intermediate com…
PH02Gene15937	GO:0005576(extracellular region);GO:0005886(plasma membrane);GO:0006869(lipid transport);GO:0008289(lipid binding);GO:0016021(integral component of membrane);GO:0046658(anchored component of plasma membrane)
PH02Gene18127	GO:0005576(extracellular region);GO:0005886(plasma membrane);GO:0006869(lipid transport);GO:0008289(lipid binding);GO:0016021(integral component of membrane);GO:0046658(anchored component of plasma membrane)
PH02Gene01446	GO:0005576(extracellular region);GO:0006869(lipid transport);GO:0008289(lipid binding)
PH02Gene44881	GO:0005576(extracellular region);GO:0006869(lipid transport);GO:0008289(lipid binding)
PH02Gene18315	GO:0005576(extracellular region);GO:0006869(lipid transport);GO:0008289(lipid binding)
PH02Gene03417	GO:0005576(extracellular region);GO:0006869(lipid transport);GO:0008289(lipid binding);GO:0009414(response to water deprivation);GO:0009651(response to salt stress);GO:0009737(response to abscisic acid);GO:0016020(membrane)
PH02Gene25119	GO:0005576(extracellular region);GO:0006869(lipid transport);GO:0008289(lipid binding);GO:0009535(chloroplast thylakoid membrane)
PH02Gene29297	GO:0005576(extracellular region);GO:0009505(plant-type cell wall);GO:0009506(plasmodesma);GO:0010497(plasmodesmata-mediated intercellular transport);GO:0016021(integral component of membrane);GO:0046739(transport of virus in multicellular host)
PH02Gene31963	GO:0005615(extracellular space);GO:0005783(endoplasmic reticulum);GO:0006505(GPI anchor metabolic process);GO:0006888(ER to Golgi vesicle-mediated transport);GO:0016020(membrane);GO:0016021(integral component of membrane);GO:0016788(hydrolase activity, acting on ester bonds);GO:0050185(phosphatidylinositol deacylase activity)
PH02Gene06055	GO:0005618(cell wall);GO:0005773(vacuole);GO:0005783(endoplasmic reticulum);GO:0005886(plasma membrane);GO:0009506(plasmodesma);GO:0016020(membrane);GO:0016021(integral component of membrane);GO:0022857(transmembrane transporter activity);GO:0055085(transmembrane transport)
PH02Gene24347	GO:0005618(cell wall);GO:0005773(vacuole);GO:0005783(endoplasmic reticulum);GO:0005886(plasma membrane);GO:0009506(plasmodesma);GO:0016020(membrane);GO:0016021(integral component of membrane);GO:0022857(transmembrane transporter activity);GO:0055085(transmembrane transport)
PH02Gene23990	GO:0005618(cell wall);GO:0005773(vacuole);GO:0005783(endoplasmic reticulum);GO:0005886(plasma membrane);GO:0009506(plasmodesma);GO:0016020(membrane);GO:0016021(integral component of membrane);GO:0022857(transmembrane transporter activity);GO:0055085(transmembrane transport)
PH02Gene01071	GO:0005618(cell wall);GO:0005773(vacuole);GO:0005783(endoplasmic reticulum);GO:0005886(plasma membrane);GO:0009506(plasmodesma);GO:0016020(membrane);GO:0016021(integral component of membrane);GO:0022857(transmembrane transporter activity);GO:0055085(transmembrane transport)
PH02Gene48735	GO:0005622(intracellular);GO:0005623(cell);GO:0005634(nucleus);GO:0005737(cytoplasm);GO:0005769(early endosome);GO:0005771(multivesicular body);GO:0005795(Golgi stack);GO:0005886(plasma membrane);GO:0006886(intracellular protein transport);GO:0006891(intra-Golgi vesicle-mediated transport);GO:0008565(protein transporter activity);GO:0031901(early endosome membrane);GO:0043130(ubiquitin binding);G…
PH02Gene34286	GO:0005622(intracellular);GO:0005623(cell);GO:0005634(nucleus);GO:0005737(cytoplasm);GO:0005769(early endosome);GO:0005771(multivesicular body);GO:0005795(Golgi stack);GO:0005886(plasma membrane);GO:0006886(intracellular protein transport);GO:0006891(intra-Golgi vesicle-mediated transport);GO:0008565(protein transporter activity);GO:0031901(early endosome membrane);GO:0043130(ubiquitin binding);G…
PH02Gene34882	GO:0005622(intracellular);GO:0005623(cell);GO:0005634(nucleus);GO:0005737(cytoplasm);GO:0005769(early endosome);GO:0005771(multivesicular body);GO:0005795(Golgi stack);GO:0005886(plasma membrane);GO:0006886(intracellular protein transport);GO:0006891(intra-Golgi vesicle-mediated transport);GO:0008565(protein transporter activity);GO:0031901(early endosome membrane);GO:0043130(ubiquitin binding);G…
PH02Gene05510	GO:0005622(intracellular);GO:0005623(cell);GO:0005634(nucleus);GO:0005737(cytoplasm);GO:0005769(early endosome);GO:0005771(multivesicular body);GO:0005795(Golgi stack);GO:0005886(plasma membrane);GO:0006886(intracellular protein transport);GO:0006891(intra-Golgi vesicle-mediated transport);GO:0008565(protein transporter activity);GO:0031901(early endosome membrane);GO:0043130(ubiquitin binding);G…
PH02Gene48152	GO:0005622(intracellular);GO:0005634(nucleus);GO:0006606(protein import into nucleus);GO:0008565(protein transporter activity);GO:0009507(chloroplast);GO:0009535(chloroplast thylakoid membrane)
PH02Gene34339	GO:0005622(intracellular);GO:0005795(Golgi stack);GO:0006886(intracellular protein transport);GO:0006891(intra-Golgi vesicle-mediated transport);GO:0008565(protein transporter activity);GO:0016020(membrane)
PH02Gene20720	GO:0005622(intracellular);GO:0005795(Golgi stack);GO:0006886(intracellular protein transport);GO:0006891(intra-Golgi vesicle-mediated transport);GO:0008565(protein transporter activity);GO:0016020(membrane)
PH02Gene47014	GO:0005622(intracellular);GO:0005795(Golgi stack);GO:0006886(intracellular protein transport);GO:0006891(intra-Golgi vesicle-mediated transport);GO:0008565(protein transporter activity);GO:0016020(membrane)
PH02Gene18839	GO:0005622(intracellular);GO:0005795(Golgi stack);GO:0006886(intracellular protein transport);GO:0006891(intra-Golgi vesicle-mediated transport);GO:0008565(protein transporter activity);GO:0016020(membrane)
PH02Gene36917	GO:0005622(intracellular);GO:0005795(Golgi stack);GO:0006886(intracellular protein transport);GO:0006891(intra-Golgi vesicle-mediated transport);GO:0008565(protein transporter activity);GO:0016020(membrane)
PH02Gene47516	GO:0005634(nucleus);GO:0005737(cytoplasm);GO:0005795(Golgi stack);GO:0005886(plasma membrane);GO:0006886(intracellular protein transport);GO:0006891(intra-Golgi vesicle-mediated transport);GO:0008565(protein transporter activity)
PH02Gene31074	GO:0005634(nucleus);GO:0005737(cytoplasm);GO:0005829(cytosol);GO:0016192(vesicle-mediated transport)
PH02Gene46495	GO:0005634(nucleus);GO:0005770(late endosome);GO:0005773(vacuole);GO:0005774(vacuolar membrane);GO:0005783(endoplasmic reticulum);GO:0005794(Golgi apparatus);GO:0005802(trans-Golgi network);GO:0005886(plasma membrane);GO:0006457(protein folding);GO:0006623(protein targeting to vacuole);GO:0006897(endocytosis);GO:0006898(receptor-mediated endocytosis);GO:0007032(endosome organization);GO:0007033(v…
PH02Gene29900	GO:0005634(nucleus);GO:0005794(Golgi apparatus);GO:0005829(cytosol);GO:0005854(nascent polypeptide-associated complex);GO:0009506(plasmodesma);GO:0009651(response to salt stress);GO:0015031(protein transport);GO:0022626(cytosolic ribosome)
PH02Gene13360	GO:0005634(nucleus);GO:0005794(Golgi apparatus);GO:0005829(cytosol);GO:0005854(nascent polypeptide-associated complex);GO:0009506(plasmodesma);GO:0009651(response to salt stress);GO:0015031(protein transport);GO:0022626(cytosolic ribosome)
PH02Gene10433	GO:0005634(nucleus);GO:0005794(Golgi apparatus);GO:0005829(cytosol);GO:0005854(nascent polypeptide-associated complex);GO:0009506(plasmodesma);GO:0009651(response to salt stress);GO:0015031(protein transport);GO:0022626(cytosolic ribosome)
PH02Gene42459	GO:0005634(nucleus);GO:0005794(Golgi apparatus);GO:0005886(plasma membrane);GO:0006886(intracellular protein transport);GO:0009506(plasmodesma);GO:0016192(vesicle-mediated transport);GO:0030131(clathrin adaptor complex);GO:0030276(clathrin binding);GO:0030665(clathrin-coated vesicle membrane)
PH02Gene10421	GO:0005634(nucleus);GO:0005794(Golgi apparatus);GO:0005886(plasma membrane);GO:0006886(intracellular protein transport);GO:0009506(plasmodesma);GO:0016192(vesicle-mediated transport);GO:0030131(clathrin adaptor complex);GO:0030276(clathrin binding);GO:0030665(clathrin-coated vesicle membrane)
PH02Gene50105	GO:0005634(nucleus);GO:0005802(trans-Golgi network);GO:0005856(cytoskeleton);GO:0005886(plasma membrane);GO:0009506(plasmodesma);GO:0009524(phragmoplast);GO:0009551(secondary plasmodesma);GO:0009663(plasmodesma organization);GO:0010051(xylem and phloem pattern formation);GO:0010067(procambium histogenesis);GO:0010088(phloem development);GO:0015220(choline transmembrane transporter activity);GO:00…
PH02Gene00290	GO:0005634(nucleus);GO:0005802(trans-Golgi network);GO:0005856(cytoskeleton);GO:0005886(plasma membrane);GO:0009506(plasmodesma);GO:0009524(phragmoplast);GO:0009551(secondary plasmodesma);GO:0009663(plasmodesma organization);GO:0010051(xylem and phloem pattern formation);GO:0010067(procambium histogenesis);GO:0010088(phloem development);GO:0015220(choline transmembrane transporter activity);GO:00…
PH02Gene23691	GO:0005634(nucleus);GO:0005802(trans-Golgi network);GO:0005856(cytoskeleton);GO:0005886(plasma membrane);GO:0009506(plasmodesma);GO:0009524(phragmoplast);GO:0009551(secondary plasmodesma);GO:0009663(plasmodesma organization);GO:0010051(xylem and phloem pattern formation);GO:0010067(procambium histogenesis);GO:0010088(phloem development);GO:0015220(choline transmembrane transporter activity);GO:00…
PH02Gene28322	GO:0005634(nucleus);GO:0005886(plasma membrane);GO:0008565(protein transporter activity);GO:0015031(protein transport);GO:0016020(membrane);GO:0016021(integral component of membrane)
PH02Gene41964	GO:0005634(nucleus);GO:0005886(plasma membrane);GO:0016021(integral component of membrane);GO:0019706(protein-cysteine S-palmitoyltransferase activity);GO:0030140(trans-Golgi network transport vesicle);GO:0035618(root hair);GO:0048767(root hair elongation)
PH02Gene25639	GO:0005634(nucleus);GO:0006869(lipid transport);GO:0007165(signal transduction);GO:0008142(oxysterol binding);GO:0008202(steroid metabolic process);GO:0008289(lipid binding);GO:0035091(phosphatidylinositol binding)
PH02Gene15989	GO:0005634(nucleus);GO:0006869(lipid transport);GO:0008142(oxysterol binding);GO:0008202(steroid metabolic process);GO:0008289(lipid binding)
PH02Gene29990	GO:0005634(nucleus);GO:0006869(lipid transport);GO:0008142(oxysterol binding);GO:0008202(steroid metabolic process);GO:0008289(lipid binding)
PH02Gene09951	GO:0005634(nucleus);GO:0006869(lipid transport);GO:0008142(oxysterol binding);GO:0008202(steroid metabolic process);GO:0008289(lipid binding)
PH02Gene10828	GO:0005634(nucleus);GO:0006886(intracellular protein transport);GO:0016020(membrane)
PH02Gene42572	GO:0005634(nucleus);GO:0006886(intracellular protein transport);GO:0016020(membrane)
PH02Gene04103	GO:0005634(nucleus);GO:0007033(vacuole organization);GO:0008568(microtubule-severing ATPase activity);GO:0031122(cytoplasmic microtubule organization)
PH02Gene33876	GO:0005634(nucleus);GO:0008150(biological_process);GO:0016021(integral component of membrane);GO:0017022(myosin binding);GO:0030133(transport vesicle)
PH02Gene11289	GO:0005634(nucleus);GO:0008150(biological_process);GO:0016021(integral component of membrane);GO:0017022(myosin binding);GO:0030133(transport vesicle)
PH02Gene34068	GO:0005634(nucleus);GO:0009555(pollen development);GO:0009860(pollen tube growth);GO:0010233(phloem transport);GO:0030410(nicotianamine synthase activity);GO:0030418(nicotianamine biosynthetic process)
PH02Gene02248	GO:0005634(nucleus);GO:0009941(chloroplast envelope);GO:0015846(polyamine transport);GO:0019808(polyamine binding);GO:0042597(periplasmic space)
PH02Gene35932	GO:0005635(nuclear envelope);GO:0005829(cytosol);GO:0006606(protein import into nucleus);GO:0007165(signal transduction);GO:0008565(protein transporter activity)
PH02Gene27752	GO:0005635(nuclear envelope);GO:0005829(cytosol);GO:0006606(protein import into nucleus);GO:0007165(signal transduction);GO:0008565(protein transporter activity)
PH02Gene32172	GO:0005635(nuclear envelope);GO:0005829(cytosol);GO:0006606(protein import into nucleus);GO:0007165(signal transduction);GO:0008565(protein transporter activity)
PH02Gene46768	GO:0005635(nuclear envelope);GO:0005829(cytosol);GO:0006606(protein import into nucleus);GO:0007165(signal transduction);GO:0008565(protein transporter activity)
PH02Gene38087	GO:0005635(nuclear envelope);GO:0005829(cytosol);GO:0006606(protein import into nucleus);GO:0007165(signal transduction);GO:0008565(protein transporter activity)
PH02Gene25853	GO:0005635(nuclear envelope);GO:0005829(cytosol);GO:0006606(protein import into nucleus);GO:0008565(protein transporter activity)
PH02Gene21904	GO:0005635(nuclear envelope);GO:0005829(cytosol);GO:0006606(protein import into nucleus);GO:0008565(protein transporter activity)
PH02Gene21903	GO:0005635(nuclear envelope);GO:0005829(cytosol);GO:0006606(protein import into nucleus);GO:0008565(protein transporter activity)
PH02Gene48593	GO:0005635(nuclear envelope);GO:0005829(cytosol);GO:0008565(protein transporter activity);GO:0042991(transcription factor import into nucleus)
PH02Gene26786	GO:0005643(nuclear pore);GO:0005654(nucleoplasm);GO:0005829(cytosol);GO:0006607(NLS-bearing protein import into nucleus);GO:0008139(nuclear localization sequence binding);GO:0008565(protein transporter activity)
PH02Gene25310	GO:0005643(nuclear pore);GO:0005654(nucleoplasm);GO:0005829(cytosol);GO:0006607(NLS-bearing protein import into nucleus);GO:0008139(nuclear localization sequence binding);GO:0008565(protein transporter activity)
PH02Gene01074	GO:0005643(nuclear pore);GO:0006913(nucleocytoplasmic transport);GO:0007094(mitotic spindle assembly checkpoint)
PH02Gene04885	GO:0005643(nuclear pore);GO:0006913(nucleocytoplasmic transport);GO:0007094(mitotic spindle assembly checkpoint)
PH02Gene34732	GO:0005643(nuclear pore);GO:0006913(nucleocytoplasmic transport);GO:0007094(mitotic spindle assembly checkpoint)
PH02Gene04880	GO:0005643(nuclear pore);GO:0006913(nucleocytoplasmic transport);GO:0007094(mitotic spindle assembly checkpoint)
PH02Gene07541	GO:0005737(cytoplasm);GO:0005768(endosome);GO:0005886(plasma membrane);GO:0006814(sodium ion transport);GO:0010008(endosome membrane);GO:0015385(sodium:proton antiporter activity);GO:0015386(potassium:proton antiporter activity);GO:0016021(integral component of membrane);GO:0032580(Golgi cisterna membrane);GO:0051453(regulation of intracellular pH);GO:0071805(potassium ion transmembrane transport…
PH02Gene45865	GO:0005737(cytoplasm);GO:0005768(endosome);GO:0005886(plasma membrane);GO:0006814(sodium ion transport);GO:0010008(endosome membrane);GO:0015385(sodium:proton antiporter activity);GO:0015386(potassium:proton antiporter activity);GO:0016021(integral component of membrane);GO:0032580(Golgi cisterna membrane);GO:0051453(regulation of intracellular pH);GO:0071805(potassium ion transmembrane transport…
PH02Gene03500	GO:0005737(cytoplasm);GO:0005829(cytosol);GO:0005985(sucrose metabolic process);GO:0005986(sucrose biosynthetic process);GO:0006000(fructose metabolic process);GO:0006002(fructose 6-phosphate metabolic process);GO:0006094(gluconeogenesis);GO:0009409(response to cold);GO:0009507(chloroplast);GO:0009570(chloroplast stroma);GO:0009735(response to cytokinin);GO:0009773(photosynthetic electron transpo…
PH02Gene21553	GO:0005737(cytoplasm);GO:0005887(integral component of plasma membrane);GO:0006857(oligopeptide transport);GO:0015031(protein transport);GO:0016020(membrane);GO:0035673(oligopeptide transmembrane transporter activity)
PH02Gene23879	GO:0005737(cytoplasm);GO:0005887(integral component of plasma membrane);GO:0006857(oligopeptide transport);GO:0015031(protein transport);GO:0016020(membrane);GO:0035673(oligopeptide transmembrane transporter activity)
PH02Gene24732	GO:0005737(cytoplasm);GO:0006606(protein import into nucleus);GO:0008139(nuclear localization sequence binding);GO:0008565(protein transporter activity);GO:0031965(nuclear membrane)
PH02Gene33695	GO:0005737(cytoplasm);GO:0006606(protein import into nucleus);GO:0008139(nuclear localization sequence binding);GO:0008565(protein transporter activity);GO:0031965(nuclear membrane)
PH02Gene26785	GO:0005737(cytoplasm);GO:0006886(intracellular protein transport);GO:0008565(protein transporter activity);GO:0015031(protein transport)
PH02Gene09928	GO:0005737(cytoplasm);GO:0006979(response to oxidative stress);GO:0015031(protein transport)
PH02Gene03081	GO:0005737(cytoplasm);GO:0006979(response to oxidative stress);GO:0015031(protein transport)
PH02Gene13911	GO:0005737(cytoplasm);GO:0006979(response to oxidative stress);GO:0015031(protein transport)
PH02Gene09937	GO:0005737(cytoplasm);GO:0008150(biological_process);GO:0016021(integral component of membrane);GO:0017022(myosin binding);GO:0030133(transport vesicle)
PH02Gene40518	GO:0005737(cytoplasm);GO:0009507(chloroplast);GO:0015031(protein transport)
PH02Gene36226	GO:0005737(cytoplasm);GO:0030001(metal ion transport);GO:0046914(transition metal ion binding);GO:0046916(cellular transition metal ion homeostasis)
PH02Gene35115	GO:0005737(cytoplasm);GO:0030001(metal ion transport);GO:0046914(transition metal ion binding);GO:0046916(cellular transition metal ion homeostasis)
PH02Gene45411	GO:0005737(cytoplasm);GO:0030001(metal ion transport);GO:0046914(transition metal ion binding);GO:0046916(cellular transition metal ion homeostasis)
PH02Gene28716	GO:0005737(cytoplasm);GO:0030001(metal ion transport);GO:0046914(transition metal ion binding);GO:0046916(cellular transition metal ion homeostasis)
PH02Gene06089	GO:0005737(cytoplasm);GO:0030001(metal ion transport);GO:0046914(transition metal ion binding);GO:0046916(cellular transition metal ion homeostasis)
PH02Gene39327	GO:0005737(cytoplasm);GO:0030001(metal ion transport);GO:0046914(transition metal ion binding);GO:0046916(cellular transition metal ion homeostasis)
PH02Gene10945	GO:0005737(cytoplasm);GO:0030001(metal ion transport);GO:0046914(transition metal ion binding);GO:0046916(cellular transition metal ion homeostasis)
PH02Gene16342	GO:0005737(cytoplasm);GO:0030001(metal ion transport);GO:0046914(transition metal ion binding);GO:0046916(cellular transition metal ion homeostasis)
PH02Gene00962	GO:0005737(cytoplasm);GO:0030001(metal ion transport);GO:0046914(transition metal ion binding);GO:0046916(cellular transition metal ion homeostasis)
PH02Gene35537	GO:0005737(cytoplasm);GO:0030001(metal ion transport);GO:0046914(transition metal ion binding);GO:0046916(cellular transition metal ion homeostasis)
PH02Gene22563	GO:0005737(cytoplasm);GO:0030001(metal ion transport);GO:0046914(transition metal ion binding);GO:0046916(cellular transition metal ion homeostasis)
PH02Gene30943	GO:0005737(cytoplasm);GO:0030001(metal ion transport);GO:0046914(transition metal ion binding);GO:0046916(cellular transition metal ion homeostasis)
PH02Gene25978	GO:0005737(cytoplasm);GO:0030001(metal ion transport);GO:0046914(transition metal ion binding);GO:0046916(cellular transition metal ion homeostasis)
PH02Gene29661	GO:0005737(cytoplasm);GO:0030001(metal ion transport);GO:0046914(transition metal ion binding);GO:0046916(cellular transition metal ion homeostasis)
PH02Gene20867	GO:0005737(cytoplasm);GO:0030001(metal ion transport);GO:0046914(transition metal ion binding);GO:0046916(cellular transition metal ion homeostasis)
PH02Gene45346	GO:0005737(cytoplasm);GO:0030001(metal ion transport);GO:0046914(transition metal ion binding);GO:0046916(cellular transition metal ion homeostasis)
PH02Gene31484	GO:0005737(cytoplasm);GO:0030001(metal ion transport);GO:0046914(transition metal ion binding);GO:0046916(cellular transition metal ion homeostasis)
PH02Gene05717	GO:0005737(cytoplasm);GO:0030001(metal ion transport);GO:0046914(transition metal ion binding);GO:0046916(cellular transition metal ion homeostasis)
PH02Gene22655	GO:0005737(cytoplasm);GO:0030001(metal ion transport);GO:0046914(transition metal ion binding);GO:0046916(cellular transition metal ion homeostasis)
PH02Gene41666	GO:0005737(cytoplasm);GO:0030001(metal ion transport);GO:0046914(transition metal ion binding);GO:0046916(cellular transition metal ion homeostasis)
PH02Gene04002	GO:0005737(cytoplasm);GO:0030001(metal ion transport);GO:0046914(transition metal ion binding);GO:0046916(cellular transition metal ion homeostasis)
PH02Gene34004	GO:0005737(cytoplasm);GO:0030001(metal ion transport);GO:0046914(transition metal ion binding);GO:0046916(cellular transition metal ion homeostasis)
PH02Gene43566	GO:0005737(cytoplasm);GO:0030001(metal ion transport);GO:0046914(transition metal ion binding);GO:0046916(cellular transition metal ion homeostasis)
PH02Gene45381	GO:0005737(cytoplasm);GO:0030001(metal ion transport);GO:0046914(transition metal ion binding);GO:0046916(cellular transition metal ion homeostasis)
PH02Gene23262	GO:0005737(cytoplasm);GO:0030001(metal ion transport);GO:0046914(transition metal ion binding);GO:0046916(cellular transition metal ion homeostasis)
PH02Gene36339	GO:0005737(cytoplasm);GO:0030001(metal ion transport);GO:0046914(transition metal ion binding);GO:0046916(cellular transition metal ion homeostasis)
PH02Gene30102	GO:0005737(cytoplasm);GO:0030001(metal ion transport);GO:0046914(transition metal ion binding);GO:0046916(cellular transition metal ion homeostasis)
PH02Gene43564	GO:0005737(cytoplasm);GO:0030001(metal ion transport);GO:0046914(transition metal ion binding);GO:0046916(cellular transition metal ion homeostasis)
PH02Gene28441	GO:0005737(cytoplasm);GO:0030001(metal ion transport);GO:0046914(transition metal ion binding);GO:0046916(cellular transition metal ion homeostasis)
PH02Gene14422	GO:0005737(cytoplasm);GO:0030001(metal ion transport);GO:0046914(transition metal ion binding);GO:0046916(cellular transition metal ion homeostasis)
PH02Gene26026	GO:0005737(cytoplasm);GO:0030001(metal ion transport);GO:0046914(transition metal ion binding);GO:0046916(cellular transition metal ion homeostasis)
PH02Gene02336	GO:0005737(cytoplasm);GO:0030001(metal ion transport);GO:0046914(transition metal ion binding);GO:0046916(cellular transition metal ion homeostasis)
PH02Gene41667	GO:0005737(cytoplasm);GO:0030001(metal ion transport);GO:0046914(transition metal ion binding);GO:0046916(cellular transition metal ion homeostasis)
PH02Gene04001	GO:0005737(cytoplasm);GO:0030001(metal ion transport);GO:0046914(transition metal ion binding);GO:0046916(cellular transition metal ion homeostasis)
PH02Gene10997	GO:0005737(cytoplasm);GO:0030001(metal ion transport);GO:0046914(transition metal ion binding);GO:0046916(cellular transition metal ion homeostasis)
PH02Gene14895	GO:0005737(cytoplasm);GO:0030001(metal ion transport);GO:0046914(transition metal ion binding);GO:0046916(cellular transition metal ion homeostasis)
PH02Gene38280	GO:0005737(cytoplasm);GO:0030001(metal ion transport);GO:0046914(transition metal ion binding);GO:0046916(cellular transition metal ion homeostasis)
PH02Gene36287	GO:0005737(cytoplasm);GO:0030001(metal ion transport);GO:0046914(transition metal ion binding);GO:0046916(cellular transition metal ion homeostasis)
PH02Gene01781	GO:0005737(cytoplasm);GO:0030001(metal ion transport);GO:0046914(transition metal ion binding);GO:0046916(cellular transition metal ion homeostasis)
PH02Gene42316	GO:0005737(cytoplasm);GO:0030001(metal ion transport);GO:0046914(transition metal ion binding);GO:0046916(cellular transition metal ion homeostasis)
PH02Gene09846	GO:0005737(cytoplasm);GO:0030001(metal ion transport);GO:0046914(transition metal ion binding);GO:0046916(cellular transition metal ion homeostasis)
PH02Gene45347	GO:0005737(cytoplasm);GO:0030001(metal ion transport);GO:0046914(transition metal ion binding);GO:0046916(cellular transition metal ion homeostasis)
PH02Gene28557	GO:0005737(cytoplasm);GO:0030001(metal ion transport);GO:0046914(transition metal ion binding);GO:0046916(cellular transition metal ion homeostasis)
PH02Gene16056	GO:0005737(cytoplasm);GO:0030001(metal ion transport);GO:0046914(transition metal ion binding);GO:0046916(cellular transition metal ion homeostasis)
PH02Gene45348	GO:0005737(cytoplasm);GO:0030001(metal ion transport);GO:0046914(transition metal ion binding);GO:0046916(cellular transition metal ion homeostasis)
PH02Gene21771	GO:0005737(cytoplasm);GO:0030001(metal ion transport);GO:0046914(transition metal ion binding);GO:0046916(cellular transition metal ion homeostasis)
PH02Gene44631	GO:0005737(cytoplasm);GO:0030001(metal ion transport);GO:0046914(transition metal ion binding);GO:0046916(cellular transition metal ion homeostasis)
PH02Gene34582	GO:0005737(cytoplasm);GO:0030001(metal ion transport);GO:0046914(transition metal ion binding);GO:0046916(cellular transition metal ion homeostasis)
PH02Gene00378	GO:0005737(cytoplasm);GO:0030001(metal ion transport);GO:0046914(transition metal ion binding);GO:0046916(cellular transition metal ion homeostasis)
PH02Gene38430	GO:0005737(cytoplasm);GO:0030001(metal ion transport);GO:0046914(transition metal ion binding);GO:0046916(cellular transition metal ion homeostasis)
PH02Gene31485	GO:0005737(cytoplasm);GO:0030001(metal ion transport);GO:0046914(transition metal ion binding);GO:0046916(cellular transition metal ion homeostasis)
PH02Gene49397	GO:0005737(cytoplasm);GO:0030001(metal ion transport);GO:0046914(transition metal ion binding);GO:0046916(cellular transition metal ion homeostasis)
PH02Gene03596	GO:0005737(cytoplasm);GO:0030001(metal ion transport);GO:0046914(transition metal ion binding);GO:0046916(cellular transition metal ion homeostasis)
PH02Gene02066	GO:0005737(cytoplasm);GO:0030001(metal ion transport);GO:0046914(transition metal ion binding);GO:0046916(cellular transition metal ion homeostasis)
PH02Gene16340	GO:0005737(cytoplasm);GO:0030001(metal ion transport);GO:0046914(transition metal ion binding);GO:0046916(cellular transition metal ion homeostasis)
PH02Gene43159	GO:0005737(cytoplasm);GO:0030001(metal ion transport);GO:0046914(transition metal ion binding);GO:0046916(cellular transition metal ion homeostasis)
PH02Gene12913	GO:0005737(cytoplasm);GO:0030001(metal ion transport);GO:0046914(transition metal ion binding);GO:0046916(cellular transition metal ion homeostasis)
PH02Gene21450	GO:0005737(cytoplasm);GO:0030001(metal ion transport);GO:0046914(transition metal ion binding);GO:0046916(cellular transition metal ion homeostasis)
PH02Gene43999	GO:0005737(cytoplasm);GO:0046621(negative regulation of organ growth);GO:2000012(regulation of auxin polar transport)
PH02Gene45916	GO:0005737(cytoplasm);GO:0046621(negative regulation of organ growth);GO:2000012(regulation of auxin polar transport)
PH02Gene07249	GO:0005739(mitochondrion);GO:0005741(mitochondrial outer membrane);GO:0005742(mitochondrial outer membrane translocase complex);GO:0005743(mitochondrial inner membrane);GO:0005744(mitochondrial inner membrane presequence translocase complex);GO:0005829(cytosol);GO:0006626(protein targeting to mitochondrion);GO:0015450(P-P-bond-hydrolysis-driven protein transmembrane transporter activity);GO:00160…
PH02Gene28697	GO:0005739(mitochondrion);GO:0005741(mitochondrial outer membrane);GO:0005886(plasma membrane);GO:0006820(anion transport);GO:0008308(voltage-gated anion channel activity);GO:0009617(response to bacterium);GO:0015288(porin activity);GO:0016020(membrane);GO:0040008(regulation of growth);GO:0046930(pore complex)
PH02Gene07766	GO:0005739(mitochondrion);GO:0005743(mitochondrial inner membrane);GO:0005747(mitochondrial respiratory chain complex I);GO:0009507(chloroplast);GO:0009853(photorespiration);GO:0016020(membrane);GO:0016651(oxidoreductase activity, acting on NAD(P)H);GO:0022904(respiratory electron transport chain);GO:0031966(mitochondrial membrane);GO:0045271(respiratory chain complex I)
PH02Gene08628	GO:0005739(mitochondrion);GO:0005743(mitochondrial inner membrane);GO:0005758(mitochondrial intermembrane space);GO:0006626(protein targeting to mitochondrion);GO:0009507(chloroplast);GO:0015031(protein transport);GO:0015450(P-P-bond-hydrolysis-driven protein transmembrane transporter activity);GO:0046872(metal ion binding)
PH02Gene25356	GO:0005739(mitochondrion);GO:0005747(mitochondrial respiratory chain complex I);GO:0006120(mitochondrial electron transport, NADH to ubiquinone);GO:0008137(NADH dehydrogenase (ubiquinone) activity);GO:0008270(zinc ion binding);GO:0015990(electron transport coupled proton transport);GO:0048038(quinone binding);GO:0051539(4 iron, 4 sulfur cluster binding);GO:0055114(oxidation-reduction process)
PH02Gene13040	GO:0005739(mitochondrion);GO:0005747(mitochondrial respiratory chain complex I);GO:0006970(response to osmotic stress);GO:0008137(NADH dehydrogenase (ubiquinone) activity);GO:0009631(cold acclimation);GO:0022900(electron transport chain);GO:0050897(cobalt ion binding)
PH02Gene09789	GO:0005739(mitochondrion);GO:0005765(lysosomal membrane);GO:0006869(lipid transport);GO:0016020(membrane);GO:0016021(integral component of membrane);GO:0031902(late endosome membrane);GO:0055085(transmembrane transport)
PH02Gene43192	GO:0005739(mitochondrion);GO:0005773(vacuole);GO:0005886(plasma membrane);GO:0009507(chloroplast);GO:0012505(endomembrane system);GO:0015098(molybdate ion transmembrane transporter activity);GO:0015116(sulfate transmembrane transporter activity);GO:0015689(molybdate ion transport);GO:0016021(integral component of membrane);GO:0031966(mitochondrial membrane)
PH02Gene08756	GO:0005739(mitochondrion);GO:0005794(Golgi apparatus);GO:0005886(plasma membrane);GO:0015031(protein transport);GO:0016021(integral component of membrane);GO:0022857(transmembrane transporter activity);GO:0030658(transport vesicle membrane)
PH02Gene27221	GO:0005739(mitochondrion);GO:0005794(Golgi apparatus);GO:0005886(plasma membrane);GO:0015031(protein transport);GO:0016021(integral component of membrane);GO:0022857(transmembrane transporter activity);GO:0030658(transport vesicle membrane)
PH02Gene03789	GO:0005739(mitochondrion);GO:0005794(Golgi apparatus);GO:0005886(plasma membrane);GO:0015031(protein transport);GO:0016021(integral component of membrane);GO:0022857(transmembrane transporter activity);GO:0030658(transport vesicle membrane)
PH02Gene12461	GO:0005739(mitochondrion);GO:0005794(Golgi apparatus);GO:0070588(calcium ion transmembrane transport)
PH02Gene22369	GO:0005739(mitochondrion);GO:0006869(lipid transport);GO:0009507(chloroplast);GO:0009707(chloroplast outer membrane);GO:0009809(lignin biosynthetic process);GO:0009867(jasmonic acid mediated signaling pathway);GO:0016757(transferase activity, transferring glycosyl groups);GO:0019375(galactolipid biosynthetic process);GO:0031408(oxylipin biosynthetic process);GO:0035250(UDP-galactosyltransferase a…
PH02Gene11461	GO:0005739(mitochondrion);GO:0006869(lipid transport);GO:0009507(chloroplast);GO:0009707(chloroplast outer membrane);GO:0009809(lignin biosynthetic process);GO:0009867(jasmonic acid mediated signaling pathway);GO:0016757(transferase activity, transferring glycosyl groups);GO:0019375(galactolipid biosynthetic process);GO:0031408(oxylipin biosynthetic process);GO:0035250(UDP-galactosyltransferase a…
PH02Gene35055	GO:0005739(mitochondrion);GO:0006869(lipid transport);GO:0009507(chloroplast);GO:0009707(chloroplast outer membrane);GO:0009809(lignin biosynthetic process);GO:0009867(jasmonic acid mediated signaling pathway);GO:0016757(transferase activity, transferring glycosyl groups);GO:0019375(galactolipid biosynthetic process);GO:0031408(oxylipin biosynthetic process);GO:0035250(UDP-galactosyltransferase a…
PH02Gene50164	GO:0005739(mitochondrion);GO:0006869(lipid transport);GO:0009507(chloroplast);GO:0009707(chloroplast outer membrane);GO:0009809(lignin biosynthetic process);GO:0009867(jasmonic acid mediated signaling pathway);GO:0016757(transferase activity, transferring glycosyl groups);GO:0019375(galactolipid biosynthetic process);GO:0031408(oxylipin biosynthetic process);GO:0035250(UDP-galactosyltransferase a…
PH02Gene44619	GO:0005739(mitochondrion);GO:0009536(plastid);GO:0009926(auxin polar transport);GO:0009941(chloroplast envelope);GO:0010224(response to UV-B)
PH02Gene41657	GO:0005739(mitochondrion);GO:0009536(plastid);GO:0009926(auxin polar transport);GO:0009941(chloroplast envelope);GO:0010224(response to UV-B)
PH02Gene14639	GO:0005739(mitochondrion);GO:0043461(proton-transporting ATP synthase complex assembly)
PH02Gene19306	GO:0005743(mitochondrial inner membrane);GO:0006879(cellular iron ion homeostasis);GO:0016021(integral component of membrane);GO:0042626(ATPase activity, coupled to transmembrane movement of substances);GO:0055085(transmembrane transport)
PH02Gene41123	GO:0005743(mitochondrial inner membrane);GO:0008565(protein transporter activity);GO:0045039(protein import into mitochondrial inner membrane)
PH02Gene29427	GO:0005747(mitochondrial respiratory chain complex I);GO:0006120(mitochondrial electron transport, NADH to ubiquinone)
PH02Gene19770	GO:0005747(mitochondrial respiratory chain complex I);GO:0006120(mitochondrial electron transport, NADH to ubiquinone);GO:0008137(NADH dehydrogenase (ubiquinone) activity)
PH02Gene02850	GO:0005747(mitochondrial respiratory chain complex I);GO:0006120(mitochondrial electron transport, NADH to ubiquinone);GO:0008137(NADH dehydrogenase (ubiquinone) activity)
PH02Gene33458	GO:0005749(mitochondrial respiratory chain complex II, succinate dehydrogenase complex (ubiquinone));GO:0006121(mitochondrial electron transport, succinate to ubiquinone)
PH02Gene44222	GO:0005750(mitochondrial respiratory chain complex III);GO:0006122(mitochondrial electron transport, ubiquinol to cytochrome c);GO:0008121(ubiquinol-cytochrome-c reductase activity);GO:0009060(aerobic respiration);GO:0034551(mitochondrial respiratory chain complex III assembly)
PH02Gene25277	GO:0005758(mitochondrial intermembrane space);GO:0006825(copper ion transport);GO:0009507(chloroplast);GO:0009617(response to bacterium);GO:0016021(integral component of membrane);GO:0016531(copper chaperone activity);GO:0046688(response to copper ion)
PH02Gene13378	GO:0005768(endosome);GO:0005774(vacuolar membrane);GO:0005794(Golgi apparatus);GO:0005802(trans-Golgi network);GO:0009507(chloroplast);GO:0015098(molybdate ion transmembrane transporter activity);GO:0015689(molybdate ion transport);GO:0016021(integral component of membrane)
PH02Gene41544	GO:0005768(endosome);GO:0005794(Golgi apparatus);GO:0005802(trans-Golgi network);GO:0005886(plasma membrane);GO:0008514(organic anion transmembrane transporter activity);GO:0008643(carbohydrate transport);GO:0016021(integral component of membrane)
PH02Gene13003	GO:0005768(endosome);GO:0007032(endosome organization);GO:0016197(endosomal transport);GO:0071203(WASH complex)
PH02Gene45335	GO:0005768(endosome);GO:0010496(intercellular transport)
PH02Gene44044	GO:0005769(early endosome);GO:0005886(plasma membrane);GO:0008150(biological_process);GO:0015095(magnesium ion transmembrane transporter activity);GO:0016021(integral component of membrane)
PH02Gene21960	GO:0005770(late endosome);GO:0006886(intracellular protein transport);GO:0008565(protein transporter activity);GO:0030904(retromer complex);GO:0042147(retrograde transport, endosome to Golgi)
PH02Gene08436	GO:0005773(vacuole);GO:0005887(integral component of plasma membrane);GO:0009506(plasmodesma);GO:0009992(cellular water homeostasis);GO:0015250(water channel activity);GO:0015254(glycerol channel activity);GO:0034220(ion transmembrane transport)
PH02Gene33633	GO:0005773(vacuole);GO:0005887(integral component of plasma membrane);GO:0009506(plasmodesma);GO:0009992(cellular water homeostasis);GO:0015250(water channel activity);GO:0015254(glycerol channel activity);GO:0034220(ion transmembrane transport)
PH02Gene49451	GO:0005773(vacuole);GO:0005887(integral component of plasma membrane);GO:0009506(plasmodesma);GO:0009992(cellular water homeostasis);GO:0015250(water channel activity);GO:0015254(glycerol channel activity);GO:0034220(ion transmembrane transport)
PH02Gene05090	GO:0005773(vacuole);GO:0005887(integral component of plasma membrane);GO:0009506(plasmodesma);GO:0009992(cellular water homeostasis);GO:0015250(water channel activity);GO:0015254(glycerol channel activity);GO:0034220(ion transmembrane transport)
PH02Gene10903	GO:0005773(vacuole);GO:0005887(integral component of plasma membrane);GO:0009506(plasmodesma);GO:0009992(cellular water homeostasis);GO:0015250(water channel activity);GO:0015254(glycerol channel activity);GO:0034220(ion transmembrane transport)
PH02Gene23321	GO:0005773(vacuole);GO:0005887(integral component of plasma membrane);GO:0009506(plasmodesma);GO:0009992(cellular water homeostasis);GO:0015250(water channel activity);GO:0015254(glycerol channel activity);GO:0034220(ion transmembrane transport)
PH02Gene26718	GO:0005773(vacuole);GO:0005887(integral component of plasma membrane);GO:0009506(plasmodesma);GO:0009992(cellular water homeostasis);GO:0015250(water channel activity);GO:0015254(glycerol channel activity);GO:0034220(ion transmembrane transport)
PH02Gene40446	GO:0005773(vacuole);GO:0005887(integral component of plasma membrane);GO:0009506(plasmodesma);GO:0009992(cellular water homeostasis);GO:0015250(water channel activity);GO:0015254(glycerol channel activity);GO:0034220(ion transmembrane transport)
PH02Gene43726	GO:0005773(vacuole);GO:0005887(integral component of plasma membrane);GO:0009506(plasmodesma);GO:0009992(cellular water homeostasis);GO:0015250(water channel activity);GO:0015254(glycerol channel activity);GO:0034220(ion transmembrane transport)
PH02Gene19725	GO:0005773(vacuole);GO:0005887(integral component of plasma membrane);GO:0009506(plasmodesma);GO:0009992(cellular water homeostasis);GO:0015250(water channel activity);GO:0015254(glycerol channel activity);GO:0034220(ion transmembrane transport)
PH02Gene16291	GO:0005773(vacuole);GO:0005887(integral component of plasma membrane);GO:0009506(plasmodesma);GO:0009992(cellular water homeostasis);GO:0015250(water channel activity);GO:0015254(glycerol channel activity);GO:0034220(ion transmembrane transport)
PH02Gene19723	GO:0005773(vacuole);GO:0005887(integral component of plasma membrane);GO:0009506(plasmodesma);GO:0009992(cellular water homeostasis);GO:0015250(water channel activity);GO:0015254(glycerol channel activity);GO:0034220(ion transmembrane transport)
PH02Gene00456	GO:0005773(vacuole);GO:0006816(calcium ion transport);GO:0006828(manganese ion transport);GO:0006874(cellular calcium ion homeostasis);GO:0009705(plant-type vacuole membrane);GO:0012505(endomembrane system);GO:0015368(calcium:cation antiporter activity);GO:0015369(calcium:proton antiporter activity);GO:0015691(cadmium ion transport);GO:0016021(integral component of membrane);GO:0030001(metal ion …
PH02Gene29377	GO:0005773(vacuole);GO:0006816(calcium ion transport);GO:0006828(manganese ion transport);GO:0006874(cellular calcium ion homeostasis);GO:0009705(plant-type vacuole membrane);GO:0012505(endomembrane system);GO:0015368(calcium:cation antiporter activity);GO:0015369(calcium:proton antiporter activity);GO:0015691(cadmium ion transport);GO:0016021(integral component of membrane);GO:0030001(metal ion …
PH02Gene33654	GO:0005773(vacuole);GO:0006816(calcium ion transport);GO:0006828(manganese ion transport);GO:0006874(cellular calcium ion homeostasis);GO:0009705(plant-type vacuole membrane);GO:0012505(endomembrane system);GO:0015368(calcium:cation antiporter activity);GO:0015369(calcium:proton antiporter activity);GO:0015691(cadmium ion transport);GO:0016021(integral component of membrane);GO:0030001(metal ion …
PH02Gene42795	GO:0005773(vacuole);GO:0009705(plant-type vacuole membrane);GO:0015098(molybdate ion transmembrane transporter activity);GO:0015116(sulfate transmembrane transporter activity);GO:0015689(molybdate ion transport);GO:0090414(molybdate ion export from vacuole)
PH02Gene32019	GO:0005773(vacuole);GO:0009705(plant-type vacuole membrane);GO:0015098(molybdate ion transmembrane transporter activity);GO:0015116(sulfate transmembrane transporter activity);GO:0015689(molybdate ion transport);GO:0090414(molybdate ion export from vacuole)
PH02Gene16059	GO:0005774(vacuolar membrane);GO:0006857(oligopeptide transport);GO:0009507(chloroplast);GO:0016021(integral component of membrane);GO:0022857(transmembrane transporter activity);GO:0055085(transmembrane transport)
PH02Gene46121	GO:0005774(vacuolar membrane);GO:0015184(L-cystine transmembrane transporter activity);GO:0015811(L-cystine transport)
PH02Gene02531	GO:0005777(peroxisome);GO:0006635(fatty acid beta-oxidation);GO:0009507(chloroplast);GO:0009735(response to cytokinin);GO:0009845(seed germination);GO:0032365(intracellular lipid transport);GO:0032934(sterol binding);GO:0046487(glyoxylate metabolic process)
PH02Gene00099	GO:0005783(endoplasmic reticulum);GO:0005794(Golgi apparatus);GO:0005886(plasma membrane);GO:0008514(organic anion transmembrane transporter activity);GO:0008643(carbohydrate transport);GO:0016021(integral component of membrane)
PH02Gene18616	GO:0005783(endoplasmic reticulum);GO:0005794(Golgi apparatus);GO:0005886(plasma membrane);GO:0008514(organic anion transmembrane transporter activity);GO:0008643(carbohydrate transport);GO:0016021(integral component of membrane)
PH02Gene37184	GO:0005783(endoplasmic reticulum);GO:0005794(Golgi apparatus);GO:0006505(GPI anchor metabolic process);GO:0006886(intracellular protein transport);GO:0016788(hydrolase activity, acting on ester bonds)
PH02Gene35741	GO:0005783(endoplasmic reticulum);GO:0005794(Golgi apparatus);GO:0016192(vesicle-mediated transport);GO:0030008(TRAPP complex);GO:0048193(Golgi vesicle transport)
PH02Gene07939	GO:0005783(endoplasmic reticulum);GO:0005886(plasma membrane);GO:0009926(auxin polar transport);GO:0010252(auxin homeostasis);GO:0010329(auxin efflux transmembrane transporter activity)
PH02Gene07236	GO:0005783(endoplasmic reticulum);GO:0005886(plasma membrane);GO:0009926(auxin polar transport);GO:0010252(auxin homeostasis);GO:0010329(auxin efflux transmembrane transporter activity)
PH02Gene10041	GO:0005783(endoplasmic reticulum);GO:0005886(plasma membrane);GO:0009926(auxin polar transport);GO:0010252(auxin homeostasis);GO:0010329(auxin efflux transmembrane transporter activity)
PH02Gene15955	GO:0005783(endoplasmic reticulum);GO:0005886(plasma membrane);GO:0009926(auxin polar transport);GO:0010252(auxin homeostasis);GO:0010329(auxin efflux transmembrane transporter activity)
PH02Gene30544	GO:0005783(endoplasmic reticulum);GO:0005886(plasma membrane);GO:0009926(auxin polar transport);GO:0010252(auxin homeostasis);GO:0010329(auxin efflux transmembrane transporter activity)
PH02Gene34431	GO:0005783(endoplasmic reticulum);GO:0005887(integral component of plasma membrane);GO:0019829(cation-transporting ATPase activity)
PH02Gene18591	GO:0005783(endoplasmic reticulum);GO:0005887(integral component of plasma membrane);GO:0019829(cation-transporting ATPase activity)
PH02Gene13874	GO:0005788(endoplasmic reticulum lumen);GO:0030433(ubiquitin-dependent ERAD pathway);GO:0030970(retrograde protein transport, ER to cytosol)
PH02Gene50445	GO:0005788(endoplasmic reticulum lumen);GO:0030433(ubiquitin-dependent ERAD pathway);GO:0030970(retrograde protein transport, ER to cytosol)
PH02Gene28676	GO:0005789(endoplasmic reticulum membrane);GO:0006886(intracellular protein transport);GO:0008320(protein transmembrane transporter activity);GO:0015031(protein transport);GO:0016020(membrane);GO:0016021(integral component of membrane);GO:0016192(vesicle-mediated transport)
PH02Gene22078	GO:0005789(endoplasmic reticulum membrane);GO:0006886(intracellular protein transport);GO:0008320(protein transmembrane transporter activity);GO:0015031(protein transport);GO:0016020(membrane);GO:0016021(integral component of membrane);GO:0016192(vesicle-mediated transport)
PH02Gene10807	GO:0005789(endoplasmic reticulum membrane);GO:0006886(intracellular protein transport);GO:0008320(protein transmembrane transporter activity);GO:0015031(protein transport);GO:0016020(membrane);GO:0016021(integral component of membrane);GO:0016192(vesicle-mediated transport)
PH02Gene02510	GO:0005789(endoplasmic reticulum membrane);GO:0006886(intracellular protein transport);GO:0008320(protein transmembrane transporter activity);GO:0015031(protein transport);GO:0016020(membrane);GO:0016021(integral component of membrane);GO:0016192(vesicle-mediated transport)
PH02Gene27915	GO:0005789(endoplasmic reticulum membrane);GO:0009507(chloroplast);GO:0009672(auxin:proton symporter activity);GO:0009733(response to auxin);GO:0009734(auxin-activated signaling pathway);GO:0009926(auxin polar transport);GO:0010252(auxin homeostasis);GO:0010311(lateral root formation);GO:0010329(auxin efflux transmembrane transporter activity);GO:0016021(integral component of membrane);GO:0040009…
PH02Gene14676	GO:0005789(endoplasmic reticulum membrane);GO:0009672(auxin:proton symporter activity);GO:0009733(response to auxin);GO:0009734(auxin-activated signaling pathway);GO:0009926(auxin polar transport);GO:0010252(auxin homeostasis);GO:0010311(lateral root formation);GO:0010329(auxin efflux transmembrane transporter activity);GO:0016021(integral component of membrane);GO:0040009(regulation of growth ra…
PH02Gene02424	GO:0005789(endoplasmic reticulum membrane);GO:0009672(auxin:proton symporter activity);GO:0009733(response to auxin);GO:0009734(auxin-activated signaling pathway);GO:0009926(auxin polar transport);GO:0016021(integral component of membrane);GO:0055085(transmembrane transport)
PH02Gene09278	GO:0005789(endoplasmic reticulum membrane);GO:0009672(auxin:proton symporter activity);GO:0009733(response to auxin);GO:0009734(auxin-activated signaling pathway);GO:0009926(auxin polar transport);GO:0016021(integral component of membrane);GO:0055085(transmembrane transport)
PH02Gene15086	GO:0005793(endoplasmic reticulum-Golgi intermediate compartment);GO:0015786(UDP-glucose transmembrane transport)
PH02Gene19463	GO:0005793(endoplasmic reticulum-Golgi intermediate compartment);GO:0015786(UDP-glucose transmembrane transport)
PH02Gene19462	GO:0005793(endoplasmic reticulum-Golgi intermediate compartment);GO:0015786(UDP-glucose transmembrane transport)
PH02Gene47682	GO:0005793(endoplasmic reticulum-Golgi intermediate compartment);GO:0015786(UDP-glucose transmembrane transport)
PH02Gene17904	GO:0005793(endoplasmic reticulum-Golgi intermediate compartment);GO:0015786(UDP-glucose transmembrane transport);GO:0090480(purine nucleotide-sugar transmembrane transport)
PH02Gene03821	GO:0005794(Golgi apparatus);GO:0005829(cytosol);GO:0005886(plasma membrane);GO:0005905(clathrin-coated pit);GO:0006886(intracellular protein transport);GO:0006897(endocytosis);GO:0008289(lipid binding);GO:0030125(clathrin vesicle coat);GO:0030131(clathrin adaptor complex)
PH02Gene05730	GO:0005794(Golgi apparatus);GO:0005829(cytosol);GO:0005886(plasma membrane);GO:0005905(clathrin-coated pit);GO:0006886(intracellular protein transport);GO:0009506(plasmodesma);GO:0016192(vesicle-mediated transport);GO:0030124(AP-4 adaptor complex);GO:0030276(clathrin binding)
PH02Gene51407	GO:0005794(Golgi apparatus);GO:0005829(cytosol);GO:0005886(plasma membrane);GO:0005905(clathrin-coated pit);GO:0006886(intracellular protein transport);GO:0009506(plasmodesma);GO:0016192(vesicle-mediated transport);GO:0030124(AP-4 adaptor complex);GO:0030276(clathrin binding)
PH02Gene23279	GO:0005794(Golgi apparatus);GO:0005886(plasma membrane);GO:0005905(clathrin-coated pit);GO:0006886(intracellular protein transport);GO:0006897(endocytosis);GO:0008565(protein transporter activity);GO:0015031(protein transport);GO:0030125(clathrin vesicle coat)
PH02Gene30712	GO:0005794(Golgi apparatus);GO:0005886(plasma membrane);GO:0005905(clathrin-coated pit);GO:0006886(intracellular protein transport);GO:0006897(endocytosis);GO:0008565(protein transporter activity);GO:0015031(protein transport);GO:0030125(clathrin vesicle coat)
PH02Gene42105	GO:0005794(Golgi apparatus);GO:0005886(plasma membrane);GO:0008514(organic anion transmembrane transporter activity);GO:0008643(carbohydrate transport);GO:0015780(nucleotide-sugar transmembrane transport);GO:0016021(integral component of membrane)
PH02Gene14294	GO:0005794(Golgi apparatus);GO:0006886(intracellular protein transport);GO:0008565(protein transporter activity);GO:0016192(vesicle-mediated transport);GO:0030117(membrane coat);GO:0030125(clathrin vesicle coat);GO:0030665(clathrin-coated vesicle membrane)
PH02Gene39420	GO:0005794(Golgi apparatus);GO:0006886(intracellular protein transport);GO:0008565(protein transporter activity);GO:0016192(vesicle-mediated transport);GO:0030123(AP-3 adaptor complex);GO:0030125(clathrin vesicle coat);GO:0030659(cytoplasmic vesicle membrane)
PH02Gene40724	GO:0005794(Golgi apparatus);GO:0006890(retrograde vesicle-mediated transport, Golgi to ER);GO:0006891(intra-Golgi vesicle-mediated transport);GO:0042147(retrograde transport, endosome to Golgi)
PH02Gene15263	GO:0005794(Golgi apparatus);GO:0006890(retrograde vesicle-mediated transport, Golgi to ER);GO:0006891(intra-Golgi vesicle-mediated transport);GO:0042147(retrograde transport, endosome to Golgi)
PH02Gene34615	GO:0005795(Golgi stack);GO:0006891(intra-Golgi vesicle-mediated transport);GO:0016887(ATPase activity);GO:0043001(Golgi to plasma membrane protein transport);GO:0048211(Golgi vesicle docking)
PH02Gene10542	GO:0005802(trans-Golgi network);GO:0005886(plasma membrane)
PH02Gene19658	GO:0005802(trans-Golgi network);GO:0005886(plasma membrane)
PH02Gene41866	GO:0005802(trans-Golgi network);GO:0005886(plasma membrane)
PH02Gene41868	GO:0005802(trans-Golgi network);GO:0005886(plasma membrane)
PH02Gene33784	GO:0005802(trans-Golgi network);GO:0005886(plasma membrane);GO:0006817(phosphate ion transport)
PH02Gene05859	GO:0005802(trans-Golgi network);GO:0005886(plasma membrane);GO:0006817(phosphate ion transport)
PH02Gene38204	GO:0005802(trans-Golgi network);GO:0006895(Golgi to endosome transport);GO:0030173(integral component of Golgi membrane);GO:0043001(Golgi to plasma membrane protein transport)
PH02Gene12008	GO:0005802(trans-Golgi network);GO:0006895(Golgi to endosome transport);GO:0030173(integral component of Golgi membrane);GO:0043001(Golgi to plasma membrane protein transport)
PH02Gene36571	GO:0005829(cytosol);GO:0006904(vesicle docking involved in exocytosis);GO:0008565(protein transporter activity);GO:0009306(protein secretion);GO:0015031(protein transport)
PH02Gene14792	GO:0005829(cytosol);GO:0006904(vesicle docking involved in exocytosis);GO:0008565(protein transporter activity);GO:0009306(protein secretion);GO:0015031(protein transport)
PH02Gene03590	GO:0005871(kinesin complex);GO:0007018(microtubule-based movement);GO:0008104(protein localization);GO:0008574(ATP-dependent microtubule motor activity, plus-end-directed);GO:0030705(cytoskeleton-dependent intracellular transport)
PH02Gene20292	GO:0005871(kinesin complex);GO:0007018(microtubule-based movement);GO:0008104(protein localization);GO:0008574(ATP-dependent microtubule motor activity, plus-end-directed);GO:0030705(cytoskeleton-dependent intracellular transport)
PH02Gene12999	GO:0005871(kinesin complex);GO:0007018(microtubule-based movement);GO:0008104(protein localization);GO:0008574(ATP-dependent microtubule motor activity, plus-end-directed);GO:0030705(cytoskeleton-dependent intracellular transport)
PH02Gene28547	GO:0005871(kinesin complex);GO:0007018(microtubule-based movement);GO:0008104(protein localization);GO:0008574(ATP-dependent microtubule motor activity, plus-end-directed);GO:0030705(cytoskeleton-dependent intracellular transport)
PH02Gene02018	GO:0005886(plasma membrane)
PH02Gene27478	GO:0005886(plasma membrane)
PH02Gene29333	GO:0005886(plasma membrane)
PH02Gene44952	GO:0005886(plasma membrane)
PH02Gene08624	GO:0005886(plasma membrane);GO:0005887(integral component of plasma membrane);GO:0006825(copper ion transport);GO:0042742(defense response to bacterium);GO:0051119(sugar transmembrane transporter activity)
PH02Gene40442	GO:0005886(plasma membrane);GO:0006810(transport);GO:0022857(transmembrane transporter activity)
PH02Gene34208	GO:0005886(plasma membrane);GO:0006810(transport);GO:0022857(transmembrane transporter activity)
PH02Gene42164	GO:0005886(plasma membrane);GO:0006810(transport);GO:0022857(transmembrane transporter activity)
PH02Gene22013	GO:0005886(plasma membrane);GO:0006810(transport);GO:0022857(transmembrane transporter activity)
PH02Gene25754	GO:0005886(plasma membrane);GO:0006810(transport);GO:0022857(transmembrane transporter activity)
PH02Gene31823	GO:0005886(plasma membrane);GO:0006810(transport);GO:0022857(transmembrane transporter activity)
PH02Gene22735	GO:0005886(plasma membrane);GO:0006810(transport);GO:0022857(transmembrane transporter activity)
PH02Gene03605	GO:0005886(plasma membrane);GO:0006810(transport);GO:0022857(transmembrane transporter activity)
PH02Gene19012	GO:0005886(plasma membrane);GO:0006810(transport);GO:0022857(transmembrane transporter activity)
PH02Gene17089	GO:0005886(plasma membrane);GO:0006810(transport);GO:0022857(transmembrane transporter activity)
PH02Gene42510	GO:0005886(plasma membrane);GO:0006810(transport);GO:0022857(transmembrane transporter activity)
PH02Gene37653	GO:0005886(plasma membrane);GO:0006810(transport);GO:0022857(transmembrane transporter activity)
PH02Gene36810	GO:0005886(plasma membrane);GO:0006810(transport);GO:0022857(transmembrane transporter activity)
PH02Gene04538	GO:0005886(plasma membrane);GO:0006810(transport);GO:0022857(transmembrane transporter activity)
PH02Gene27505	GO:0005886(plasma membrane);GO:0006810(transport);GO:0022857(transmembrane transporter activity)
PH02Gene31330	GO:0005886(plasma membrane);GO:0006810(transport);GO:0022857(transmembrane transporter activity)
PH02Gene37435	GO:0005886(plasma membrane);GO:0006810(transport);GO:0022857(transmembrane transporter activity)
PH02Gene38609	GO:0005886(plasma membrane);GO:0006810(transport);GO:0022857(transmembrane transporter activity)
PH02Gene31333	GO:0005886(plasma membrane);GO:0006810(transport);GO:0022857(transmembrane transporter activity)
PH02Gene43917	GO:0005886(plasma membrane);GO:0006810(transport);GO:0022857(transmembrane transporter activity)
PH02Gene47001	GO:0005886(plasma membrane);GO:0006810(transport);GO:0022857(transmembrane transporter activity)
PH02Gene01784	GO:0005886(plasma membrane);GO:0006810(transport);GO:0022857(transmembrane transporter activity)
PH02Gene16179	GO:0005886(plasma membrane);GO:0006810(transport);GO:0022857(transmembrane transporter activity)
PH02Gene08418	GO:0005886(plasma membrane);GO:0006810(transport);GO:0022857(transmembrane transporter activity)
PH02Gene09173	GO:0005886(plasma membrane);GO:0006810(transport);GO:0022857(transmembrane transporter activity)
PH02Gene21346	GO:0005886(plasma membrane);GO:0006810(transport);GO:0022857(transmembrane transporter activity)
PH02Gene37704	GO:0005886(plasma membrane);GO:0006811(ion transport);GO:0009507(chloroplast);GO:0016021(integral component of membrane)
PH02Gene44120	GO:0005886(plasma membrane);GO:0006820(anion transport);GO:0008381(mechanosensitive ion channel activity)
PH02Gene01536	GO:0005886(plasma membrane);GO:0006820(anion transport);GO:0008381(mechanosensitive ion channel activity)
PH02Gene36023	GO:0005886(plasma membrane);GO:0006820(anion transport);GO:0008381(mechanosensitive ion channel activity)
PH02Gene00519	GO:0005886(plasma membrane);GO:0006820(anion transport);GO:0008381(mechanosensitive ion channel activity)
PH02Gene02615	GO:0005886(plasma membrane);GO:0006820(anion transport);GO:0008381(mechanosensitive ion channel activity);GO:0050982(detection of mechanical stimulus)
PH02Gene21300	GO:0005886(plasma membrane);GO:0006855(drug transmembrane transport);GO:0015238(drug transmembrane transporter activity);GO:1902456(regulation of stomatal opening)
PH02Gene00332	GO:0005886(plasma membrane);GO:0006857(oligopeptide transport);GO:0016021(integral component of membrane);GO:0022857(transmembrane transporter activity);GO:0055085(transmembrane transport)
PH02Gene28837	GO:0005886(plasma membrane);GO:0006857(oligopeptide transport);GO:0016021(integral component of membrane);GO:0022857(transmembrane transporter activity);GO:0055085(transmembrane transport)
PH02Gene48453	GO:0005886(plasma membrane);GO:0006869(lipid transport);GO:0008289(lipid binding);GO:0016021(integral component of membrane);GO:0031225(anchored component of membrane)
PH02Gene21938	GO:0005886(plasma membrane);GO:0006869(lipid transport);GO:0008289(lipid binding);GO:0016021(integral component of membrane);GO:0031225(anchored component of membrane)
PH02Gene06714	GO:0005886(plasma membrane);GO:0006869(lipid transport);GO:0008289(lipid binding);GO:0031225(anchored component of membrane)
PH02Gene08747	GO:0005886(plasma membrane);GO:0006869(lipid transport);GO:0008289(lipid binding);GO:0031225(anchored component of membrane)
PH02Gene12175	GO:0005886(plasma membrane);GO:0006869(lipid transport);GO:0008289(lipid binding);GO:0031225(anchored component of membrane)
PH02Gene05438	GO:0005886(plasma membrane);GO:0006869(lipid transport);GO:0008289(lipid binding);GO:0031225(anchored component of membrane);GO:0046658(anchored component of plasma membrane)
PH02Gene34379	GO:0005886(plasma membrane);GO:0006952(defense response)
PH02Gene15032	GO:0005886(plasma membrane);GO:0008150(biological_process);GO:0015095(magnesium ion transmembrane transporter activity);GO:0015693(magnesium ion transport);GO:0016021(integral component of membrane)
PH02Gene08504	GO:0005886(plasma membrane);GO:0008150(biological_process);GO:0015095(magnesium ion transmembrane transporter activity);GO:0016021(integral component of membrane)
PH02Gene29125	GO:0005886(plasma membrane);GO:0008150(biological_process);GO:0015095(magnesium ion transmembrane transporter activity);GO:0016021(integral component of membrane)
PH02Gene35176	GO:0005886(plasma membrane);GO:0008158(hedgehog receptor activity);GO:0009506(plasmodesma);GO:0009555(pollen development);GO:0016020(membrane);GO:0090153(regulation of sphingolipid biosynthetic process)
PH02Gene35177	GO:0005886(plasma membrane);GO:0008158(hedgehog receptor activity);GO:0009506(plasmodesma);GO:0009555(pollen development);GO:0016020(membrane);GO:0090153(regulation of sphingolipid biosynthetic process)
PH02Gene10135	GO:0005886(plasma membrane);GO:0008514(organic anion transmembrane transporter activity);GO:0008643(carbohydrate transport);GO:0016021(integral component of membrane);GO:0022626(cytosolic ribosome)
PH02Gene42971	GO:0005886(plasma membrane);GO:0009507(chloroplast);GO:0009535(chloroplast thylakoid membrane);GO:0009567(double fertilization forming a zygote and endosperm);GO:0009977(proton motive force dependent protein transmembrane transporter activity);GO:0010027(thylakoid membrane organization);GO:0031361(integral component of thylakoid membrane);GO:0033281(TAT protein transport complex);GO:0043235(recep…
PH02Gene27891	GO:0005886(plasma membrane);GO:0009630(gravitropism);GO:0009733(response to auxin);GO:0010929(positive regulation of auxin mediated signaling pathway);GO:0060918(auxin transport);GO:0080113(regulation of seed growth)
PH02Gene23047	GO:0005886(plasma membrane);GO:0009630(gravitropism);GO:0009733(response to auxin);GO:0010929(positive regulation of auxin mediated signaling pathway);GO:0060918(auxin transport);GO:0080113(regulation of seed growth)
PH02Gene16186	GO:0005886(plasma membrane);GO:0009705(plant-type vacuole membrane);GO:0015112(nitrate transmembrane transporter activity);GO:0015706(nitrate transport);GO:0016021(integral component of membrane);GO:0042128(nitrate assimilation);GO:0055085(transmembrane transport);GO:0071249(cellular response to nitrate)
PH02Gene33514	GO:0005886(plasma membrane);GO:0015031(protein transport);GO:0016021(integral component of membrane);GO:0022857(transmembrane transporter activity);GO:0030658(transport vesicle membrane)
PH02Gene26505	GO:0005886(plasma membrane);GO:0015079(potassium ion transmembrane transporter activity)
PH02Gene16473	GO:0005886(plasma membrane);GO:0015079(potassium ion transmembrane transporter activity)
PH02Gene43347	GO:0005886(plasma membrane);GO:0015079(potassium ion transmembrane transporter activity)
PH02Gene05312	GO:0005886(plasma membrane);GO:0015079(potassium ion transmembrane transporter activity)
PH02Gene08121	GO:0005886(plasma membrane);GO:0015079(potassium ion transmembrane transporter activity)
PH02Gene32783	GO:0005886(plasma membrane);GO:0015079(potassium ion transmembrane transporter activity)
PH02Gene40368	GO:0005886(plasma membrane);GO:0015079(potassium ion transmembrane transporter activity)
PH02Gene10152	GO:0005886(plasma membrane);GO:0015081(sodium ion transmembrane transporter activity);GO:0035725(sodium ion transmembrane transport)
PH02Gene28558	GO:0005886(plasma membrane);GO:0015099(nickel cation transmembrane transporter activity);GO:0015675(nickel cation transport);GO:0016021(integral component of membrane)
PH02Gene23213	GO:0005886(plasma membrane);GO:0015099(nickel cation transmembrane transporter activity);GO:0015675(nickel cation transport);GO:0016021(integral component of membrane)
PH02Gene03581	GO:0005886(plasma membrane);GO:0015099(nickel cation transmembrane transporter activity);GO:0015675(nickel cation transport);GO:0016021(integral component of membrane)
PH02Gene35120	GO:0005886(plasma membrane);GO:0015171(amino acid transmembrane transporter activity);GO:0032973(amino acid export across plasma membrane);GO:0043090(amino acid import);GO:0080144(amino acid homeostasis)
PH02Gene10808	GO:0005886(plasma membrane);GO:0015171(amino acid transmembrane transporter activity);GO:0032973(amino acid export across plasma membrane);GO:0043090(amino acid import);GO:0080144(amino acid homeostasis)
PH02Gene32967	GO:0005886(plasma membrane);GO:0015171(amino acid transmembrane transporter activity);GO:0032973(amino acid export across plasma membrane);GO:0043090(amino acid import);GO:0080144(amino acid homeostasis)
PH02Gene43721	GO:0005886(plasma membrane);GO:0015205(nucleobase transmembrane transporter activity);GO:0015851(nucleobase transport)
PH02Gene02096	GO:0005886(plasma membrane);GO:0015245(fatty acid transmembrane transporter activity);GO:0016021(integral component of membrane);GO:0042626(ATPase activity, coupled to transmembrane movement of substances)
PH02Gene36377	GO:0005886(plasma membrane);GO:0015245(fatty acid transmembrane transporter activity);GO:0016021(integral component of membrane);GO:0042626(ATPase activity, coupled to transmembrane movement of substances)
PH02Gene09773	GO:0005886(plasma membrane);GO:0015245(fatty acid transmembrane transporter activity);GO:0016021(integral component of membrane);GO:0042626(ATPase activity, coupled to transmembrane movement of substances)
PH02Gene03578	GO:0005886(plasma membrane);GO:0016021(integral component of membrane);GO:0042626(ATPase activity, coupled to transmembrane movement of substances)
PH02Gene04185	GO:0005886(plasma membrane);GO:0016021(integral component of membrane);GO:0042626(ATPase activity, coupled to transmembrane movement of substances)
PH02Gene05945	GO:0005886(plasma membrane);GO:0016021(integral component of membrane);GO:0042626(ATPase activity, coupled to transmembrane movement of substances)
PH02Gene09040	GO:0005886(plasma membrane);GO:0016021(integral component of membrane);GO:0042626(ATPase activity, coupled to transmembrane movement of substances)
PH02Gene09206	GO:0005886(plasma membrane);GO:0016021(integral component of membrane);GO:0042626(ATPase activity, coupled to transmembrane movement of substances)
PH02Gene10933	GO:0005886(plasma membrane);GO:0016021(integral component of membrane);GO:0042626(ATPase activity, coupled to transmembrane movement of substances)
PH02Gene13226	GO:0005886(plasma membrane);GO:0016021(integral component of membrane);GO:0042626(ATPase activity, coupled to transmembrane movement of substances)
PH02Gene13537	GO:0005886(plasma membrane);GO:0016021(integral component of membrane);GO:0042626(ATPase activity, coupled to transmembrane movement of substances)
PH02Gene13797	GO:0005886(plasma membrane);GO:0016021(integral component of membrane);GO:0042626(ATPase activity, coupled to transmembrane movement of substances)
PH02Gene16162	GO:0005886(plasma membrane);GO:0016021(integral component of membrane);GO:0042626(ATPase activity, coupled to transmembrane movement of substances)
PH02Gene16387	GO:0005886(plasma membrane);GO:0016021(integral component of membrane);GO:0042626(ATPase activity, coupled to transmembrane movement of substances)
PH02Gene18703	GO:0005886(plasma membrane);GO:0016021(integral component of membrane);GO:0042626(ATPase activity, coupled to transmembrane movement of substances)
PH02Gene19353	GO:0005886(plasma membrane);GO:0016021(integral component of membrane);GO:0042626(ATPase activity, coupled to transmembrane movement of substances)
PH02Gene19493	GO:0005886(plasma membrane);GO:0016021(integral component of membrane);GO:0042626(ATPase activity, coupled to transmembrane movement of substances)
PH02Gene21025	GO:0005886(plasma membrane);GO:0016021(integral component of membrane);GO:0042626(ATPase activity, coupled to transmembrane movement of substances)
PH02Gene21491	GO:0005886(plasma membrane);GO:0016021(integral component of membrane);GO:0042626(ATPase activity, coupled to transmembrane movement of substances)
PH02Gene23726	GO:0005886(plasma membrane);GO:0016021(integral component of membrane);GO:0042626(ATPase activity, coupled to transmembrane movement of substances)
PH02Gene26784	GO:0005886(plasma membrane);GO:0016021(integral component of membrane);GO:0042626(ATPase activity, coupled to transmembrane movement of substances)
PH02Gene28562	GO:0005886(plasma membrane);GO:0016021(integral component of membrane);GO:0042626(ATPase activity, coupled to transmembrane movement of substances)
PH02Gene29407	GO:0005886(plasma membrane);GO:0016021(integral component of membrane);GO:0042626(ATPase activity, coupled to transmembrane movement of substances)
PH02Gene32976	GO:0005886(plasma membrane);GO:0016021(integral component of membrane);GO:0042626(ATPase activity, coupled to transmembrane movement of substances)
PH02Gene33455	GO:0005886(plasma membrane);GO:0016021(integral component of membrane);GO:0042626(ATPase activity, coupled to transmembrane movement of substances)
PH02Gene33480	GO:0005886(plasma membrane);GO:0016021(integral component of membrane);GO:0042626(ATPase activity, coupled to transmembrane movement of substances)
PH02Gene34244	GO:0005886(plasma membrane);GO:0016021(integral component of membrane);GO:0042626(ATPase activity, coupled to transmembrane movement of substances)
PH02Gene38145	GO:0005886(plasma membrane);GO:0016021(integral component of membrane);GO:0042626(ATPase activity, coupled to transmembrane movement of substances)
PH02Gene40331	GO:0005886(plasma membrane);GO:0016021(integral component of membrane);GO:0042626(ATPase activity, coupled to transmembrane movement of substances)
PH02Gene41876	GO:0005886(plasma membrane);GO:0016021(integral component of membrane);GO:0042626(ATPase activity, coupled to transmembrane movement of substances)
PH02Gene45336	GO:0005886(plasma membrane);GO:0016021(integral component of membrane);GO:0042626(ATPase activity, coupled to transmembrane movement of substances)
PH02Gene46321	GO:0005886(plasma membrane);GO:0016021(integral component of membrane);GO:0042626(ATPase activity, coupled to transmembrane movement of substances)
PH02Gene46811	GO:0005886(plasma membrane);GO:0016021(integral component of membrane);GO:0042626(ATPase activity, coupled to transmembrane movement of substances)
PH02Gene49990	GO:0005886(plasma membrane);GO:0016021(integral component of membrane);GO:0042626(ATPase activity, coupled to transmembrane movement of substances)
PH02Gene51188	GO:0005886(plasma membrane);GO:0016021(integral component of membrane);GO:0042626(ATPase activity, coupled to transmembrane movement of substances)
PH02Gene21249	GO:0005887(integral component of plasma membrane)
PH02Gene21251	GO:0005887(integral component of plasma membrane)
PH02Gene21291	GO:0005887(integral component of plasma membrane)
PH02Gene37931	GO:0005887(integral component of plasma membrane)
PH02Gene38969	GO:0005887(integral component of plasma membrane)
PH02Gene44007	GO:0005887(integral component of plasma membrane)
PH02Gene49859	GO:0005887(integral component of plasma membrane)
PH02Gene30818	GO:0005887(integral component of plasma membrane);GO:0006857(oligopeptide transport);GO:0015031(protein transport);GO:0016020(membrane);GO:0016021(integral component of membrane);GO:0035673(oligopeptide transmembrane transporter activity);GO:0055085(transmembrane transport)
PH02Gene47602	GO:0005887(integral component of plasma membrane);GO:0006857(oligopeptide transport);GO:0015031(protein transport);GO:0016020(membrane);GO:0016021(integral component of membrane);GO:0035673(oligopeptide transmembrane transporter activity);GO:0055085(transmembrane transport)
PH02Gene30911	GO:0005887(integral component of plasma membrane);GO:0006857(oligopeptide transport);GO:0015031(protein transport);GO:0016020(membrane);GO:0016021(integral component of membrane);GO:0035673(oligopeptide transmembrane transporter activity);GO:0055085(transmembrane transport)
PH02Gene14443	GO:0005887(integral component of plasma membrane);GO:0006857(oligopeptide transport);GO:0015031(protein transport);GO:0016020(membrane);GO:0016021(integral component of membrane);GO:0035673(oligopeptide transmembrane transporter activity);GO:0055085(transmembrane transport)
PH02Gene03801	GO:0005887(integral component of plasma membrane);GO:0006857(oligopeptide transport);GO:0015031(protein transport);GO:0016020(membrane);GO:0035673(oligopeptide transmembrane transporter activity);GO:0080167(response to karrikin)
PH02Gene12354	GO:0005887(integral component of plasma membrane);GO:0008509(anion transmembrane transporter activity);GO:0051453(regulation of intracellular pH);GO:0098656(anion transmembrane transport)
PH02Gene20758	GO:0005887(integral component of plasma membrane);GO:0008509(anion transmembrane transporter activity);GO:0051453(regulation of intracellular pH);GO:0098656(anion transmembrane transport)
PH02Gene45069	GO:0005887(integral component of plasma membrane);GO:0008509(anion transmembrane transporter activity);GO:0051453(regulation of intracellular pH);GO:0098656(anion transmembrane transport)
PH02Gene30492	GO:0005887(integral component of plasma membrane);GO:0008509(anion transmembrane transporter activity);GO:0051453(regulation of intracellular pH);GO:0098656(anion transmembrane transport)
PH02Gene30493	GO:0005887(integral component of plasma membrane);GO:0008509(anion transmembrane transporter activity);GO:0051453(regulation of intracellular pH);GO:0098656(anion transmembrane transport)
PH02Gene35515	GO:0005887(integral component of plasma membrane);GO:0008509(anion transmembrane transporter activity);GO:0051453(regulation of intracellular pH);GO:0098656(anion transmembrane transport)
PH02Gene34530	GO:0005887(integral component of plasma membrane);GO:0008519(ammonium transmembrane transporter activity);GO:0015695(organic cation transport);GO:0015696(ammonium transport);GO:0019740(nitrogen utilization);GO:0072488(ammonium transmembrane transport)
PH02Gene31025	GO:0005887(integral component of plasma membrane);GO:0008519(ammonium transmembrane transporter activity);GO:0015695(organic cation transport);GO:0019740(nitrogen utilization);GO:0072488(ammonium transmembrane transport)
PH02Gene22305	GO:0005887(integral component of plasma membrane);GO:0008519(ammonium transmembrane transporter activity);GO:0015695(organic cation transport);GO:0019740(nitrogen utilization);GO:0072488(ammonium transmembrane transport)
PH02Gene03104	GO:0005887(integral component of plasma membrane);GO:0008519(ammonium transmembrane transporter activity);GO:0015695(organic cation transport);GO:0019740(nitrogen utilization);GO:0072488(ammonium transmembrane transport)
PH02Gene14090	GO:0005887(integral component of plasma membrane);GO:0008519(ammonium transmembrane transporter activity);GO:0015695(organic cation transport);GO:0019740(nitrogen utilization);GO:0072488(ammonium transmembrane transport)
PH02Gene08835	GO:0005887(integral component of plasma membrane);GO:0008519(ammonium transmembrane transporter activity);GO:0015695(organic cation transport);GO:0019740(nitrogen utilization);GO:0072488(ammonium transmembrane transport)
PH02Gene23841	GO:0005887(integral component of plasma membrane);GO:0008519(ammonium transmembrane transporter activity);GO:0015695(organic cation transport);GO:0019740(nitrogen utilization);GO:0072488(ammonium transmembrane transport)
PH02Gene34462	GO:0005887(integral component of plasma membrane);GO:0008519(ammonium transmembrane transporter activity);GO:0015695(organic cation transport);GO:0019740(nitrogen utilization);GO:0072488(ammonium transmembrane transport)
PH02Gene21560	GO:0005887(integral component of plasma membrane);GO:0008519(ammonium transmembrane transporter activity);GO:0015695(organic cation transport);GO:0019740(nitrogen utilization);GO:0072488(ammonium transmembrane transport)
PH02Gene18675	GO:0005887(integral component of plasma membrane);GO:0008519(ammonium transmembrane transporter activity);GO:0015695(organic cation transport);GO:0019740(nitrogen utilization);GO:0072488(ammonium transmembrane transport)
PH02Gene19236	GO:0005887(integral component of plasma membrane);GO:0008519(ammonium transmembrane transporter activity);GO:0015695(organic cation transport);GO:0019740(nitrogen utilization);GO:0072488(ammonium transmembrane transport)
PH02Gene17488	GO:0005887(integral component of plasma membrane);GO:0008519(ammonium transmembrane transporter activity);GO:0015695(organic cation transport);GO:0019740(nitrogen utilization);GO:0072488(ammonium transmembrane transport)
PH02Gene21959	GO:0005887(integral component of plasma membrane);GO:0008553(proton-exporting ATPase activity, phosphorylative mechanism);GO:0043231(intracellular membrane-bounded organelle);GO:0051453(regulation of intracellular pH);GO:1902600(proton transmembrane transport)
PH02Gene11832	GO:0005887(integral component of plasma membrane);GO:0008553(proton-exporting ATPase activity, phosphorylative mechanism);GO:0043231(intracellular membrane-bounded organelle);GO:0051453(regulation of intracellular pH);GO:1902600(proton transmembrane transport)
PH02Gene35996	GO:0005887(integral component of plasma membrane);GO:0008553(proton-exporting ATPase activity, phosphorylative mechanism);GO:0043231(intracellular membrane-bounded organelle);GO:0051453(regulation of intracellular pH);GO:1902600(proton transmembrane transport)
PH02Gene29582	GO:0005887(integral component of plasma membrane);GO:0008553(proton-exporting ATPase activity, phosphorylative mechanism);GO:0043231(intracellular membrane-bounded organelle);GO:0051453(regulation of intracellular pH);GO:1902600(proton transmembrane transport)
PH02Gene50946	GO:0005887(integral component of plasma membrane);GO:0008553(proton-exporting ATPase activity, phosphorylative mechanism);GO:0043231(intracellular membrane-bounded organelle);GO:0051453(regulation of intracellular pH);GO:1902600(proton transmembrane transport)
PH02Gene08540	GO:0005887(integral component of plasma membrane);GO:0008553(proton-exporting ATPase activity, phosphorylative mechanism);GO:0043231(intracellular membrane-bounded organelle);GO:0051453(regulation of intracellular pH);GO:1902600(proton transmembrane transport)
PH02Gene18330	GO:0005887(integral component of plasma membrane);GO:0008553(proton-exporting ATPase activity, phosphorylative mechanism);GO:0043231(intracellular membrane-bounded organelle);GO:0051453(regulation of intracellular pH);GO:1902600(proton transmembrane transport)
PH02Gene21818	GO:0005887(integral component of plasma membrane);GO:0008643(carbohydrate transport);GO:0016021(integral component of membrane);GO:0051119(sugar transmembrane transporter activity)
PH02Gene39291	GO:0005887(integral component of plasma membrane);GO:0008643(carbohydrate transport);GO:0016021(integral component of membrane);GO:0051119(sugar transmembrane transporter activity)
PH02Gene38775	GO:0005887(integral component of plasma membrane);GO:0008643(carbohydrate transport);GO:0016021(integral component of membrane);GO:0051119(sugar transmembrane transporter activity)
PH02Gene34465	GO:0005887(integral component of plasma membrane);GO:0009705(plant-type vacuole membrane);GO:0009992(cellular water homeostasis);GO:0015250(water channel activity);GO:0015254(glycerol channel activity);GO:0034220(ion transmembrane transport);GO:0042807(central vacuole)
PH02Gene10856	GO:0005887(integral component of plasma membrane);GO:0009705(plant-type vacuole membrane);GO:0009992(cellular water homeostasis);GO:0015250(water channel activity);GO:0015254(glycerol channel activity);GO:0034220(ion transmembrane transport);GO:0042807(central vacuole)
PH02Gene26640	GO:0005887(integral component of plasma membrane);GO:0009705(plant-type vacuole membrane);GO:0009992(cellular water homeostasis);GO:0015250(water channel activity);GO:0015254(glycerol channel activity);GO:0034220(ion transmembrane transport);GO:0042807(central vacuole)
PH02Gene11024	GO:0005887(integral component of plasma membrane);GO:0009705(plant-type vacuole membrane);GO:0009992(cellular water homeostasis);GO:0015250(water channel activity);GO:0015254(glycerol channel activity);GO:0034220(ion transmembrane transport);GO:0042807(central vacuole)
PH02Gene26641	GO:0005887(integral component of plasma membrane);GO:0009705(plant-type vacuole membrane);GO:0009992(cellular water homeostasis);GO:0015250(water channel activity);GO:0015254(glycerol channel activity);GO:0034220(ion transmembrane transport);GO:0042807(central vacuole)
PH02Gene42577	GO:0005887(integral component of plasma membrane);GO:0009705(plant-type vacuole membrane);GO:0009992(cellular water homeostasis);GO:0015250(water channel activity);GO:0015254(glycerol channel activity);GO:0034220(ion transmembrane transport);GO:0042807(central vacuole)
PH02Gene03621	GO:0005887(integral component of plasma membrane);GO:0009705(plant-type vacuole membrane);GO:0009992(cellular water homeostasis);GO:0015250(water channel activity);GO:0015254(glycerol channel activity);GO:0034220(ion transmembrane transport);GO:0042807(central vacuole)
PH02Gene30963	GO:0005887(integral component of plasma membrane);GO:0009705(plant-type vacuole membrane);GO:0009992(cellular water homeostasis);GO:0015250(water channel activity);GO:0015254(glycerol channel activity);GO:0034220(ion transmembrane transport);GO:0042807(central vacuole)
PH02Gene42578	GO:0005887(integral component of plasma membrane);GO:0009705(plant-type vacuole membrane);GO:0009992(cellular water homeostasis);GO:0015250(water channel activity);GO:0015254(glycerol channel activity);GO:0034220(ion transmembrane transport);GO:0042807(central vacuole)
PH02Gene10858	GO:0005887(integral component of plasma membrane);GO:0009705(plant-type vacuole membrane);GO:0009992(cellular water homeostasis);GO:0015250(water channel activity);GO:0015254(glycerol channel activity);GO:0034220(ion transmembrane transport);GO:0042807(central vacuole)
PH02Gene50208	GO:0005887(integral component of plasma membrane);GO:0009705(plant-type vacuole membrane);GO:0009992(cellular water homeostasis);GO:0015250(water channel activity);GO:0015254(glycerol channel activity);GO:0034220(ion transmembrane transport);GO:0042807(central vacuole)
PH02Gene20677	GO:0005887(integral component of plasma membrane);GO:0009992(cellular water homeostasis);GO:0015250(water channel activity);GO:0015254(glycerol channel activity);GO:0034220(ion transmembrane transport)
PH02Gene08234	GO:0005887(integral component of plasma membrane);GO:0009992(cellular water homeostasis);GO:0015250(water channel activity);GO:0015254(glycerol channel activity);GO:0034220(ion transmembrane transport)
PH02Gene31944	GO:0005887(integral component of plasma membrane);GO:0009992(cellular water homeostasis);GO:0015250(water channel activity);GO:0015254(glycerol channel activity);GO:0034220(ion transmembrane transport)
PH02Gene18960	GO:0005887(integral component of plasma membrane);GO:0009992(cellular water homeostasis);GO:0015250(water channel activity);GO:0015254(glycerol channel activity);GO:0034220(ion transmembrane transport)
PH02Gene21395	GO:0005887(integral component of plasma membrane);GO:0009992(cellular water homeostasis);GO:0015250(water channel activity);GO:0015254(glycerol channel activity);GO:0034220(ion transmembrane transport)
PH02Gene06447	GO:0005887(integral component of plasma membrane);GO:0009992(cellular water homeostasis);GO:0015250(water channel activity);GO:0015254(glycerol channel activity);GO:0034220(ion transmembrane transport)
PH02Gene42050	GO:0005887(integral component of plasma membrane);GO:0009992(cellular water homeostasis);GO:0015250(water channel activity);GO:0015254(glycerol channel activity);GO:0034220(ion transmembrane transport)
PH02Gene01047	GO:0005887(integral component of plasma membrane);GO:0009992(cellular water homeostasis);GO:0015250(water channel activity);GO:0015254(glycerol channel activity);GO:0034220(ion transmembrane transport)
PH02Gene43404	GO:0005887(integral component of plasma membrane);GO:0009992(cellular water homeostasis);GO:0015250(water channel activity);GO:0015254(glycerol channel activity);GO:0034220(ion transmembrane transport)
PH02Gene10399	GO:0005887(integral component of plasma membrane);GO:0009992(cellular water homeostasis);GO:0015250(water channel activity);GO:0015254(glycerol channel activity);GO:0034220(ion transmembrane transport)
PH02Gene07501	GO:0005887(integral component of plasma membrane);GO:0015075(ion transmembrane transporter activity)
PH02Gene31468	GO:0005887(integral component of plasma membrane);GO:0015116(sulfate transmembrane transporter activity)
PH02Gene41885	GO:0005887(integral component of plasma membrane);GO:0015116(sulfate transmembrane transporter activity)
PH02Gene20259	GO:0005887(integral component of plasma membrane);GO:0015116(sulfate transmembrane transporter activity)
PH02Gene37348	GO:0005887(integral component of plasma membrane);GO:0015116(sulfate transmembrane transporter activity)
PH02Gene27436	GO:0005887(integral component of plasma membrane);GO:0015116(sulfate transmembrane transporter activity)
PH02Gene39051	GO:0005887(integral component of plasma membrane);GO:0015116(sulfate transmembrane transporter activity)
PH02Gene41102	GO:0005887(integral component of plasma membrane);GO:0015116(sulfate transmembrane transporter activity)
PH02Gene00463	GO:0005887(integral component of plasma membrane);GO:0015116(sulfate transmembrane transporter activity)
PH02Gene41512	GO:0005887(integral component of plasma membrane);GO:0015179(L-amino acid transmembrane transporter activity);GO:0015203(polyamine transmembrane transporter activity);GO:0015297(antiporter activity)
PH02Gene35161	GO:0005887(integral component of plasma membrane);GO:0015179(L-amino acid transmembrane transporter activity);GO:0015203(polyamine transmembrane transporter activity);GO:0015297(antiporter activity)
PH02Gene36477	GO:0005887(integral component of plasma membrane);GO:0015179(L-amino acid transmembrane transporter activity);GO:0015203(polyamine transmembrane transporter activity);GO:0015297(antiporter activity)
PH02Gene30935	GO:0005887(integral component of plasma membrane);GO:0015179(L-amino acid transmembrane transporter activity);GO:0015203(polyamine transmembrane transporter activity);GO:0015297(antiporter activity)
PH02Gene33865	GO:0005887(integral component of plasma membrane);GO:0015179(L-amino acid transmembrane transporter activity);GO:0015297(antiporter activity)
PH02Gene18056	GO:0005887(integral component of plasma membrane);GO:0015179(L-amino acid transmembrane transporter activity);GO:0015297(antiporter activity)
PH02Gene38797	GO:0005887(integral component of plasma membrane);GO:0015179(L-amino acid transmembrane transporter activity);GO:0015297(antiporter activity)
PH02Gene25997	GO:0005887(integral component of plasma membrane);GO:0015179(L-amino acid transmembrane transporter activity);GO:0015297(antiporter activity)
PH02Gene11445	GO:0005887(integral component of plasma membrane);GO:0015179(L-amino acid transmembrane transporter activity);GO:0015297(antiporter activity)
PH02Gene48901	GO:0005887(integral component of plasma membrane);GO:0015179(L-amino acid transmembrane transporter activity);GO:0015297(antiporter activity)
PH02Gene43549	GO:0005887(integral component of plasma membrane);GO:0015179(L-amino acid transmembrane transporter activity);GO:0015297(antiporter activity)
PH02Gene35707	GO:0005887(integral component of plasma membrane);GO:0015179(L-amino acid transmembrane transporter activity);GO:0015297(antiporter activity)
PH02Gene13529	GO:0005887(integral component of plasma membrane);GO:0015204(urea transmembrane transporter activity);GO:0015293(symporter activity)
PH02Gene33301	GO:0005887(integral component of plasma membrane);GO:0043231(intracellular membrane-bounded organelle);GO:0043682(copper-transporting ATPase activity)
PH02Gene17457	GO:0005887(integral component of plasma membrane);GO:0043231(intracellular membrane-bounded organelle);GO:0043682(copper-transporting ATPase activity)
PH02Gene10320	GO:0005887(integral component of plasma membrane);GO:0043231(intracellular membrane-bounded organelle);GO:0043682(copper-transporting ATPase activity)
PH02Gene42396	GO:0005887(integral component of plasma membrane);GO:0043231(intracellular membrane-bounded organelle);GO:0043682(copper-transporting ATPase activity)
PH02Gene35292	GO:0005929(cilium);GO:0030991(intraciliary transport particle A);GO:0035721(intraciliary retrograde transport);GO:0060271(cilium assembly);GO:0061512(protein localization to cilium)
PH02Gene12750	GO:0006754(ATP biosynthetic process);GO:0009507(chloroplast);GO:0009534(chloroplast thylakoid);GO:0009535(chloroplast thylakoid membrane);GO:0009544(chloroplast ATP synthase complex);GO:0009579(thylakoid);GO:0009772(photosynthetic electron transport in photosystem II);GO:0009941(chloroplast envelope);GO:0015986(ATP synthesis coupled proton transport);GO:0016020(membrane);GO:0030234(enzyme regulat…
PH02Gene28364	GO:0006810(transport)
PH02Gene20961	GO:0006810(transport);GO:0006886(intracellular protein transport);GO:0008565(protein transporter activity);GO:0015031(protein transport);GO:0016020(membrane);GO:0016192(vesicle-mediated transport);GO:0030117(membrane coat);GO:0030131(clathrin adaptor complex);GO:0030659(cytoplasmic vesicle membrane);GO:0031410(cytoplasmic vesicle)
PH02Gene08392	GO:0006812(cation transport);GO:0009055(electron transfer activity);GO:0009507(chloroplast);GO:0009570(chloroplast stroma);GO:0009941(chloroplast envelope);GO:0015035(protein disulfide oxidoreductase activity);GO:0015038(glutathione disulfide oxidoreductase activity);GO:0015297(antiporter activity);GO:0045454(cell redox homeostasis);GO:0046872(metal ion binding);GO:0051537(2 iron, 2 sulfur cluste…
PH02Gene04413	GO:0006812(cation transport);GO:0009705(plant-type vacuole membrane);GO:0015368(calcium:cation antiporter activity);GO:0015369(calcium:proton antiporter activity);GO:0015491(cation:cation antiporter activity);GO:0016021(integral component of membrane)
PH02Gene26581	GO:0006812(cation transport);GO:0009705(plant-type vacuole membrane);GO:0015368(calcium:cation antiporter activity);GO:0015369(calcium:proton antiporter activity);GO:0015491(cation:cation antiporter activity);GO:0016021(integral component of membrane)
PH02Gene20493	GO:0006813(potassium ion transport);GO:0015079(potassium ion transmembrane transporter activity);GO:0015299(solute:proton antiporter activity);GO:0015386(potassium:proton antiporter activity);GO:0016020(membrane);GO:0016021(integral component of membrane);GO:0022890(inorganic cation transmembrane transporter activity);GO:0071805(potassium ion transmembrane transport);GO:1902600(proton transmembra…
PH02Gene00863	GO:0006813(potassium ion transport);GO:0015079(potassium ion transmembrane transporter activity);GO:0015299(solute:proton antiporter activity);GO:0015386(potassium:proton antiporter activity);GO:0016020(membrane);GO:0016021(integral component of membrane);GO:0022890(inorganic cation transmembrane transporter activity);GO:0071805(potassium ion transmembrane transport);GO:1902600(proton transmembra…
PH02Gene32954	GO:0006813(potassium ion transport);GO:0015079(potassium ion transmembrane transporter activity);GO:0015299(solute:proton antiporter activity);GO:0015386(potassium:proton antiporter activity);GO:0016020(membrane);GO:0016021(integral component of membrane);GO:0022890(inorganic cation transmembrane transporter activity)
PH02Gene01924	GO:0006817(phosphate ion transport);GO:0009705(plant-type vacuole membrane);GO:0016021(integral component of membrane);GO:0055085(transmembrane transport)
PH02Gene14463	GO:0006817(phosphate ion transport);GO:0009705(plant-type vacuole membrane);GO:0016021(integral component of membrane);GO:0055085(transmembrane transport)
PH02Gene01487	GO:0006817(phosphate ion transport);GO:0009705(plant-type vacuole membrane);GO:0016021(integral component of membrane);GO:0055085(transmembrane transport)
PH02Gene13036	GO:0006817(phosphate ion transport);GO:0009705(plant-type vacuole membrane);GO:0016021(integral component of membrane);GO:0055085(transmembrane transport)
PH02Gene00584	GO:0006817(phosphate ion transport);GO:0009705(plant-type vacuole membrane);GO:0016021(integral component of membrane);GO:0055085(transmembrane transport)
PH02Gene03341	GO:0006817(phosphate ion transport);GO:0009705(plant-type vacuole membrane);GO:0016021(integral component of membrane);GO:0055085(transmembrane transport)
PH02Gene20814	GO:0006820(anion transport);GO:0016021(integral component of membrane);GO:0022857(transmembrane transporter activity);GO:0055085(transmembrane transport)
PH02Gene11673	GO:0006820(anion transport);GO:0016021(integral component of membrane);GO:0022857(transmembrane transporter activity);GO:0055085(transmembrane transport)
PH02Gene02554	GO:0006820(anion transport);GO:0016021(integral component of membrane);GO:0022857(transmembrane transporter activity);GO:0055085(transmembrane transport)
PH02Gene46869	GO:0006820(anion transport);GO:0016021(integral component of membrane);GO:0022857(transmembrane transporter activity);GO:0055085(transmembrane transport)
PH02Gene29815	GO:0006855(drug transmembrane transport);GO:0015238(drug transmembrane transporter activity)
PH02Gene24396	GO:0006855(drug transmembrane transport);GO:0015238(drug transmembrane transporter activity)
PH02Gene16571	GO:0006855(drug transmembrane transport);GO:0015238(drug transmembrane transporter activity)
PH02Gene08408	GO:0006855(drug transmembrane transport);GO:0015238(drug transmembrane transporter activity)
PH02Gene05459	GO:0006855(drug transmembrane transport);GO:0015238(drug transmembrane transporter activity)
PH02Gene49199	GO:0006855(drug transmembrane transport);GO:0015238(drug transmembrane transporter activity)
PH02Gene44857	GO:0006855(drug transmembrane transport);GO:0015238(drug transmembrane transporter activity)
PH02Gene32418	GO:0006855(drug transmembrane transport);GO:0015238(drug transmembrane transporter activity)
PH02Gene29684	GO:0006855(drug transmembrane transport);GO:0015238(drug transmembrane transporter activity)
PH02Gene49515	GO:0006855(drug transmembrane transport);GO:0015238(drug transmembrane transporter activity)
PH02Gene33599	GO:0006855(drug transmembrane transport);GO:0015238(drug transmembrane transporter activity)
PH02Gene01421	GO:0006855(drug transmembrane transport);GO:0015238(drug transmembrane transporter activity)
PH02Gene24385	GO:0006855(drug transmembrane transport);GO:0015238(drug transmembrane transporter activity)
PH02Gene51096	GO:0006855(drug transmembrane transport);GO:0015238(drug transmembrane transporter activity)
PH02Gene49456	GO:0006855(drug transmembrane transport);GO:0015238(drug transmembrane transporter activity)
PH02Gene48388	GO:0006855(drug transmembrane transport);GO:0015238(drug transmembrane transporter activity)
PH02Gene51310	GO:0006855(drug transmembrane transport);GO:0015238(drug transmembrane transporter activity)
PH02Gene49838	GO:0006855(drug transmembrane transport);GO:0015238(drug transmembrane transporter activity)
PH02Gene03334	GO:0006855(drug transmembrane transport);GO:0015238(drug transmembrane transporter activity)
PH02Gene01494	GO:0006855(drug transmembrane transport);GO:0015238(drug transmembrane transporter activity)
PH02Gene43029	GO:0006855(drug transmembrane transport);GO:0015238(drug transmembrane transporter activity)
PH02Gene47691	GO:0006855(drug transmembrane transport);GO:0015238(drug transmembrane transporter activity)
PH02Gene40918	GO:0006855(drug transmembrane transport);GO:0015238(drug transmembrane transporter activity)
PH02Gene31659	GO:0006855(drug transmembrane transport);GO:0015238(drug transmembrane transporter activity)
PH02Gene33698	GO:0006855(drug transmembrane transport);GO:0015238(drug transmembrane transporter activity)
PH02Gene20638	GO:0006855(drug transmembrane transport);GO:0015238(drug transmembrane transporter activity)
PH02Gene31390	GO:0006855(drug transmembrane transport);GO:0015238(drug transmembrane transporter activity)
PH02Gene20037	GO:0006855(drug transmembrane transport);GO:0015238(drug transmembrane transporter activity)
PH02Gene47945	GO:0006855(drug transmembrane transport);GO:0015238(drug transmembrane transporter activity)
PH02Gene11734	GO:0006855(drug transmembrane transport);GO:0015238(drug transmembrane transporter activity)
PH02Gene43504	GO:0006855(drug transmembrane transport);GO:0015238(drug transmembrane transporter activity)
PH02Gene18915	GO:0006855(drug transmembrane transport);GO:0015238(drug transmembrane transporter activity)
PH02Gene26267	GO:0006855(drug transmembrane transport);GO:0015238(drug transmembrane transporter activity)
PH02Gene10350	GO:0006855(drug transmembrane transport);GO:0015238(drug transmembrane transporter activity)
PH02Gene48461	GO:0006855(drug transmembrane transport);GO:0015238(drug transmembrane transporter activity)
PH02Gene32419	GO:0006855(drug transmembrane transport);GO:0015238(drug transmembrane transporter activity)
PH02Gene18870	GO:0006855(drug transmembrane transport);GO:0015238(drug transmembrane transporter activity);GO:0017119(Golgi transport complex)
PH02Gene20333	GO:0006869(lipid transport);GO:0008289(lipid binding)
PH02Gene06715	GO:0006869(lipid transport);GO:0008289(lipid binding);GO:0009561(megagametogenesis);GO:0031225(anchored component of membrane)
PH02Gene01712	GO:0006869(lipid transport);GO:0042626(ATPase activity, coupled to transmembrane movement of substances);GO:0043231(intracellular membrane-bounded organelle)
PH02Gene41405	GO:0006869(lipid transport);GO:0042626(ATPase activity, coupled to transmembrane movement of substances);GO:0043231(intracellular membrane-bounded organelle)
PH02Gene43599	GO:0006869(lipid transport);GO:0042626(ATPase activity, coupled to transmembrane movement of substances);GO:0043231(intracellular membrane-bounded organelle)
PH02Gene40998	GO:0006869(lipid transport);GO:0042626(ATPase activity, coupled to transmembrane movement of substances);GO:0043231(intracellular membrane-bounded organelle)
PH02Gene37747	GO:0006869(lipid transport);GO:0042626(ATPase activity, coupled to transmembrane movement of substances);GO:0043231(intracellular membrane-bounded organelle)
PH02Gene50863	GO:0006869(lipid transport);GO:0042626(ATPase activity, coupled to transmembrane movement of substances);GO:0043231(intracellular membrane-bounded organelle)
PH02Gene24909	GO:0006869(lipid transport);GO:0042626(ATPase activity, coupled to transmembrane movement of substances);GO:0043231(intracellular membrane-bounded organelle)
PH02Gene38927	GO:0006869(lipid transport);GO:0042626(ATPase activity, coupled to transmembrane movement of substances);GO:0043231(intracellular membrane-bounded organelle)
PH02Gene24907	GO:0006869(lipid transport);GO:0042626(ATPase activity, coupled to transmembrane movement of substances);GO:0043231(intracellular membrane-bounded organelle)
PH02Gene43598	GO:0006886(intracellular protein transport);GO:0006888(ER to Golgi vesicle-mediated transport);GO:0006890(retrograde vesicle-mediated transport, Golgi to ER);GO:0006891(intra-Golgi vesicle-mediated transport);GO:0030126(COPI vesicle coat)
PH02Gene13903	GO:0006886(intracellular protein transport);GO:0006888(ER to Golgi vesicle-mediated transport);GO:0006890(retrograde vesicle-mediated transport, Golgi to ER);GO:0006891(intra-Golgi vesicle-mediated transport);GO:0030126(COPI vesicle coat)
PH02Gene29575	GO:0006886(intracellular protein transport);GO:0006888(ER to Golgi vesicle-mediated transport);GO:0006890(retrograde vesicle-mediated transport, Golgi to ER);GO:0006891(intra-Golgi vesicle-mediated transport);GO:0030126(COPI vesicle coat)
PH02Gene01759	GO:0006888(ER to Golgi vesicle-mediated transport);GO:0006890(retrograde vesicle-mediated transport, Golgi to ER);GO:0006891(intra-Golgi vesicle-mediated transport);GO:0030126(COPI vesicle coat)
PH02Gene32741	GO:0006888(ER to Golgi vesicle-mediated transport);GO:0006890(retrograde vesicle-mediated transport, Golgi to ER);GO:0006891(intra-Golgi vesicle-mediated transport);GO:0030126(COPI vesicle coat)
PH02Gene13917	GO:0006888(ER to Golgi vesicle-mediated transport);GO:0007094(mitotic spindle assembly checkpoint);GO:1990423(RZZ complex)
PH02Gene22124	GO:0006888(ER to Golgi vesicle-mediated transport);GO:0017112(Rab guanyl-nucleotide exchange factor activity);GO:0030008(TRAPP complex)
PH02Gene37072	GO:0006890(retrograde vesicle-mediated transport, Golgi to ER)
PH02Gene07838	GO:0006890(retrograde vesicle-mediated transport, Golgi to ER)
PH02Gene19637	GO:0006890(retrograde vesicle-mediated transport, Golgi to ER)
PH02Gene15625	GO:0006891(intra-Golgi vesicle-mediated transport);GO:0017119(Golgi transport complex)
PH02Gene36279	GO:0007035(vacuolar acidification);GO:0008593(regulation of Notch signaling pathway);GO:0035149(lumen formation, open tracheal system);GO:0043291(RAVE complex);GO:0070072(vacuolar proton-transporting V-type ATPase complex assembly)
PH02Gene35217	GO:0007623(circadian rhythm);GO:0009507(chloroplast);GO:0009523(photosystem II);GO:0009535(chloroplast thylakoid membrane);GO:0009644(response to high light intensity);GO:0015979(photosynthesis);GO:0016021(integral component of membrane);GO:0016168(chlorophyll binding);GO:0018298(protein-chromophore linkage);GO:0055085(transmembrane transport)
PH02Gene27845	GO:0008150(biological_process);GO:0009507(chloroplast);GO:0015095(magnesium ion transmembrane transporter activity);GO:0016021(integral component of membrane)
PH02Gene27911	GO:0008308(voltage-gated anion channel activity);GO:0015288(porin activity);GO:0031359(integral component of chloroplast outer membrane);GO:0034426(etioplast membrane);GO:0044070(regulation of anion transport)
PH02Gene40054	GO:0008565(protein transporter activity);GO:0042719(mitochondrial intermembrane space protein transporter complex);GO:0042721(mitochondrial inner membrane protein insertion complex);GO:0045039(protein import into mitochondrial inner membrane);GO:0072321(chaperone-mediated protein transport)
PH02Gene28012	GO:0008643(carbohydrate transport);GO:0016020(membrane);GO:0016021(integral component of membrane)
PH02Gene32255	GO:0008643(carbohydrate transport);GO:0016021(integral component of membrane);GO:0051119(sugar transmembrane transporter activity)
PH02Gene47308	GO:0008643(carbohydrate transport);GO:0016021(integral component of membrane);GO:0051119(sugar transmembrane transporter activity)
PH02Gene37155	GO:0008643(carbohydrate transport);GO:0016021(integral component of membrane);GO:0051119(sugar transmembrane transporter activity)
PH02Gene16828	GO:0008643(carbohydrate transport);GO:0016021(integral component of membrane);GO:0051119(sugar transmembrane transporter activity)
PH02Gene29130	GO:0008643(carbohydrate transport);GO:0016021(integral component of membrane);GO:0051119(sugar transmembrane transporter activity)
PH02Gene16827	GO:0008643(carbohydrate transport);GO:0016021(integral component of membrane);GO:0051119(sugar transmembrane transporter activity)
PH02Gene23178	GO:0008643(carbohydrate transport);GO:0016021(integral component of membrane);GO:0051119(sugar transmembrane transporter activity)
PH02Gene28963	GO:0008643(carbohydrate transport);GO:0016021(integral component of membrane);GO:0051119(sugar transmembrane transporter activity)
PH02Gene41640	GO:0008643(carbohydrate transport);GO:0016021(integral component of membrane);GO:0051119(sugar transmembrane transporter activity)
PH02Gene07867	GO:0008643(carbohydrate transport);GO:0016021(integral component of membrane);GO:0051119(sugar transmembrane transporter activity)
PH02Gene26486	GO:0008643(carbohydrate transport);GO:0016021(integral component of membrane);GO:0051119(sugar transmembrane transporter activity)
PH02Gene13098	GO:0009055(electron transfer activity);GO:0009507(chloroplast);GO:0009535(chloroplast thylakoid membrane);GO:0009773(photosynthetic electron transport in photosystem I);GO:0010598(NAD(P)H dehydrogenase complex (plastoquinone));GO:0046872(metal ion binding);GO:0051537(2 iron, 2 sulfur cluster binding)
PH02Gene06905	GO:0009055(electron transfer activity);GO:0009507(chloroplast);GO:0009535(chloroplast thylakoid membrane);GO:0009773(photosynthetic electron transport in photosystem I);GO:0010598(NAD(P)H dehydrogenase complex (plastoquinone));GO:0046872(metal ion binding);GO:0051537(2 iron, 2 sulfur cluster binding)
PH02Gene50799	GO:0009055(electron transfer activity);GO:0009507(chloroplast);GO:0009536(plastid);GO:0009706(chloroplast inner membrane);GO:0009941(chloroplast envelope);GO:0010277(chlorophyllide a oxygenase [overall] activity);GO:0015031(protein transport);GO:0016021(integral component of membrane);GO:0046872(metal ion binding);GO:0051537(2 iron, 2 sulfur cluster binding);GO:0055114(oxidation-reduction process)
PH02Gene08316	GO:0009055(electron transfer activity);GO:0009507(chloroplast);GO:0009536(plastid);GO:0022900(electron transport chain);GO:0046872(metal ion binding);GO:0051537(2 iron, 2 sulfur cluster binding)
PH02Gene16864	GO:0009055(electron transfer activity);GO:0009507(chloroplast);GO:0009536(plastid);GO:0022900(electron transport chain);GO:0046872(metal ion binding);GO:0051537(2 iron, 2 sulfur cluster binding)
PH02Gene44826	GO:0009055(electron transfer activity);GO:0009507(chloroplast);GO:0009536(plastid);GO:0022900(electron transport chain);GO:0046872(metal ion binding);GO:0051537(2 iron, 2 sulfur cluster binding)
PH02Gene13969	GO:0009055(electron transfer activity);GO:0009507(chloroplast);GO:0009536(plastid);GO:0022900(electron transport chain);GO:0046872(metal ion binding);GO:0051537(2 iron, 2 sulfur cluster binding)
PH02Gene33144	GO:0009055(electron transfer activity);GO:0009507(chloroplast);GO:0009536(plastid);GO:0022900(electron transport chain);GO:0046872(metal ion binding);GO:0051537(2 iron, 2 sulfur cluster binding)
PH02Gene19415	GO:0009055(electron transfer activity);GO:0009507(chloroplast);GO:0022900(electron transport chain);GO:0046872(metal ion binding);GO:0051537(2 iron, 2 sulfur cluster binding)
PH02Gene18825	GO:0009306(protein secretion);GO:0015450(P-P-bond-hydrolysis-driven protein transmembrane transporter activity)
PH02Gene08078	GO:0009306(protein secretion);GO:0015450(P-P-bond-hydrolysis-driven protein transmembrane transporter activity)
PH02Gene44636	GO:0009409(response to cold);GO:0009507(chloroplast);GO:0009522(photosystem I);GO:0009523(photosystem II);GO:0009535(chloroplast thylakoid membrane);GO:0010030(positive regulation of seed germination);GO:0010117(photoprotection);GO:0010380(regulation of chlorophyll biosynthetic process);GO:0015979(photosynthesis);GO:0016021(integral component of membrane);GO:0016168(chlorophyll binding);GO:003460…
PH02Gene20320	GO:0009409(response to cold);GO:0009507(chloroplast);GO:0009522(photosystem I);GO:0009523(photosystem II);GO:0009535(chloroplast thylakoid membrane);GO:0010030(positive regulation of seed germination);GO:0010117(photoprotection);GO:0010380(regulation of chlorophyll biosynthetic process);GO:0015979(photosynthesis);GO:0016021(integral component of membrane);GO:0016168(chlorophyll binding);GO:003460…
PH02Gene06465	GO:0009409(response to cold);GO:0009507(chloroplast);GO:0009534(chloroplast thylakoid);GO:0009535(chloroplast thylakoid membrane);GO:0009579(thylakoid);GO:0009735(response to cytokinin);GO:0009772(photosynthetic electron transport in photosystem II);GO:0009773(photosynthetic electron transport in photosystem I);GO:0009941(chloroplast envelope);GO:0010287(plastoglobule);GO:0010319(stromule);GO:001…
PH02Gene01015	GO:0009409(response to cold);GO:0009507(chloroplast);GO:0009534(chloroplast thylakoid);GO:0009535(chloroplast thylakoid membrane);GO:0009579(thylakoid);GO:0009735(response to cytokinin);GO:0009772(photosynthetic electron transport in photosystem II);GO:0009773(photosynthetic electron transport in photosystem I);GO:0009941(chloroplast envelope);GO:0010287(plastoglobule);GO:0010319(stromule);GO:001…
PH02Gene20159	GO:0009507(chloroplast);GO:0009517(PSII associated light-harvesting complex II);GO:0009523(photosystem II);GO:0009534(chloroplast thylakoid);GO:0009535(chloroplast thylakoid membrane);GO:0009579(thylakoid);GO:0010027(thylakoid membrane organization);GO:0010196(nonphotochemical quenching);GO:0015979(photosynthesis);GO:0016020(membrane);GO:0016021(integral component of membrane);GO:0016168(chloroph…
PH02Gene44209	GO:0009507(chloroplast);GO:0009522(photosystem I);GO:0009523(photosystem II);GO:0009535(chloroplast thylakoid membrane);GO:0010030(positive regulation of seed germination);GO:0010114(response to red light);GO:0010117(photoprotection);GO:0010218(response to far red light);GO:0010224(response to UV-B);GO:0010380(regulation of chlorophyll biosynthetic process);GO:0015979(photosynthesis);GO:0016021(i…
PH02Gene17698	GO:0009507(chloroplast);GO:0009522(photosystem I);GO:0009534(chloroplast thylakoid);GO:0009535(chloroplast thylakoid membrane);GO:0009579(thylakoid);GO:0009773(photosynthetic electron transport in photosystem I);GO:0009780(photosynthetic NADP+ reduction);GO:0009941(chloroplast envelope);GO:0015979(photosynthesis);GO:0016020(membrane);GO:0016021(integral component of membrane);GO:0016168(chlorophy…
PH02Gene37798	GO:0009507(chloroplast);GO:0009534(chloroplast thylakoid);GO:0009535(chloroplast thylakoid membrane);GO:0009570(chloroplast stroma);GO:0009706(chloroplast inner membrane);GO:0009941(chloroplast envelope);GO:0015031(protein transport)
PH02Gene17460	GO:0009507(chloroplast);GO:0009534(chloroplast thylakoid);GO:0009535(chloroplast thylakoid membrane);GO:0009773(photosynthetic electron transport in photosystem I);GO:0010598(NAD(P)H dehydrogenase complex (plastoquinone))
PH02Gene26830	GO:0009507(chloroplast);GO:0009535(chloroplast thylakoid membrane);GO:0009570(chloroplast stroma);GO:0009579(thylakoid);GO:0009735(response to cytokinin);GO:0009941(chloroplast envelope);GO:0030001(metal ion transport);GO:0046872(metal ion binding)
PH02Gene07579	GO:0009507(chloroplast);GO:0009658(chloroplast organization);GO:0009941(chloroplast envelope);GO:0010109(regulation of photosynthesis);GO:0015079(potassium ion transmembrane transporter activity);GO:0015386(potassium:proton antiporter activity);GO:0016020(membrane);GO:0016021(integral component of membrane);GO:0031969(chloroplast membrane)
PH02Gene21497	GO:0009507(chloroplast);GO:0009658(chloroplast organization);GO:0009941(chloroplast envelope);GO:0010109(regulation of photosynthesis);GO:0015079(potassium ion transmembrane transporter activity);GO:0015386(potassium:proton antiporter activity);GO:0016020(membrane);GO:0016021(integral component of membrane);GO:0031969(chloroplast membrane)
PH02Gene11953	GO:0009507(chloroplast);GO:0015095(magnesium ion transmembrane transporter activity);GO:0015693(magnesium ion transport)
PH02Gene17748	GO:0009523(photosystem II);GO:0009535(chloroplast thylakoid membrane);GO:0009611(response to wounding);GO:0009644(response to high light intensity);GO:0015979(photosynthesis);GO:0016021(integral component of membrane);GO:0016168(chlorophyll binding);GO:0055085(transmembrane transport);GO:0071486(cellular response to high light intensity);GO:0071492(cellular response to UV-A)
PH02Gene09496	GO:0009523(photosystem II);GO:0009535(chloroplast thylakoid membrane);GO:0009611(response to wounding);GO:0009644(response to high light intensity);GO:0015979(photosynthesis);GO:0016021(integral component of membrane);GO:0016168(chlorophyll binding);GO:0055085(transmembrane transport);GO:0071486(cellular response to high light intensity);GO:0071492(cellular response to UV-A)
PH02Gene47750	GO:0009535(chloroplast thylakoid membrane);GO:0033281(TAT protein transport complex);GO:0043953(protein transport by the Tat complex);GO:0045038(protein import into chloroplast thylakoid membrane)
PH02Gene06657	GO:0009615(response to virus);GO:0046740(transport of virus in host, cell to cell)
PH02Gene24446	GO:0009615(response to virus);GO:0046740(transport of virus in host, cell to cell)
PH02Gene36260	GO:0009615(response to virus);GO:0046740(transport of virus in host, cell to cell)
PH02Gene13621	GO:0009670(triose-phosphate:phosphate antiporter activity);GO:0015121(phosphoenolpyruvate:phosphate antiporter activity);GO:0015714(phosphoenolpyruvate transport);GO:0034219(carbohydrate transmembrane transport);GO:0035436(triose phosphate transmembrane transport)
PH02Gene32659	GO:0009670(triose-phosphate:phosphate antiporter activity);GO:0015121(phosphoenolpyruvate:phosphate antiporter activity);GO:0015714(phosphoenolpyruvate transport);GO:0034219(carbohydrate transmembrane transport);GO:0035436(triose phosphate transmembrane transport)
PH02Gene43292	GO:0009705(plant-type vacuole membrane)
PH02Gene34604	GO:0009705(plant-type vacuole membrane);GO:0015140(malate transmembrane transporter activity)
PH02Gene01508	GO:0009705(plant-type vacuole membrane);GO:0015140(malate transmembrane transporter activity)
PH02Gene03316	GO:0009705(plant-type vacuole membrane);GO:0015140(malate transmembrane transporter activity)
PH02Gene50374	GO:0009705(plant-type vacuole membrane);GO:0016021(integral component of membrane)
PH02Gene12802	GO:0009826(unidimensional cell growth);GO:0009926(auxin polar transport)
PH02Gene13349	GO:0009826(unidimensional cell growth);GO:0009926(auxin polar transport)
PH02Gene48431	GO:0009926(auxin polar transport);GO:0009934(regulation of meristem structural organization);GO:0009963(positive regulation of flavonoid biosynthetic process);GO:0010223(secondary shoot formation);GO:0016117(carotenoid biosynthetic process);GO:0019825(oxygen binding)
PH02Gene45061	GO:0009926(auxin polar transport);GO:0009934(regulation of meristem structural organization);GO:0009963(positive regulation of flavonoid biosynthetic process);GO:0010223(secondary shoot formation);GO:0016117(carotenoid biosynthetic process);GO:0019825(oxygen binding)
PH02Gene45913	GO:0009926(auxin polar transport);GO:0046620(regulation of organ growth)
PH02Gene47195	GO:0015079(potassium ion transmembrane transporter activity);GO:0016020(membrane)
PH02Gene12083	GO:0015079(potassium ion transmembrane transporter activity);GO:0016020(membrane)
PH02Gene46366	GO:0015079(potassium ion transmembrane transporter activity);GO:0016020(membrane)
PH02Gene41445	GO:0015079(potassium ion transmembrane transporter activity);GO:0016020(membrane)
PH02Gene30538	GO:0015079(potassium ion transmembrane transporter activity);GO:0016020(membrane)
PH02Gene22019	GO:0015079(potassium ion transmembrane transporter activity);GO:0016020(membrane)
PH02Gene01771	GO:0015079(potassium ion transmembrane transporter activity);GO:0016020(membrane)
PH02Gene37380	GO:0015079(potassium ion transmembrane transporter activity);GO:0016020(membrane)
PH02Gene47873	GO:0015079(potassium ion transmembrane transporter activity);GO:0016020(membrane)
PH02Gene48788	GO:0015079(potassium ion transmembrane transporter activity);GO:0016020(membrane)
PH02Gene36140	GO:0015079(potassium ion transmembrane transporter activity);GO:0016020(membrane)
PH02Gene09194	GO:0015079(potassium ion transmembrane transporter activity);GO:0016020(membrane)
PH02Gene23985	GO:0015079(potassium ion transmembrane transporter activity);GO:0016020(membrane)
PH02Gene40148	GO:0015079(potassium ion transmembrane transporter activity);GO:0016020(membrane)
PH02Gene12110	GO:0015079(potassium ion transmembrane transporter activity);GO:0016020(membrane)
PH02Gene34335	GO:0015079(potassium ion transmembrane transporter activity);GO:0016020(membrane)
PH02Gene03090	GO:0015079(potassium ion transmembrane transporter activity);GO:0016020(membrane)
PH02Gene17639	GO:0015079(potassium ion transmembrane transporter activity);GO:0016020(membrane)
PH02Gene16598	GO:0015079(potassium ion transmembrane transporter activity);GO:0016020(membrane)
PH02Gene16414	GO:0015079(potassium ion transmembrane transporter activity);GO:0016020(membrane)
PH02Gene47801	GO:0015079(potassium ion transmembrane transporter activity);GO:0016020(membrane)
PH02Gene20155	GO:0015095(magnesium ion transmembrane transporter activity);GO:0015693(magnesium ion transport)
PH02Gene22435	GO:0015095(magnesium ion transmembrane transporter activity);GO:0015693(magnesium ion transport)
PH02Gene36174	GO:0015095(magnesium ion transmembrane transporter activity);GO:0015693(magnesium ion transport)
PH02Gene06650	GO:0015095(magnesium ion transmembrane transporter activity);GO:0015693(magnesium ion transport)
PH02Gene12287	GO:0015098(molybdate ion transmembrane transporter activity);GO:0015689(molybdate ion transport);GO:0016021(integral component of membrane)
PH02Gene27385	GO:0015121(phosphoenolpyruvate:phosphate antiporter activity);GO:0015714(phosphoenolpyruvate transport);GO:0034219(carbohydrate transmembrane transport);GO:0035436(triose phosphate transmembrane transport);GO:0071917(triose-phosphate transmembrane transporter activity)
PH02Gene27670	GO:0015131(oxaloacetate transmembrane transporter activity);GO:0015140(malate transmembrane transporter activity);GO:0016021(integral component of membrane);GO:0071423(malate transmembrane transport)
PH02Gene01264	GO:0015131(oxaloacetate transmembrane transporter activity);GO:0015140(malate transmembrane transporter activity);GO:0016021(integral component of membrane);GO:0071423(malate transmembrane transport)
PH02Gene09057	GO:0015194(L-serine transmembrane transporter activity);GO:0016021(integral component of membrane)
PH02Gene17597	GO:0016020(membrane);GO:0016021(integral component of membrane);GO:0022857(transmembrane transporter activity);GO:0055085(transmembrane transport)
PH02Gene29908	GO:0016020(membrane);GO:0016021(integral component of membrane);GO:0022857(transmembrane transporter activity);GO:0055085(transmembrane transport)
PH02Gene48754	GO:0016020(membrane);GO:0016021(integral component of membrane);GO:0022857(transmembrane transporter activity);GO:0055085(transmembrane transport)
PH02Gene37479	GO:0016020(membrane);GO:0016021(integral component of membrane);GO:0022857(transmembrane transporter activity);GO:0055085(transmembrane transport)
PH02Gene14458	GO:0016020(membrane);GO:0046961(proton-transporting ATPase activity, rotational mechanism)
PH02Gene19324	GO:0016021(integral component of membrane)
PH02Gene19325	GO:0016021(integral component of membrane)
PH02Gene32766	GO:0016021(integral component of membrane)
PH02Gene18770	GO:0016021(integral component of membrane);GO:0042626(ATPase activity, coupled to transmembrane movement of substances);GO:0055085(transmembrane transport)
PH02Gene34687	GO:0016021(integral component of membrane);GO:0042626(ATPase activity, coupled to transmembrane movement of substances);GO:0055085(transmembrane transport)
PH02Gene06566	GO:0016021(integral component of membrane);GO:0042626(ATPase activity, coupled to transmembrane movement of substances);GO:0055085(transmembrane transport)
PH02Gene34688	GO:0016021(integral component of membrane);GO:0042626(ATPase activity, coupled to transmembrane movement of substances);GO:0055085(transmembrane transport)
PH02Gene48611	GO:0016021(integral component of membrane);GO:0042626(ATPase activity, coupled to transmembrane movement of substances);GO:0055085(transmembrane transport)
PH02Gene37588	GO:0016021(integral component of membrane);GO:0042626(ATPase activity, coupled to transmembrane movement of substances);GO:0055085(transmembrane transport)
PH02Gene38406	GO:0016021(integral component of membrane);GO:0042626(ATPase activity, coupled to transmembrane movement of substances);GO:0055085(transmembrane transport)
PH02Gene12563	GO:0016021(integral component of membrane);GO:0042626(ATPase activity, coupled to transmembrane movement of substances);GO:0055085(transmembrane transport)
PH02Gene09415	GO:0016021(integral component of membrane);GO:0042626(ATPase activity, coupled to transmembrane movement of substances);GO:0055085(transmembrane transport)
PH02Gene15352	GO:0016021(integral component of membrane);GO:0042626(ATPase activity, coupled to transmembrane movement of substances);GO:0055085(transmembrane transport)
PH02Gene35485	GO:0016021(integral component of membrane);GO:0042626(ATPase activity, coupled to transmembrane movement of substances);GO:0055085(transmembrane transport)
PH02Gene36577	GO:0016021(integral component of membrane);GO:0042626(ATPase activity, coupled to transmembrane movement of substances);GO:0055085(transmembrane transport)
PH02Gene43364	GO:0016021(integral component of membrane);GO:0042626(ATPase activity, coupled to transmembrane movement of substances);GO:0055085(transmembrane transport)
PH02Gene12562	GO:0016021(integral component of membrane);GO:0042626(ATPase activity, coupled to transmembrane movement of substances);GO:0055085(transmembrane transport)
PH02Gene12564	GO:0016021(integral component of membrane);GO:0042626(ATPase activity, coupled to transmembrane movement of substances);GO:0055085(transmembrane transport)
PH02Gene16857	GO:0016021(integral component of membrane);GO:0042626(ATPase activity, coupled to transmembrane movement of substances);GO:0055085(transmembrane transport)
PH02Gene43132	GO:0016021(integral component of membrane);GO:0042626(ATPase activity, coupled to transmembrane movement of substances);GO:0055085(transmembrane transport)
PH02Gene06567	GO:0016021(integral component of membrane);GO:0042626(ATPase activity, coupled to transmembrane movement of substances);GO:0055085(transmembrane transport)
PH02Gene32243	GO:0016021(integral component of membrane);GO:0042626(ATPase activity, coupled to transmembrane movement of substances);GO:0055085(transmembrane transport)
PH02Gene15335	GO:0016021(integral component of membrane);GO:0042626(ATPase activity, coupled to transmembrane movement of substances);GO:0055085(transmembrane transport)
PH02Gene03263	GO:0016021(integral component of membrane);GO:0042626(ATPase activity, coupled to transmembrane movement of substances);GO:0055085(transmembrane transport)
PH02Gene18613	GO:0016021(integral component of membrane);GO:0042626(ATPase activity, coupled to transmembrane movement of substances);GO:0055085(transmembrane transport)
PH02Gene04764	GO:0016021(integral component of membrane);GO:0042626(ATPase activity, coupled to transmembrane movement of substances);GO:0055085(transmembrane transport)
PH02Gene34686	GO:0016021(integral component of membrane);GO:0042626(ATPase activity, coupled to transmembrane movement of substances);GO:0055085(transmembrane transport)
PH02Gene24334	GO:0016021(integral component of membrane);GO:0042626(ATPase activity, coupled to transmembrane movement of substances);GO:0055085(transmembrane transport)
PH02Gene37590	GO:0016021(integral component of membrane);GO:0042626(ATPase activity, coupled to transmembrane movement of substances);GO:0055085(transmembrane transport)
PH02Gene32020	GO:0016021(integral component of membrane);GO:0042626(ATPase activity, coupled to transmembrane movement of substances);GO:0055085(transmembrane transport)
PH02Gene48702	GO:0016021(integral component of membrane);GO:0055085(transmembrane transport)
PH02Gene37689	GO:0016021(integral component of membrane);GO:0055085(transmembrane transport)
PH02Gene42517	GO:0016192(vesicle-mediated transport);GO:0043231(intracellular membrane-bounded organelle)
PH02Gene50502	GO:0016197(endosomal transport);GO:0030119(AP-type membrane coat adaptor complex)
PH02Gene02068	GO:0016491(oxidoreductase activity);GO:0055114(oxidation-reduction process)
PH02Gene07483	GO:0030173(integral component of Golgi membrane);GO:0030176(integral component of endoplasmic reticulum membrane);GO:0046964(3'-phosphoadenosine 5'-phosphosulfate transmembrane transporter activity)
PH02Gene30483	GO:0034219(carbohydrate transmembrane transport)
PH02Gene22455	GO:0034219(carbohydrate transmembrane transport)
PH02Gene33450	GO:0034219(carbohydrate transmembrane transport)
PH02Gene39702	GO:0034219(carbohydrate transmembrane transport)
PH02Gene20771	GO:0034219(carbohydrate transmembrane transport)
PH02Gene48076	GO:0034219(carbohydrate transmembrane transport)
PH02Gene39555	GO:0034219(carbohydrate transmembrane transport)
PH02Gene08352	GO:0034220(ion transmembrane transport);GO:0042802(identical protein binding)
PH02Gene05893	GO:0046740(transport of virus in host, cell to cell)
PH02Gene32413	GO:0046740(transport of virus in host, cell to cell)
PH02Gene11045	GO:0055085(transmembrane transport)
PH02Gene36878	GO:0055085(transmembrane transport)
PH02Gene34685	GO:0055085(transmembrane transport)
PH02Gene46103	GO:0055085(transmembrane transport)

## Sheet: TableS5
Table S5 The promoter sequence of PeAAP29123
ACCTCCTTCTCTCTCTAAGATAGCACTCATAACTAAATAAAATATCAATGTTTTTCTTAC ACCACACTCTCTTCCTCACTCTCGTTTCACTTGCAAATGGGCCTATACATTTTTTTAGCT AGTATCGATGCAATTACATGGACCGATGCCAGTATTTTGGTCGGTAGCCAGTCCACATGC AGCGGCTGGCACCGGCGCCGATGGGTGCTAAGAGCATCCACAATGTTGCATTTTAGCCGG TTCAAAAAGGTTAAGCATCGATTCAATACCGATTCAATCCGTTGGAGCTATCGATTCCAA CCAAAATATTTTTGGAACCGAACCCAAATCAAGCATCGATTCGAAACATTAAACAAATCG CCACATGGCAGATGTGCACCAAGGGTCGTCACT…

## Sheet: TableS6
Table S6 Predicted cis-regulatory elements in the promoter of PeAAP29123
TF family	Number
ARF	1
B3	2
BBR-BPC	4
bHLH	1
bZIP	8
C2H2	7
C3H	1
CAMTA	1
Dof	4
ERF	13
FAR1	2
G2-like	3
HD-ZIP	3
LBD	5
MIKC_MADS	2
MYB	9
MYB_related	2
NAC	3
RAV	1
WOX	2
WRKY	1

## Sheet: TableS7
Table S7 Predicted transcription factors in differentially expressed genes
#ID	Family
PH02Gene02138	Alfin-like
PH02Gene06093	Alfin-like
PH02Gene09382	Alfin-like
PH02Gene15159	Alfin-like
PH02Gene16514	Alfin-like
PH02Gene23285	Alfin-like
PH02Gene37088	Alfin-like
PH02Gene37727	Alfin-like
PH02Gene39936	Alfin-like
PH02Gene40588	Alfin-like
PH02Gene44668	Alfin-like
PH02Gene04394	AP2/ERF-AP2
PH02Gene06091	AP2/ERF-AP2
PH02Gene07682	AP2/ERF-AP2
PH02Gene15162	AP2/ERF-AP2
PH02Gene27779	AP2/ERF-AP2
PH02Gene33657	AP2/ERF-AP2
PH02Gene35563	AP2/ERF-AP2
PH02Gene45258	AP2/ERF-AP2
PH02Gene45834	AP2/ERF-AP2
PH02Gene46782	AP2/ERF-AP2
PH02Gene47086	AP2/ERF-AP2
PH02Gene00372	AP2/ERF-ERF
PH02Gene00442	AP2/ERF-ERF
PH02Gene00478	AP2/ERF-ERF
PH02Gene00479	AP2/ERF-ERF
PH02Gene01001	AP2/ERF-ERF
PH02Gene01221	AP2/ERF-ERF
PH02Gene01222	AP2/ERF-ERF
PH02Gene01223	AP2/ERF-ERF
PH02Gene01490	AP2/ERF-ERF
PH02Gene01744	AP2/ERF-ERF
PH02Gene01916	AP2/ERF-ERF
PH02Gene01976	AP2/ERF-ERF
PH02Gene01989	AP2/ERF-ERF
PH02Gene02350	AP2/ERF-ERF
PH02Gene02513	AP2/ERF-ERF
PH02Gene02586	AP2/ERF-ERF
PH02Gene02658	AP2/ERF-ERF
PH02Gene02896	AP2/ERF-ERF
PH02Gene03336	AP2/ERF-ERF
PH02Gene03337	AP2/ERF-ERF
PH02Gene03603	AP2/ERF-ERF
PH02Gene04153	AP2/ERF-ERF
PH02Gene04205	AP2/ERF-ERF
PH02Gene05048	AP2/ERF-ERF
PH02Gene05443	AP2/ERF-ERF
PH02Gene05485	AP2/ERF-ERF
PH02Gene05488	AP2/ERF-ERF
PH02Gene07209	AP2/ERF-ERF
PH02Gene07211	AP2/ERF-ERF
PH02Gene08579	AP2/ERF-ERF
PH02Gene08958	AP2/ERF-ERF
PH02Gene08959	AP2/ERF-ERF
PH02Gene09572	AP2/ERF-ERF
PH02Gene09574	AP2/ERF-ERF
PH02Gene09592	AP2/ERF-ERF
PH02Gene10787	AP2/ERF-ERF
PH02Gene10804	AP2/ERF-ERF
PH02Gene11007	AP2/ERF-ERF
PH02Gene12701	AP2/ERF-ERF
PH02Gene14745	AP2/ERF-ERF
PH02Gene15066	AP2/ERF-ERF
PH02Gene15563	AP2/ERF-ERF
PH02Gene16105	AP2/ERF-ERF
PH02Gene16920	AP2/ERF-ERF
PH02Gene17421	AP2/ERF-ERF
PH02Gene17723	AP2/ERF-ERF
PH02Gene19080	AP2/ERF-ERF
PH02Gene19264	AP2/ERF-ERF
PH02Gene19450	AP2/ERF-ERF
PH02Gene20147	AP2/ERF-ERF
PH02Gene20167	AP2/ERF-ERF
PH02Gene21289	AP2/ERF-ERF
PH02Gene21748	AP2/ERF-ERF
PH02Gene21931	AP2/ERF-ERF
PH02Gene22238	AP2/ERF-ERF
PH02Gene22321	AP2/ERF-ERF
PH02Gene22393	AP2/ERF-ERF
PH02Gene22897	AP2/ERF-ERF
PH02Gene23182	AP2/ERF-ERF
PH02Gene23251	AP2/ERF-ERF
PH02Gene23495	AP2/ERF-ERF
PH02Gene23620	AP2/ERF-ERF
PH02Gene23914	AP2/ERF-ERF
PH02Gene23966	AP2/ERF-ERF
PH02Gene24068	AP2/ERF-ERF
PH02Gene24683	AP2/ERF-ERF
PH02Gene24774	AP2/ERF-ERF
PH02Gene25072	AP2/ERF-ERF
PH02Gene26204	AP2/ERF-ERF
PH02Gene26205	AP2/ERF-ERF
PH02Gene26206	AP2/ERF-ERF
PH02Gene26269	AP2/ERF-ERF
PH02Gene26916	AP2/ERF-ERF
PH02Gene27448	AP2/ERF-ERF
PH02Gene27954	AP2/ERF-ERF
PH02Gene28436	AP2/ERF-ERF
PH02Gene28637	AP2/ERF-ERF
PH02Gene28883	AP2/ERF-ERF
PH02Gene29160	AP2/ERF-ERF
PH02Gene31461	AP2/ERF-ERF
PH02Gene31767	AP2/ERF-ERF
PH02Gene32758	AP2/ERF-ERF
PH02Gene33156	AP2/ERF-ERF
PH02Gene34769	AP2/ERF-ERF
PH02Gene34820	AP2/ERF-ERF
PH02Gene34911	AP2/ERF-ERF
PH02Gene35254	AP2/ERF-ERF
PH02Gene35313	AP2/ERF-ERF
PH02Gene35410	AP2/ERF-ERF
PH02Gene35485	AP2/ERF-ERF
PH02Gene35968	AP2/ERF-ERF
PH02Gene36227	AP2/ERF-ERF
PH02Gene37579	AP2/ERF-ERF
PH02Gene37759	AP2/ERF-ERF
PH02Gene37851	AP2/ERF-ERF
PH02Gene38802	AP2/ERF-ERF
PH02Gene38803	AP2/ERF-ERF
PH02Gene38917	AP2/ERF-ERF
PH02Gene39376	AP2/ERF-ERF
PH02Gene39443	AP2/ERF-ERF
PH02Gene39528	AP2/ERF-ERF
PH02Gene40377	AP2/ERF-ERF
PH02Gene40379	AP2/ERF-ERF
PH02Gene40564	AP2/ERF-ERF
PH02Gene40881	AP2/ERF-ERF
PH02Gene40882	AP2/ERF-ERF
PH02Gene40884	AP2/ERF-ERF
PH02Gene41015	AP2/ERF-ERF
PH02Gene41094	AP2/ERF-ERF
PH02Gene41108	AP2/ERF-ERF
PH02Gene41591	AP2/ERF-ERF
PH02Gene41700	AP2/ERF-ERF
PH02Gene42161	AP2/ERF-ERF
PH02Gene42163	AP2/ERF-ERF
PH02Gene42289	AP2/ERF-ERF
PH02Gene43119	AP2/ERF-ERF
PH02Gene45634	AP2/ERF-ERF
PH02Gene46630	AP2/ERF-ERF
PH02Gene49110	AP2/ERF-ERF
PH02Gene04104	AP2/ERF-RAV
PH02Gene42243	AP2/ERF-RAV
PH02Gene44878	AP2/ERF-RAV
PH02Gene00622	B3
PH02Gene01466	B3
PH02Gene01965	B3
PH02Gene02429	B3
PH02Gene06579	B3
PH02Gene10408	B3
PH02Gene15332	B3
PH02Gene16719	B3
PH02Gene16720	B3
PH02Gene17980	B3
PH02Gene18834	B3
PH02Gene21596	B3
PH02Gene26571	B3
PH02Gene27084	B3
PH02Gene44702	B3
PH02Gene49274	B3
PH02Gene00349	B3-ARF
PH02Gene01367	B3-ARF
PH02Gene02133	B3-ARF
PH02Gene02652	B3-ARF
PH02Gene02793	B3-ARF
PH02Gene03160	B3-ARF
PH02Gene04261	B3-ARF
PH02Gene05190	B3-ARF
PH02Gene07292	B3-ARF
PH02Gene07980	B3-ARF
PH02Gene08446	B3-ARF
PH02Gene09004	B3-ARF
PH02Gene09577	B3-ARF
PH02Gene11635	B3-ARF
PH02Gene12070	B3-ARF
PH02Gene14334	B3-ARF
PH02Gene14682	B3-ARF
PH02Gene14804	B3-ARF
PH02Gene16005	B3-ARF
PH02Gene17557	B3-ARF
PH02Gene22436	B3-ARF
PH02Gene22930	B3-ARF
PH02Gene23130	B3-ARF
PH02Gene23847	B3-ARF
PH02Gene27144	B3-ARF
PH02Gene29393	B3-ARF
PH02Gene29753	B3-ARF
PH02Gene30517	B3-ARF
PH02Gene34681	B3-ARF
PH02Gene35215	B3-ARF
PH02Gene37045	B3-ARF
PH02Gene37247	B3-ARF
PH02Gene38150	B3-ARF
PH02Gene40447	B3-ARF
PH02Gene43144	B3-ARF
PH02Gene44863	B3-ARF
PH02Gene00185	BBR-BPC
PH02Gene19119	BBR-BPC
PH02Gene10258	BES1
PH02Gene13331	BES1
PH02Gene14636	BES1
PH02Gene17901	BES1
PH02Gene20679	BES1
PH02Gene23337	BES1
novel.1810	bHLH
novel.1819	bHLH
novel.2357	bHLH
novel.2505	bHLH
novel.3282	bHLH
novel.3282	bHLH
novel.5564	bHLH
PH02Gene01255	bHLH
PH02Gene01651	bHLH
PH02Gene02933	bHLH
PH02Gene02998	bHLH
PH02Gene04604	bHLH
PH02Gene04905	bHLH
PH02Gene05727	bHLH
PH02Gene06123	bHLH
PH02Gene06323	bHLH
PH02Gene06521	bHLH
PH02Gene06740	bHLH
PH02Gene06755	bHLH
PH02Gene06790	bHLH
PH02Gene07105	bHLH
PH02Gene07293	bHLH
PH02Gene07507	bHLH
PH02Gene07629	bHLH
PH02Gene07652	bHLH
PH02Gene08142	bHLH
PH02Gene08257	bHLH
PH02Gene09387	bHLH
PH02Gene10750	bHLH
PH02Gene11136	bHLH
PH02Gene11502	bHLH
PH02Gene11694	bHLH
PH02Gene11847	bHLH
PH02Gene12072	bHLH
PH02Gene12145	bHLH
PH02Gene12146	bHLH
PH02Gene12148	bHLH
PH02Gene12445	bHLH
PH02Gene12659	bHLH
PH02Gene13165	bHLH
PH02Gene13166	bHLH
PH02Gene13739	bHLH
PH02Gene15444	bHLH
PH02Gene15769	bHLH
PH02Gene15974	bHLH
PH02Gene16165	bHLH
PH02Gene16450	bHLH
PH02Gene17238	bHLH
PH02Gene17666	bHLH
PH02Gene18434	bHLH
PH02Gene19251	bHLH
PH02Gene19328	bHLH
PH02Gene19652	bHLH
PH02Gene20306	bHLH
PH02Gene21058	bHLH
PH02Gene21542	bHLH
PH02Gene22000	bHLH
PH02Gene22034	bHLH
PH02Gene22061	bHLH
PH02Gene22814	bHLH
PH02Gene23403	bHLH
PH02Gene23710	bHLH
PH02Gene23885	bHLH
PH02Gene24376	bHLH
PH02Gene25664	bHLH
PH02Gene25730	bHLH
PH02Gene26138	bHLH
PH02Gene26739	bHLH
PH02Gene27370	bHLH
PH02Gene27646	bHLH
PH02Gene27873	bHLH
PH02Gene28096	bHLH
PH02Gene28274	bHLH
PH02Gene28323	bHLH
PH02Gene28685	bHLH
PH02Gene29836	bHLH
PH02Gene30384	bHLH
PH02Gene30779	bHLH
PH02Gene31426	bHLH
PH02Gene31438	bHLH
PH02Gene35213	bHLH
PH02Gene36263	bHLH
PH02Gene36837	bHLH
PH02Gene37241	bHLH
PH02Gene39425	bHLH
PH02Gene39588	bHLH
PH02Gene39864	bHLH
PH02Gene40142	bHLH
PH02Gene40932	bHLH
PH02Gene41723	bHLH
PH02Gene42843	bHLH
PH02Gene43330	bHLH
PH02Gene43331	bHLH
PH02Gene43332	bHLH
PH02Gene44452	bHLH
PH02Gene45606	bHLH
PH02Gene45657	bHLH
PH02Gene46517	bHLH
PH02Gene46713	bHLH
PH02Gene46914	bHLH
PH02Gene48732	bHLH
PH02Gene49907	bHLH
PH02Gene50041	bHLH
PH02Gene51186	bHLH
PH02Gene02360	bZIP
PH02Gene02526	bZIP
PH02Gene03743	bZIP
PH02Gene04355	bZIP
PH02Gene04494	bZIP
PH02Gene04519	bZIP
PH02Gene05093	bZIP
PH02Gene05387	bZIP
PH02Gene05570	bZIP
PH02Gene06509	bZIP
PH02Gene07171	bZIP
PH02Gene07196	bZIP
PH02Gene07389	bZIP
PH02Gene07659	bZIP
PH02Gene07798	bZIP
PH02Gene09091	bZIP
PH02Gene09241	bZIP
PH02Gene10250	bZIP
PH02Gene10639	bZIP
PH02Gene11853	bZIP
PH02Gene12379	bZIP
PH02Gene13173	bZIP
PH02Gene13422	bZIP
PH02Gene14383	bZIP
PH02Gene14669	bZIP
PH02Gene15488	bZIP
PH02Gene17660	bZIP
PH02Gene18009	bZIP
PH02Gene18120	bZIP
PH02Gene19255	bZIP
PH02Gene20301	bZIP
PH02Gene20489	bZIP
PH02Gene20776	bZIP
PH02Gene21644	bZIP
PH02Gene21911	bZIP
PH02Gene22228	bZIP
PH02Gene22360	bZIP
PH02Gene22559	bZIP
PH02Gene23712	bZIP
PH02Gene24017	bZIP
PH02Gene24410	bZIP
PH02Gene25223	bZIP
PH02Gene25237	bZIP
PH02Gene25658	bZIP
PH02Gene25937	bZIP
PH02Gene26454	bZIP
PH02Gene27620	bZIP
PH02Gene27949	bZIP
PH02Gene28101	bZIP
PH02Gene28667	bZIP
PH02Gene28857	bZIP
PH02Gene29106	bZIP
PH02Gene29194	bZIP
PH02Gene30185	bZIP
PH02Gene31449	bZIP
PH02Gene31633	bZIP
PH02Gene31918	bZIP
PH02Gene32961	bZIP
PH02Gene32998	bZIP
PH02Gene33889	bZIP
PH02Gene34090	bZIP
PH02Gene34118	bZIP
PH02Gene34569	bZIP
PH02Gene35657	bZIP
PH02Gene36596	bZIP
PH02Gene36693	bZIP
PH02Gene37919	bZIP
PH02Gene38200	bZIP
PH02Gene41549	bZIP
PH02Gene41822	bZIP
PH02Gene42216	bZIP
PH02Gene43974	bZIP
PH02Gene45188	bZIP
PH02Gene45256	bZIP
PH02Gene45429	bZIP
PH02Gene46288	bZIP
PH02Gene47106	bZIP
PH02Gene49718	bZIP
PH02Gene49751	bZIP
PH02Gene05295	C2C2-CO-like
PH02Gene06669	C2C2-CO-like
PH02Gene08112	C2C2-CO-like
PH02Gene08156	C2C2-CO-like
PH02Gene09921	C2C2-CO-like
PH02Gene13905	C2C2-CO-like
PH02Gene16430	C2C2-CO-like
PH02Gene17617	C2C2-CO-like
PH02Gene21910	C2C2-CO-like
PH02Gene28016	C2C2-CO-like
PH02Gene28332	C2C2-CO-like
PH02Gene34546	C2C2-CO-like
PH02Gene36527	C2C2-CO-like
PH02Gene45949	C2C2-CO-like
PH02Gene49327	C2C2-CO-like
PH02Gene00169	C2C2-Dof
PH02Gene00304	C2C2-Dof
PH02Gene00562	C2C2-Dof
PH02Gene01247	C2C2-Dof
PH02Gene01893	C2C2-Dof
PH02Gene06304	C2C2-Dof
PH02Gene07468	C2C2-Dof
PH02Gene07976	C2C2-Dof
PH02Gene08146	C2C2-Dof
PH02Gene12200	C2C2-Dof
PH02Gene12766	C2C2-Dof
PH02Gene14846	C2C2-Dof
PH02Gene15164	C2C2-Dof
PH02Gene16228	C2C2-Dof
PH02Gene16447	C2C2-Dof
PH02Gene17583	C2C2-Dof
PH02Gene18004	C2C2-Dof
PH02Gene18480	C2C2-Dof
PH02Gene21128	C2C2-Dof
PH02Gene22025	C2C2-Dof
PH02Gene23884	C2C2-Dof
PH02Gene25835	C2C2-Dof
PH02Gene27737	C2C2-Dof
PH02Gene28454	C2C2-Dof
PH02Gene34453	C2C2-Dof
PH02Gene35033	C2C2-Dof
PH02Gene35668	C2C2-Dof
PH02Gene38007	C2C2-Dof
PH02Gene40165	C2C2-Dof
PH02Gene41308	C2C2-Dof
PH02Gene43753	C2C2-Dof
PH02Gene44185	C2C2-Dof
PH02Gene48881	C2C2-Dof
PH02Gene02004	C2C2-GATA
PH02Gene02034	C2C2-GATA
PH02Gene05841	C2C2-GATA
PH02Gene06119	C2C2-GATA
PH02Gene11031	C2C2-GATA
PH02Gene12546	C2C2-GATA
PH02Gene13776	C2C2-GATA
PH02Gene15122	C2C2-GATA
PH02Gene17148	C2C2-GATA
PH02Gene18047	C2C2-GATA
PH02Gene19926	C2C2-GATA
PH02Gene21532	C2C2-GATA
PH02Gene21878	C2C2-GATA
PH02Gene22687	C2C2-GATA
PH02Gene26040	C2C2-GATA
PH02Gene27465	C2C2-GATA
PH02Gene28437	C2C2-GATA
PH02Gene35512	C2C2-GATA
PH02Gene36267	C2C2-GATA
PH02Gene37824	C2C2-GATA
PH02Gene38648	C2C2-GATA
PH02Gene39682	C2C2-GATA
PH02Gene40739	C2C2-GATA
PH02Gene41764	C2C2-GATA
PH02Gene44804	C2C2-GATA
PH02Gene02574	C2C2-LSD
PH02Gene05347	C2C2-LSD
PH02Gene10121	C2C2-LSD
PH02Gene13554	C2C2-LSD
PH02Gene15717	C2C2-LSD
PH02Gene21516	C2C2-YABBY
PH02Gene30480	C2C2-YABBY
PH02Gene30849	C2C2-YABBY
PH02Gene42853	C2C2-YABBY
PH02Gene00552	C2H2
PH02Gene01198	C2H2
PH02Gene01257	C2H2
PH02Gene01518	C2H2
PH02Gene01647	C2H2
PH02Gene01883	C2H2
PH02Gene02800	C2H2
PH02Gene02938	C2H2
PH02Gene03476	C2H2
PH02Gene03600	C2H2
PH02Gene03610	C2H2
PH02Gene03925	C2H2
PH02Gene04596	C2H2
PH02Gene04972	C2H2
PH02Gene05386	C2H2
PH02Gene05655	C2H2
PH02Gene06082	C2H2
PH02Gene06314	C2H2
PH02Gene08214	C2H2
PH02Gene08836	C2H2
PH02Gene09332	C2H2
PH02Gene09436	C2H2
PH02Gene09689	C2H2
PH02Gene10895	C2H2
PH02Gene11082	C2H2
PH02Gene12700	C2H2
PH02Gene13064	C2H2
PH02Gene13322	C2H2
PH02Gene13399	C2H2
PH02Gene13600	C2H2
PH02Gene14926	C2H2
PH02Gene15493	C2H2
PH02Gene16295	C2H2
PH02Gene17246	C2H2
PH02Gene19858	C2H2
PH02Gene21006	C2H2
PH02Gene22178	C2H2
PH02Gene22302	C2H2
PH02Gene23030	C2H2
PH02Gene23168	C2H2
PH02Gene23538	C2H2
PH02Gene23792	C2H2
PH02Gene24335	C2H2
PH02Gene24934	C2H2
PH02Gene25032	C2H2
PH02Gene26169	C2H2
PH02Gene26291	C2H2
PH02Gene26316	C2H2
PH02Gene28877	C2H2
PH02Gene29939	C2H2
PH02Gene32595	C2H2
PH02Gene32598	C2H2
PH02Gene33479	C2H2
PH02Gene33847	C2H2
PH02Gene34216	C2H2
PH02Gene34850	C2H2
PH02Gene35152	C2H2
PH02Gene36145	C2H2
PH02Gene36677	C2H2
PH02Gene37830	C2H2
PH02Gene39138	C2H2
PH02Gene39676	C2H2
PH02Gene42520	C2H2
PH02Gene42521	C2H2
PH02Gene45712	C2H2
PH02Gene45816	C2H2
PH02Gene46110	C2H2
PH02Gene46260	C2H2
PH02Gene47183	C2H2
PH02Gene47184	C2H2
PH02Gene48436	C2H2
PH02Gene48728	C2H2
PH02Gene00351	C3H
PH02Gene00385	C3H
PH02Gene00959	C3H
PH02Gene02576	C3H
PH02Gene03159	C3H
PH02Gene05739	C3H
PH02Gene05827	C3H
PH02Gene06968	C3H
PH02Gene08203	C3H
PH02Gene08811	C3H
PH02Gene13668	C3H
PH02Gene14940	C3H
PH02Gene17017	C3H
PH02Gene18259	C3H
PH02Gene18357	C3H
PH02Gene19939	C3H
PH02Gene20573	C3H
PH02Gene22177	C3H
PH02Gene23823	C3H
PH02Gene24845	C3H
PH02Gene25650	C3H
PH02Gene27333	C3H
PH02Gene27671	C3H
PH02Gene27920	C3H
PH02Gene28052	C3H
PH02Gene30888	C3H
PH02Gene31158	C3H
PH02Gene38114	C3H
PH02Gene38116	C3H
PH02Gene40104	C3H
PH02Gene41307	C3H
PH02Gene41311	C3H
PH02Gene42371	C3H
PH02Gene42383	C3H
PH02Gene42765	C3H
PH02Gene43143	C3H
PH02Gene45012	C3H
PH02Gene45826	C3H
PH02Gene46793	C3H
PH02Gene48231	C3H
PH02Gene05785	CAMTA
PH02Gene07259	CAMTA
PH02Gene08544	CAMTA
PH02Gene13100	CAMTA
PH02Gene14953	CAMTA
PH02Gene36566	CAMTA
PH02Gene42704	CAMTA
novel.3972	CG-1
PH02Gene00783	CPP
PH02Gene08750	CPP
PH02Gene24371	CPP
PH02Gene42650	CPP
PH02Gene49268	CPP
PH02Gene05620	CSD
PH02Gene18352	CSD
PH02Gene28319	CSD
PH02Gene31262	CSD
PH02Gene49332	CSD
PH02Gene50547	CSD
PH02Gene03202	DBB
PH02Gene11378	DBB
PH02Gene14035	DBB
PH02Gene16459	DBB
PH02Gene19765	DBB
PH02Gene29322	DBB
PH02Gene35355	DBB
PH02Gene35510	DBB
PH02Gene11672	DBP
PH02Gene18323	DBP
PH02Gene18975	DBP
PH02Gene25249	DBP
PH02Gene27550	DBP
PH02Gene49920	DBP
PH02Gene03595	E2F-DP
PH02Gene05248	E2F-DP
PH02Gene07670	E2F-DP
PH02Gene09693	E2F-DP
PH02Gene10996	E2F-DP
PH02Gene34520	E2F-DP
PH02Gene41928	E2F-DP
PH02Gene43494	E2F-DP
PH02Gene48000	E2F-DP
PH02Gene02201	EIL
PH02Gene15448	EIL
PH02Gene15936	EIL
PH02Gene16691	EIL
PH02Gene17659	EIL
PH02Gene18129	EIL
PH02Gene49392	EIL
PH02Gene04034	FAR1
PH02Gene08253	FAR1
PH02Gene13458	FAR1
PH02Gene21265	FAR1
PH02Gene23389	FAR1
PH02Gene25246	FAR1
PH02Gene26452	FAR1
PH02Gene27830	FAR1
PH02Gene30664	FAR1
PH02Gene31024	FAR1
PH02Gene31570	FAR1
PH02Gene36606	FAR1
PH02Gene38244	FAR1
PH02Gene49373	FAR1
PH02Gene09447	GARP-ARR-B
PH02Gene11687	GARP-ARR-B
PH02Gene11768	GARP-ARR-B
PH02Gene13612	GARP-ARR-B
PH02Gene18336	GARP-ARR-B
PH02Gene26606	GARP-ARR-B
PH02Gene30734	GARP-ARR-B
PH02Gene33414	GARP-ARR-B
PH02Gene00555	GARP-G2-like
PH02Gene01179	GARP-G2-like
PH02Gene01193	GARP-G2-like
PH02Gene01515	GARP-G2-like
PH02Gene01886	GARP-G2-like
PH02Gene02264	GARP-G2-like
PH02Gene02376	GARP-G2-like
PH02Gene02408	GARP-G2-like
PH02Gene02799	GARP-G2-like
PH02Gene03773	GARP-G2-like
PH02Gene04584	GARP-G2-like
PH02Gene05564	GARP-G2-like
PH02Gene05591	GARP-G2-like
PH02Gene09030	GARP-G2-like
PH02Gene09101	GARP-G2-like
PH02Gene10071	GARP-G2-like
PH02Gene10199	GARP-G2-like
PH02Gene10452	GARP-G2-like
PH02Gene11430	GARP-G2-like
PH02Gene12389	GARP-G2-like
PH02Gene15829	GARP-G2-like
PH02Gene15844	GARP-G2-like
PH02Gene15930	GARP-G2-like
PH02Gene17440	GARP-G2-like
PH02Gene17790	GARP-G2-like
PH02Gene18005	GARP-G2-like
PH02Gene18738	GARP-G2-like
PH02Gene20433	GARP-G2-like
PH02Gene20571	GARP-G2-like
PH02Gene20627	GARP-G2-like
PH02Gene20674	GARP-G2-like
PH02Gene21002	GARP-G2-like
PH02Gene21337	GARP-G2-like
PH02Gene22330	GARP-G2-like
[truncated: 876 more rows]

## Sheet: TableS8
Table S8 Twenty-eight TF genes whose expression levels were significantly correlated with that of PeAAP29123
[truncated: 29 more rows]

[truncated: 2 more sheets: TableS9, TableS10]
