# Supplementary material for: Stable isotope labelling and gene expression analysis reveal dynamic nitrogen-supply mechanisms for rapid growth of Moso bamboo
Source: Hortic Res. 2025 Feb 25;12(6):uhaf062. doi: 10.1093/hr/uhaf062 (PMC12023858; doi:10.1093/hr/uhaf062)
Supplement: Web_Material_uhaf062 [file web_material_uhaf062.zip › Table S1.xlsx]

## Sheet: Table S1
ID	ES_l_1_fpkm	ES_l_2_fpkm	ES_l_3_fpkm	PS_l_1_fpkm	PS_l_2_fpkm	PS_l_3_fpkm	BS_l_1_fpkm	BS_l_2_fpkm	BS_l_3_fpkm	LS_l_1_fpkm	LS_l_2_fpkm	LS_l_3_fpkm	ES_c_1_fpkm	ES_c_2_fpkm	ES_c_3_fpkm	PS_c_1_fpkm	PS_c_2_fpkm	PS_c_3_fpkm	BS_c_1_fpkm	BS_c_2_fpkm	BS_c_3_fpkm	LS_c_1_fpkm	LS_c_2_fpkm	LS_c_3_fpkm	ES_r_1_fpkm	ES_r_2_fpkm	ES_r_3_fpkm	PS_r_1_fpkm	PS_r_2_fpkm	PS_r_3_fpkm	BS_r_1_fpkm	BS_r_2_fpkm	BS_r_3_fpkm	LS_r_1_fpkm	LS_r_2_fpkm	LS_r_3_fpkm	ES_s_1_fpkm	ES_s_2_fpkm	ES_s_3_fpkm	PS_s_1_fpkm	PS_s_2_fpkm	PS_s_3_fpkm	BS_s_1_fpkm	BS_s_2_fpkm	BS_s_3_fpkm	LS_s_1_fpkm	LS_s_2_fpkm	LS_s_3_fpkm
PH02Gene38280	0.68423	1.7666	0.654646	1.83263	1.10726	1.08575	0.0546257	0.691027	0.820063	199.735	7.16874	6.95586	0.173709	1.36079	0.279865	2.08459	0.157241	2.19756	0.144275	0	0.0995303	1.92213	1.29332	2.7428	0.0945165	0.114108	0.163779	0.243532	0	0.347529	0	0.0969359	0	0.418237	8.86634	1.47194	0.0492142	0.140505	0	0.180762	0.384925	0.292879	0.264877	0.123782	0	0.285717	0.269472	1.58496
PH02Gene41010	0.441924	0.704732	0.097573	0.273149	0.652958	0.382502	0.31753	0	0	1.00696	0.789217	0	0	0	0.0677838	0	0.203115	0	1.30456	0.0759147	1.73566	0	0.0928129	0.421785	0.549409	54.8319	4.12541	0.825773	0.569895	0.561147	0.512986	0	0.471507	0.540253	0	0.47534	0	0	0	0	0.213096	0	0	0	0	0.079087	0	0
PH02Gene30640	0.409108	1.6776	0.541965	0.674307	0.690824	0	0.587902	0	0	0	5.11428	0	0.778968	19.6751	0.753004	0.191753	8.83751	72.3543	1.72526	0	0.535591	3.11942	1.03105	1.71804	18.31	0.409357	38.1907	371.961	912.707	5874.87	17.856	16.6922	0.174598	3.00081	4.57507	32.1231	0	0	0	9.94332	244.617	127.974	4.75118	270.434	32.3723	5.125	0	19.259
PH02Gene50997	0.0421059	0.0383691	0.0743729	0.104101	6.29239	0.0728885	0.0403384	0	0.0504647	0.0426408	0	0.0546443	0	0.0304509	0.0258334	0.039471	0	0.0721239	0.0710265	0.0578643	0	0.0675904	0	0.0321496	0	1.05329	0	0.0449591	0.043439	0	0.0391012	0	0.0718792	0.102949	0	0	0	0	0.1056	0.0889894	0.203035	0.0432553	0	0.030469	0.042991	0.0301412	0.0331653	0.0755109
PH02Gene15585	0.100671	0	0.326001	0.16593	0.0849972	0.0580898	0	0	0.160875	0.951534	0.862969	0.0435498	0.12779	0.242684	11.7765	0.0629142	0	0.0287402	0.226423	0.046116	0	0	0.112762	0.0256222	9.87344	5.17093	87.9052	0.824112	0.588532	2.21572	0.560924	0.741635	3.00749	0	0.57184	0.721889	1.18751	0.330761	1.62709	0.212765	0	0	0	0	0	0	0.0528633	0
PH02Gene25432	3.40889	2.68276	4.17381	2.29855	1.96237	2.54818	2.37512	2.19084	0.55713	2.19686	1.27291	1.50818	2.95034	1.34471	2.47174	0.0726266	1.78043	0.398124	32.4108	2.66176	3.85425	0.435282	4.62104	0.887329	0	0.0775219	0.148356	3.14354	0.0799278	0.708307	0.935301	24.8276	4.43064	8.96618	476.852	63.5831	0	0.509097	0.582914	0	14.2709	9.94872	0.359902	10.652	3.79696	2.99483	2.50199	0
PH02Gene01414	1.41778	1.39563	1.93231	9.36901	5.05418	6.28722	5.44984	3.3145	5.4019	266.81	69.0509	12.2551	2.53958	1.22155	1.1974	0.935265	0.57923	0.697082	0.804579	2.57381	2.16165	0.484681	1.95568	1.21618	0.0942963	0.140113	0.175966	0.0467239	0.0722307	0.0800121	0.130036	0.163663	0.590137	0.442227	0.43809	0.762494	1.35212	1.3874	1.34621	0.240455	0.253206	0.260729	0.345571	0.683965	0.491464	2.04235	1.39247	1.14574
PH02Gene02066	0	0.0720399	0	0.0651515	0.200242	0.136852	0.151475	0	0	0.880663	0.0564733	0.307792	1.68591	2.51562	4.31681	0.59287	1.2354	0.74479	0.400068	1.57533	0.482989	0.697974	1.12903	0.965801	447.323	17.8775	69.5608	8.18806	4.15951	2.81074	8.36926	3.56159	6.81533	72.2913	4.88352	3.31632	0.682344	0.714294	0.99135	3.17456	9.68268	6.49712	0.734493	1.43018	1.04933	2.15048	1.68128	4.53682
PH02Gene29329	22.7706	8.21113	20.164	122.127	13.7765	21.1843	16.6819	18.877	9.85103	1041.64	117.733	85.5723	0.834674	2.28962	2.46539	0.28537	2.46252	1.82506	4.98106	12.0904	9.88371	15.6863	14.935	4.27685	1.96799	0.670131	0.816104	0.780115	0.188435	0	2.94004	5.53758	0.987386	2.87799	1.68596	1.83366	0.420399	0.500095	0.865273	1.22242	1.23305	1.68874	1.08418	1.93852	4.04064	32.6003	1.10299	0.98268
novel.1176	0.0115333	0.0210194	0	0.0190096	0.00973762	0.03993	0	0.0116478	0	4.15801	1.1699	0.0149677	0	0.00834085	0.0283042	0.0324347	0.0212035	0.0197556	0.107002	0	0.010066	0.0185138	0.1744	0	0	0.0115403	0.022085	0.172407	0.261766	0	0.0749719	0.0686253	0	0.103396	0	0.0868376	0.00995456	0	0	0.0121876	0.0778589	0.0473925	0.00892945	0.0166916	0	0.016512	0.00908434	0
novel.4305	2.51531	2.23331	2.62016	0.425214	2.01478	0.893168	12.234	2.60543	132.954	14.5651	5.62077	33.9825	0	0.186571	0	1.08827	2.25286	1.04951	0.054397	0	0	0	0.704354	0.147734	0	0.0645344	0.123501	0.275462	0	0.0655158	0.299464	0	0	0.262818	0.0686907	0	0	0	0	0.0681542	0.559793	0.397535	0	0.140012	0	0	0	0
PH02Gene22550	12.1392	4.78638	9.07154	56.2732	4.73039	26.0652	8.72221	9.3127	6.71494	454.974	46.6097	70.2872	0.800093	0.168828	0.21484	0	0	0.399873	0.295342	0.962444	1.01873	8.90004	4.21643	6.50597	0.967415	0	0.670536	0.124632	0.120419	0.23714	0.325181	0	0.0996292	1.71233	1.86474	1.00439	0	0.0958751	0	1.11011	1.46338	0.719456	0.361483	0	0.595882	4.26132	1.01132	0
PH02Gene06739	1.47684	0.738007	0.673187	1.80601	0.603343	1.52567	0.958448	1.01038	0.628074	0	0.748695	0.989225	0.072568	0.172267	1.05224	0.0446589	0.394131	0.0816037	0.40181	0.0982048	0.0831587	0.0764743	0	0.400128	10.6609	2.33579	93.3697	1.06824	1.17956	0.0967881	0.0884812	0.080991	0.609951	1.70838	0.913306	0.20497	6.86687	5.16532	6.21297	2.76886	0.735107	2.05551	0.0737692	0.0344738	1.55653	0.23872	0.112573	0.128154
novel.569	0.102108	0.146216	0.077296	0.144256	0.0246317	0.0252511	2.13812	1.07542	8.51408	0.162495	0.0208402	0.889741	0.0222196	0.0105492	0.0447478	0.0136741	0	0.0249862	0	0.0300693	0.0381935	0.0117078	0.0612709	0	0.0120898	0.0291916	0.0558648	0.0155754	0.0601951	0	0.013546	0	0.0249014	0.0237767	0	0.0156899	0.0251804	0.0239631	0.0243891	0	0.0562706	0	0.0451747	0.021111	0	0	0.0114896	0.313915
novel.1119	0.0172838	0.0157499	0	0	0.0583714	0	0.0331166	0	0.04143	0.0350069	0.0123466	0.0224307	0.0263276	0.174995	0.27571	0.0162023	0.206542	0	0	0.296906	0.618484	0.0138724	0.0435594	0.0263939	0	0	0.0330967	0.0738202	0	0.0175573	0	0	3.26034	0.15495	0	0.0185908	0	0	0	0	0	0	0	0	0	0	0	0
PH02Gene31505	1.34911	1.80791	2.31289	1.70045	1.40708	1.51115	0.380142	1.12207	0.285342	2.0092	1.24719	1.75086	0	0.172178	0	1.04151	0.583598	1.76717	0.401604	0.0545303	0.277054	9.55439	1.13336	11.6341	154.109	1.34993	2.50743	0	0.163744	2.49908	0.0736965	0.0674579	0	1.29356	8.36768	0.938964	5.20574	10.2993	8.95642	0.587034	0.765345	1.46747	0.614429	0.114854	2.917	9.37348	2.31282	0
PH02Gene36298	0.066645	0.334017	0.0588586	0.109847	0.112538	0.0576838	0.159619	0	0.439314	0	0.0476076	0.216227	0.177655	0.240988	0.531556	0.124949	0.673883	1.94068	0.590207	0	0.465331	0	0.167961	0.0508863	0.138091	0.300085	0.0638091	0.0711611	0.0687551	0.169249	0.340391	0.0849752	0.0284425	0.0271579	0.425882	0.430106	0.230089	0.109483	0.0557146	22.2898	114.309	74.0442	1.41897	3.78576	5.13747	1.12112	0.787407	0
PH02Gene24334	0.11099	0.0866911	0.070016	0.0522679	0.174032	0.178408	0.106331	0.144119	0.17103	0	0.124591	0.102886	0.0120761	0	0	0.133771	0.714176	0.244435	0.588417	0.381321	0.055354	0.139988	0.253081	0	0	0.777401	0.015181	1.81152	12.4646	0.966395	0.38283	0.2426	0.717285	0.245526	0.101323	0.0341092	0	0	0	0	0	0	0.049104	0	0	0	0	0
PH02Gene42159	1.29862	0.215159	1.25117	0.68105	0.299028	0.204365	0.339304	0.11923	0.84896	1.67379	2.61434	0.153212	0.17983	0	0.362159	0.221338	0	0.303333	0.0995724	0	0.103038	0.663287	1.48766	1.26198	0.391388	0	0	2.77325	0	0	0.109632	0	0	59.1732	0	1.14285	2.95501	4.46066	0.197389	0	0.796979	0.848958	0.0914036	0	0	7.35238	1.11587	8.7863
PH02Gene42139	0.0603798	0.137553	0.159976	0.0995203	0.0764685	0.0783915	0.0289226	0	0	3.85225	0.280359	0	0.0689802	0.0654999	0.037045	0.169804	0.0832544	2.32708	0.101852	0.0414887	0	0.605778	1.01448	4.5872	13.812	2.44687	9.3942	22.8551	2.98999	0.766691	25.204	12.3692	0.20615	201.907	4.14784	9.31967	0.338746	0.173584	0.378577	0.287124	0.203806	0.713323	0.140244	0.0436925	0.986384	10.5679	10.9148	14.4557
PH02Gene43120	0.370114	0.129718	0.025144	0.351944	0.216339	0.147853	0	0.0575062	0.0682444	0.115328	0.284727	0.628121	0.281888	0.864767	0.401752	0.0800661	0.392561	0	0.0240126	0.0391255	0.0248483	0.182808	0.143504	0.0869531	21.756	0.826141	109.717	3.00955	1.7623	3.78863	0.60809	1.69404	0.77763	0.62649	0.242579	1.62302	0.172012	0.093541	0.0476018	32.8233	3.10262	3.10024	1.32256	0.53565	4.0987	2.22145	3.20678	1.14879
PH02Gene49380	0.56192	0.614462	0.471456	0.740943	0.593041	0.486364	0.107667	0.595877	0.437757	0.256077	1.04366	0.364626	0.192588	0.264147	0.413709	1.07985	0.309921	0.240631	0.639818	0	0.14713	1.42068	0.495661	1.69475	0.0698591	0.112452	0	0.539998	0.202899	0.171244	2.08729	1.93448	0.215833	6.96109	1.01741	2.055	0.0242501	0.0923113	0.070464	3.29559	0.270958	0.865891	2.45808	3.70026	12.0771	7.42145	9.2283	86.236
PH02Gene28034	3.30845	2.84131	3.40539	4.57041	3.93881	4.03786	3.30639	1.87498	3.02385	3.37459	4.79477	1.45181	4.89458	3.13284	3.00826	0.513183	1.3784	1.7939	1.0439	3.04201	2.61749	0.515805	0.919788	0.89051	0.749635	1.23845	0.729246	1.042	2.01354	1.37817	0.950442	1.17347	3.535	0.717744	0.177451	0.691242	2831.17	2480.87	2565.2	2.43976	2.63976	1.58935	3.33549	4.1509	0.631855	0.681533	0.468695	0.298796
PH02Gene46565	7.01744	10.8503	10.076	3.61917	4.35764	4.50641	21.4698	6.9957	69.8346	8.94056	8.95851	217.454	0	0.032742	0.055554	1.90983	0.0416171	0.116325	0.0763703	0	0	0.109014	0	0.311116	0	0.0906027	0.0866946	0.676784	0.280244	0.0459902	0.336345	0.0769681	0	0	0.241095	0	0	0	0	0.287054	1.13521	0.604626	7.50123	4.02965	8.92152	0.583361	0.641889	3.28828
PH02Gene11486	2.14959	0.979409	0.949222	1.27943	0.907456	0.413456	0.343226	0.241216	0	141.982	13.6494	3.56462	0	0.345462	0.439615	0.111949	0.329328	0.20456	0.503618	0.410291	0.729601	7.76391	5.61813	3.82971	4.553	3.94331	1.02906	1.14763	0.123203	0.485246	0.1109	0.609071	0	5.64507	13.8637	2.44058	0.721523	2.15802	1.59737	1.13577	1.61239	3.55777	0.277381	0.691335	0	2.82108	17.1197	2.67707
PH02Gene43015	0.680349	0.309985	0.78112	0.0560689	0.172327	0.17666	0.195537	0	0	0	0	0.176589	0.518172	0.787245	0.0834835	0.25511	0.312699	0.349615	0.516443	0.233744	0.593795	2.02044	0.457238	0.467528	0.225553	0.953069	0.325699	0.653807	0.982647	1.03667	0	0.462653	1.97443	0.38814	0.797068	0.951333	282.101	315.852	264.817	0	0.131226	0.698922	0.2107	0.049232	0.208395	0	0	0
PH02Gene39252	0.76479	0.31942	0.365861	0.919155	0.0807146	0.275814	0	0	0.0763846	1.12949	1.77556	0.0827109	0.0485403	4.65522	1.50543	3.55478	0.0292924	11.1079	0.376276	0.0437925	0.139061	0.0511532	0	59.2709	0	0	0.0305102	0.578435	0.0328752	0	0.0295923	0.0270872	0	0.0519421	0	0	0	0	0.0532797	0	0.184391	0.42557	0.468766	0.299771	0	15.2835	5.67257	1.37154
PH02Gene40125	0.194905	0.177608	0	0.160625	0	0	0.186724	0	0	1.18429	0.13923	0	0.148445	0.422866	4.78324	3.10604	6.98735	1.1685	0.164388	0.5357	0.170109	4.8495	3.60219	39.8833	2332.8	115.844	757.642	50.3632	24.5313	36.4301	44.3442	77.2045	34.4369	110.399	331.304	62.0543	0.168226	0.640373	0.162939	71.2632	3.9473	3.60407	7.69601	7.75714	33.0344	24.9743	30.8575	214.614
PH02Gene21008	0.263133	0.239781	0.169011	0.256281	0.0605905	0.103524	0.0687512	0.0241588	0.14335	0.0969005	0.17088	0.124178	0	0.0172998	0	0.336364	0.0439782	0	0.0403516	0	0	0.0767989	0.261244	0.109589	1.78436	0.191486	0.641292	1.17494	0.666322	0.145798	3.35434	1.50469	0.224598	3.52874	0.535024	0.20584	0.784578	0.412622	0.519945	33.8983	0.553671	2.45742	0.203727	0.12117	0.708297	1.33566	1.80882	2.59541
PH02Gene08767	0.114027	0.0692714	0.0559469	0.0208826	0.010697	0.0219321	0.0485512	0	0.075924	0.0384918	0.018101	0.0328849	0	0.128277	0.132145	0	0	0.130212	0	0.0174113	0.0110578	0.0508448	0	0.0096738	0	0.038032	0	0.0270563	0.117637	0	0.0470621	0.0107696	0	0.144561	0.148432	0.0136277	15.9875	15.1834	14.6165	0	0	0	0.0490463	0.0366724	0	0	0	0
PH02Gene43224	0.87771	0.676767	0.417396	0.0556414	0.0855065	0.0876567	0.032341	0.136374	0.0809194	0.102561	0	0.175243	2.08259	1.04979	0.248541	1.23418	0.0620629	0.144562	0.882647	0	0.44195	0	0.170157	0	0.0559583	0.844465	0.0646432	0.288365	0.278615	0.685846	0	0.258258	0.0288143	0.19259	0	0.580971	113.955	104.287	96.5173	0.0356733	0.130225	0	0.104547	0.0488566	0	0.048331	0	0
PH02Gene37929	0.131452	0.0898397	0.0580472	0.0812494	0.0554931	0.0568886	0.0314836	0.0331896	0	0.232964	0.0939026	0	0.575676	0.0712997	0	0.0308066	0.0906263	0.0844377	0.0554353	0.0451624	0	0.0527535	0.110431	0.0752772	0.190662	0.0328831	0.0629294	0.10527	0.0339036	0.0667663	0	0.0558692	0.0561009	0.107134	0.105003	0.17674	28.1945	30.5566	32.7206	0.104183	0.0633864	0.101281	0.0763312	0.0475614	0.335539	0.0470496	0	0
PH02Gene03110	0.268311	0.977996	1.06633	0.773921	1.01941	1.62563	0	0.812929	0.160788	0.40758	0.958335	0.348209	0.408705	0.970211	0.164618	2.38945	0	0.919189	0.11315	0.184364	1.05379	0.430706	0.112701	0.819467	1.89023	1.0739	0.770681	1.00272	0.415209	0.545114	0.622911	0.228072	0.801563	0.546685	0.57153	3.31889	182.14	216.531	126.508	0.141767	0.258759	1.24036	0.830941	0.388315	2.60253	0	0.211339	0
novel.4101	0	0	0.0160996	0	0.0153912	0	1.6067	0.128873	2.51255	0.0553829	0.0260442	0.63876	0.013884	0	0	0	0	0.0312254	0.0153751	0	0	0.0146313	0	0	0	0.0364809	0	0.0194646	0	0.0185178	0	0	0.0777987	0.014857	0	0	0	0.0149734	0.0152396	0.0385272	0.158224	0.037454	0	0	0	0.0260987	0.0287172	0
PH02Gene50836	0.48981	0.309005	0.199654	0.0621019	0.254492	0.456561	0.397057	0.19026	0.406417	0.992067	0.269149	1.12464	0.286963	0.108994	0.161816	0.0353199	0.969766	0	0.349563	0.336563	0.131537	0.030241	0.221566	0.115074	0.28105	0.113102	0.757563	0.0804617	0.0388707	0.0382739	0.0699781	0.160136	0.25728	0	0	0.12158	41.3007	74.9254	59.4686	0.637045	0.690392	1.78049	0.729284	0.354441	0	0.0269713	0.0890321	0.0675696
PH02Gene23181	0.0746295	0.238022	0.494327	0.123007	0.12602	0.193784	0.107245	0.0753709	0.0447225	0.188944	0.319868	0.532691	0.284199	0.242874	0.160257	0.594655	0.994725	0	3.02134	0.179481	0.455946	0.179698	1.12851	0.284914	0.432978	1.4935	1.28617	1.07577	1.07789	1.51621	0.34652	1.52249	0	1.64223	17.9237	3.41159	270.41	502.231	470.043	9.18761	5.36197	5.98001	13.3185	12.1239	7.23884	2.3239	6.02525	6.15653
PH02Gene24056	0.183527	0.143348	0.13893	0.0432139	0.0442724	0.0453857	0.401882	0.0794359	0.628461	0.132757	0.0374578	0	0.159748	0.113766	0.144772	0.19662	2.07265	1.16765	0.110566	0.252214	0.137296	0.105217	0.110127	0.100094	0.58671	0.131171	0.251025	0.139974	0	0.106532	0	0.0445725	0.156651	0.235047	0.0558475	0	6.42674	6.91286	5.98366	27.678	103.971	101.218	0.345083	0.379445	0.267693	3.07797	6.91813	0.258602
PH02Gene05690	0.220047	0.100259	0.0647793	0.241793	0.0309645	0	0.105405	0.0740775	0.219775	99.722	8.77642	0.095191	0.50278	1.40572	0.135006	0.790728	0.337123	0.0942305	0.804238	0.0756003	0.224061	1.64841	1.38643	1.1481	0	0.440361	0.0702277	0.234958	0.227014	0.521567	0.544918	0.436441	1.753	1.37493	3.55448	0.591714	2.81723	3.85588	4.23101	5.50323	10.7521	19.403	1.90244	6.21005	3.96921	1.12889	1.50213	0
PH02Gene22101	1.22242	1.05372	1.54645	0.381185	0.5021	0.400343	0.791286	1.36803	3.84091	0.368038	0.212407	0.300136	0.905862	0.167253	0.506753	0.0929125	0.334068	0.14148	0.891693	0.544838	0.605538	0.106069	0.360812	0.176583	0	0.0661168	0	0	0	0.0335611	0	0	0.0845999	0	0	0.071073	102.885	116.962	116.5	0.209476	0.159311	0.576983	0.818539	1.02802	0.134931	0.236502	0.104092	0
PH02Gene02370	0	0.0649187	0.0629178	0.0587112	0	0	0.0682507	0.0359744	0.042692	0.0721463	0.0254455	0	0	0	0.0655633	0	0	0.0305076	0	0	0.217622	0	0.0897724	0.0815935	0.383797	0.748488	0.375153	0.26624	0.551226	0.0723686	0.0330787	0.121114	0	0.174185	0	0.114942	27.9469	23.9334	27.9024	0.301132	0.0687051	0.292744	0.082736	0	0.0363694	0.305985	0.224456	0
PH02Gene09960	0.493967	0.0473819	0.321451	0.278534	0.109752	0.18002	0.423418	0.472617	0.280435	0.315943	0.167146	0.0337401	0.950446	0.470048	0.701835	0.36557	0.764748	0.423062	1.14024	0.571653	0.408433	1.96148	1.11387	2.42179	2.13322	0.156084	0.522731	0.30536	0.0268214	0.396145	0.603576	0.486184	0.355055	0.868734	2.6305	0.671139	263.238	240.54	241.664	2.06049	2.4822	2.3503	1.83171	5.06072	2.57484	2.64271	2.98977	1.88828
PH02Gene00062	0.309236	0.10064	0.390153	0.0910171	0.0932465	0.0764731	0.232772	0.245385	0.15884	0	0	0.0286659	0.538338	0.479227	0.731804	0.0828244	2.53803	3.12143	0.279448	0.470504	0.597625	0.0177286	0.0371119	0.0674615	0.237992	0.0442035	0.148039	0.0943404	0.0455754	0.0224379	0.0205121	0.0938786	0.131975	0	0.0470504	0.118793	2.66907	2.59447	2.27127	5.60196	58.3036	30.3383	0.239421	1.58239	5.70582	0.379482	1.37446	0.178255
PH02Gene07182	0.0852249	0.0970768	0	0	0.053967	0.0553241	0	0	0.0766078	0	0.01522	0	0.0649096	0.0308173	0	0.0199729	0.0391707	0.0182479	0.107822	0.0146401	0.0557869	0.0171009	0.0178989	0.0650729	0.123612	0.149234	0	0	0.219808	0.0865736	0.0197858	0.19922	0.127302	0.0694585	0	0.0229173	10.6477	8.71537	9.70744	0.022515	0	0.0437757	0.049488	0.0925068	0	0	0	0
PH02Gene02112	0.14183	0.0861621	0.250519	0.0779234	0.239496	0	0	0.0954927	0.113324	12.2566	1.11448	0.184065	0.684137	0.547048	0.4931	0.132955	0.99954	0.242944	1.79435	0.0974557	0.453884	0.189727	0.278014	0.180489	0.313469	0.0473055	0.18106	0.0504804	0.0487736	0	0.263419	0.0401866	0.0403533	0.0770613	0.0503522	0	0.122416	0.388327	0.237138	0.049959	0	0.0485674	0.512446	0.0342108	0	0	0.0744764	0
PH02Gene34464	5.47938	3.76528	2.93525	1.11041	2.73026	0.777477	75.4704	61.2347	11.7347	0.0909671	0.256667	0	0.889378	3.31306	0.826668	0.589433	0.495424	1.76944	0.303046	0	0.235194	0.432578	2.41475	0.617273	0.818937	0.988685	0.258011	0.287738	0.0926699	0.547484	0.583912	0	0.230014	0.219625	0	0.193236	0	0	0	0.189844	0	0	0.0695462	0.195002	0	0.0643012	0	0
PH02Gene51290	14.0678	0.371574	0.360122	0.504067	0.344276	0.176467	0.195323	0.411812	0.488711	0.412943	0.291283	0.79378	0.776406	0.589786	0	0.573368	0.187414	0	0.515877	0.280185	0.355886	0.32728	0.685105	0.467016	0	1.02003	0	0.217697	0.210336	0.414215	4.16531	0.173305	0.348047	0.664654	0.217144	0	0.527919	0.502398	0.170443	0.430896	0.393246	0.209447	0.157852	0	0.416333	0.291894	33.2421	0.731263
PH02Gene15745	2.28547	3.42148	3.94079	2.8701	4.04305	3.81503	1.25116	1.86852	2.47831	1.04704	2.17683	2.54233	0.373002	0.118061	0.367247	0.561119	0.650271	1.25834	0.826127	0.710426	0.617411	1.09189	0.594279	1.20492	1.44322	0.925635	0.885708	0.290517	0.224556	0.38694	0.960125	0.555062	0.371576	0.399142	1.21707	0.995022	3.33468	3.08408	1.86514	5.2903	10.1809	4.19261	0.0842614	1.45695	102.897	5.72614	3.21461	4.34264
PH02Gene29871	0.0500039	0.0227831	0.0220809	0.0412092	0.0422186	0.0432803	0.0958098	0.0757509	0	0.354474	0.0714402	0.292024	0.361801	0.0904069	0.0613582	0	0.0229826	0	0.0210873	0.360771	0.305497	0.0802687	0	0.229081	0.165776	0.375257	0.335133	0.213569	0.0515871	0.228578	0.185743	0.127514	0.298767	0.509416	0.479311	0.21514	22.3133	21.9534	11.6003	0.132102	0	0.128422	0	0.0180921	0	0.178975	0.0196931	0
PH02Gene30825	0.0279755	0	0.0123535	0.057638	0	0	0.0670031	0.0706336	0.0838231	0	0.0199842	0	0.138495	0.0101159	0.0171639	0	0	0.0958397	0.0235954	0.00961141	0.0122082	0	0.0352526	0.0534013	0.0231865	0	0.0401777	0.0149356	0.0288613	0.0142091	0	0	0.0477573	0.0228001	0.178772	0.0601819	5.9641	5.5494	4.92303	0	0.0134898	0.0287393	0.0324894	0	0	0.0400522	0.0220353	0
PH02Gene09228	0.0953242	0.0868644	0.0505123	0.0157117	0	0.0990081	0.146117	0.0385085	0.0456992	0.0386141	0.0817135	0.024742	0.464649	0.0689384	0	0	0	0.0163283	0	0.0393001	0	0	0.048048	0.0873409	0.158012	0	0.0182536	0.0203567	0.0590054	0.0193665	0	0.0162057	0	0.186455	0.16244	0.225571	12.9502	9.58373	9.88158	0.0201465	0.0183862	0	0.0295213	0.0413876	0.291984	0.0545897	0.0600668	0
PH02Gene45267	0.0747195	0.136177	0.0659897	0.0307889	0.0315431	0.0970089	0.0357915	0	0	0.113503	0.106751	0.0969697	0.0284542	0.0810556	0.0916859	0.0350219	0.0686845	0	0.0315102	0	0.130427	0.0599717	0.0941555	0.142629	0.123857	0.074765	0.25039	0.239348	0.192713	0.227706	0	0.222298	0	0.121793	0.0795801	0.281293	14.6396	17.6143	16.6156	0	0.108089	0.0383796	0	0.0540692	0	0.21395	0.147135	0
novel.5094	0.204779	0.435413	0.0301423	0.168763	0.316977	0.0590814	0.0980916	0.861722	0	0	0.0487611	0	0.467896	0.394923	0.0209398	6.4948	2.79222	0	2.82103	0	0.0595757	1.34228	1.1182	1.2248	6.64751	8.19615	10.3588	4.77398	7.46462	0.832079	1.7115	1.74068	0.087395	0.47287	0.363501	3.34067	0	0	0.0570645	140.73	3.35732	14.1649	5.23205	0.074092	0.209084	28.3162	12.1242	3.97846
PH02Gene24001	0.0291738	0.0265847	0.038648	0.0480855	0.0246317	0.0631277	0	0	0.0699308	0.0295445	0.0625207	0	0.255525	0.242633	0.178991	0.0273482	9.54703	9.9695	0.049212	0	0.0127312	0.140494	0.0980335	0.10024	0.519863	0.540044	1.29886	0.155754	0.105341	0.103724	0.230282	0.0867951	0.585184	0.237767	0.248573	0.172589	0.163673	0.0718894	0.195112	262.324	541.379	539.6	0.587272	2.37499	46.5721	27.0446	69.018	4.25093
PH02Gene06081	12.9837	5.84268	8.25796	42.8005	9.65397	18.0824	10.4935	11.0082	0.256152	653.7	71.4508	21.6346	0.0813887	0.231847	0.163908	0.75131	0	0	1.84767	0.917848	1.16583	12.7368	13.5556	4.52844	13.4624	0.213854	5.32036	2.11091	0.22049	1.73685	4.91219	7.94811	0.775304	49.0331	27.7135	9.82756	10.1919	9.12863	11.8816	4.12174	3.45243	7.35519	2.93713	0.154656	0	83.5339	96.5022	11.8339
PH02Gene29378	9.4065	10.744	13.6277	16.3006	10.0907	11.8779	13.2397	7.48283	6.44773	208.006	96.7655	3.679	6.91889	5.28846	1.56139	0.452973	1.98401	0.02759	2.0106	1.68228	0.674778	0.0517116	0.162374	0.0983872	0.106798	0.096701	0.0925298	0.034397	0.066468	0	0.777797	0.903635	0.714907	0.918908	0	0	0.166827	0.238143	0.188514	0	0	0	0.523765	0.349665	0.493368	0	0	1.06877
PH02Gene01497	0.10115	0.115217	0.0893325	0	0.0427009	0	0	0.0255388	0	0.0768265	0	0.0328178	0.385194	0.0365759	0.139633	0.237051	0.162716	0	0.170626	0.225886	0.375198	0.28415	0.29741	0.135157	0.398215	0.506059	0.605288	0.324014	0.339147	0.205502	0.0939323	0.365418	0.129506	0.144266	0.619449	3.10077	76.3259	84.6625	94.3697	4.67639	1.80466	1.79247	1.84038	0.603861	0.619659	0.543058	0.916232	0.113374
PH02Gene00625	2.54895	0.611247	2.25115	1.1056	3.05824	0.928933	0.128524	0.135488	1.2863	0.40758	0.191667	0	5.92623	2.71659	1.39925	0.754562	0.739919	1.83838	4.75232	0.645275	1.75632	0.107676	0.112701	0	0	1.34237	1.02757	3.00817	0.553612	2.31673	0.249164	0.798252	2.40469	0.109337	0.57153	2.3088	148.329	219.396	139.967	0.708833	0.517519	2.61854	2.70056	1.45618	0.136976	0.480171	0.105669	0
PH02Gene36585	0.113309	0.289108	0.44031	0.28014	0.344402	0.529594	0.0651314	0.0457737	0.0271605	0.573741	0.404708	0.23528	0.0690391	0	0.33369	0	0	0.135862	0.152908	0	0	0.145511	0.0761507	0.0519096	0.431994	0.544212	0.455646	0.0483947	0.30393	0.115102	0	0	0.367517	0.0554081	0.362039	0.121877	88.6837	78.5703	98.1919	2.51448	5.59488	6.07618	0.157909	1.1807	1.4577	0.421778	0.142799	0.365765
PH02Gene36167	1.01606	0.385787	0.448676	0.976917	0.357445	0.659581	0	0.598591	0.507405	0.257243	0.12097	0.109886	3.74032	3.67408	3.94813	0.793733	1.63449	0.870216	0.714146	1.39633	2.7343	6.99985	4.55239	3.81439	199.023	22.5364	47.1821	8.86013	6.2894	10.5795	4.16738	2.95092	1.01181	3.93344	9.018	9.83604	2.70402	3.75563	4.6718	4.74221	0.898234	1.5657	3.80224	1.28669	1.98839	0.666729	0.933702	0
PH02Gene04978	0.317845	0.193091	0.28071	0.174628	0.178906	0.550214	0.101501	0.107001	0	1.60942	0.227052	0	2.58218	1.99217	5.85027	0.397274	6.62259	14.6092	3.03823	1.89281	2.86656	2.63614	7.92146	1.86061	3.16121	2.01424	2.33312	0.113128	0.109303	0.21525	0.196776	0	1.26606	2.07236	1.35409	0.797718	429.338	412.412	520.891	3.69466	17.1657	12.7344	0.984346	4.75337	3.13709	11.8314	9.43004	3.04006
PH02Gene20191	0	0.0433234	0	0	0.0535208	0	0	0.016005	0	0	0.0226413	0	0.144839	0.12607	0.369475	0	0.0145676	0.0271456	0	0.0435573	0.0414943	0.165355	0.133132	0.133103	0.433444	0.158572	0.151732	0.0169214	0.0163493	0.0804918	0	0	0.0135268	0.258316	1.29964	0.187505	34.5377	38.2571	38.023	0.720106	0.733604	1.02565	0.0368092	0.630726	1.26209	1.02099	1.42301	0.412095
PH02Gene08800	3.24055	2.85971	2.9222	2.75494	3.97443	3.60198	2.3529	3.75504	4.70152	3.31627	2.99716	6.33044	2.26025	1.28279	6.17385	1.79068	10.0339	8.38463	4.02783	1.50008	1.78629	1.88911	1.69071	1.74503	8.48152	8.53296	28.6751	9.28775	11.7186	6.68762	10.8969	7.50981	9.28789	15.2903	14.2414	12.3647	49.2562	41.8317	45.2558	1089.36	2752.27	1920.46	6.04788	39.8396	106.365	152.125	263.361	55.6678
PH02Gene32417	0.0703118	0	0.062097	0.0289727	0.0593647	0	0	0.106515	0	0	0	0.228124	0.240981	0.0762741	0	0.131824	0.226215	0.240877	0.355817	0.241566	0.27615	0.112868	0.0295338	0.080529	0	0.633191	0	0.225229	0.326421	0.357122	0	0	0.300074	0.0573042	0.0748857	0.151257	22.1812	22.0329	23.6589	0.0371504	0.203426	0.180578	0.24497	0.534236	1.07685	0	0.027691	0
novel.2564	0.45058	0.0456214	0	0.0412591	0	0.0866654	0.143889	0.101124	0.0600033	0.101401	0	0	0	0	0.215014	0	0.230104	0.128635	0.0422258	0.44721	0.218476	0.120549	0.0841163	0.114679	0.497929	0.250475	0.383473	0	0.0516496	0.355997	0.0464919	0	0	0	0.799819	0.215401	35.8655	53.1303	44.825	0.211619	0.193129	0.257156	0	0.217369	0	6.91679	1.57736	1.57121
PH02Gene19079	0.198019	0.240593	0.582944	0	0.222918	0.0571309	0.252942	0.666619	0.711988	0	0.0943026	0	2.11143	1.14565	1.90336	0	0.788774	1.46982	1.83716	1.45135	2.13153	0.847651	0.609955	0.604783	1.69591	4.62325	11.1228	0.140958	0.0680961	0.402304	0.0612961	0	4.33817	0	3.6556	0.567978	233.353	256.229	266.522	5.09182	7.44781	7.11985	1.32871	4.01217	5.05453	5.48101	1.81967	0
PH02Gene33798	0	0.0552364	0	0	0	0.0262327	0	0.030609	0	0	0	0.0393332	0	0	0.0929749	0.0568228	0	0.0519151	0	0.124953	0.132261	0.12163	0.0254611	0.16199	0.0502393	0.0909793	0.0290183	0	0.0312676	0.0307876	0	0	0.051739	0.0247011	0.290516	0.456396	15.1986	17.6752	15.0756	0.64055	0.350749	0.155677	0.0469309	0.657952	1.11402	0.325436	0.0716175	0
PH02Gene14577	0.412588	0.125324	0.202435	0.528922	0.193528	0.714221	0.0878375	0.231492	0.109888	0	0.0327478	0	0.104746	0.165768	0.0281263	0.0859486	0.884947	0.0785254	0	0.157501	0.120033	2.42845	0.61619	1.57514	423.458	1.1009	256.024	90.7524	2.79038	3.67891	11.4092	7.1701	0.156518	50.3642	86.1277	16.4694	0.0395679	0.22593	0.114973	0.629771	0	0	0.212959	0	0	5.15218	1.66101	18.0458
PH02Gene43241	0.0392526	0.107307	0.277332	0.0323488	0.0662824	0.0679492	0	0.198212	0	0	0.0560799	0.152824	0.418541	0.652911	0.722484	0.772721	1.37112	0.773219	0.364174	0	0.102777	1.76428	1.74769	0.899131	3.12317	0.314212	2.63076	0.838249	0.809908	0.199369	0.291612	1.20117	0.268034	1.02371	5.93646	0.928855	77.3809	140.155	118.724	0.91255	0.946381	2.29848	1.61071	1.07936	4.80932	2.50078	1.11304	2.85095
PH02Gene17675	1.07079	0.918362	1.78011	0.0519093	0.691351	0.654218	2.11203	2.03563	3.54812	0.701667	0.314965	1.79837	0.383784	0.364421	0.038645	2.42089	0.231601	0.0539463	0.425004	0	0.109949	0.303332	0.899549	0.432844	5.37711	2.83617	3.91998	75.2593	4.28881	0.383906	8.13051	12.4751	1.66666	438.915	0.13417	13.8888	48.8204	38.4409	11.3739	13.5119	17.0087	19.671	4.68165	0.410217	1.28623	41.0312	7.19389	99.4043
novel.1847	0.0146248	0.0266537	0	0	0	0.0253166	0	0.0147701	0	2.50299	0.470122	0.113879	0.0222772	0.0528831	0.0538368	0.0274192	0.0268871	0	0.0246699	0.0904421	0.0382926	0.12912	0.36858	0.290333	0	0	0.0140025	0.078079	0.0150878	0	0.081487	0.024863	0.0998643	0.119192	0	0.0629226	0	0	0	0	0	0	0	0	0	0.0837524	0.149752	0
PH02Gene01071	0.121481	0.0442801	0.064373	0.0600691	0.0205135	0	0.25604	0.0245376	0.0291196	0.0984199	0.0520679	0.0315313	1.48038	1.14212	1.05837	0.159431	0.625349	1.26934	0.47132	0.918208	0.614954	0.565523	1.06136	0.389576	1.9533	1.82333	2.09362	0.363198	0.501311	0.765104	0.406125	0.185873	1.76275	0.65345	0.776304	1.09761	82.8126	80.6053	77.996	0.795916	0.328039	0.499191	0.489086	0.650515	0.545754	0.365239	0.153098	0.021786
PH02Gene01811	2.12723	1.05733	1.45172	1.67341	1.63276	2.67811	0.463168	0	0.347663	0.0979209	1.24329	0.376457	0.22093	0.139856	0	0.181283	0	0.662505	1.06019	0	1.35026	0.310431	0.324917	0.221486	0.72126	11.8037	1.94414	0.619467	1.89532	2.35734	0	1.8904	0.825322	0.394022	8.03263	4.47217	154.896	198.476	198.447	0.613069	5.12876	4.46994	0	0.279878	1.48087	0.969032	0.228483	0
PH02Gene19370	0.510511	0.430745	0.317276	0.109076	0.271388	0.229116	0	0.0381913	0.113307	0.019148	0.0405202	0	0.100805	0.0136741	0.150808	0.0886231	0.0347613	0	0.0637895	0	0.0825118	0.0455276	0.0158841	0.158806	0.0156711	0.340548	0.289652	0.22208	0.117039	0.384141	0.0175586	0.160722	0.435749	0.0154099	0.0402756	0	6.83793	11.8344	17.2926	0	0.0182347	0.233088	0.0731953	0.355738	0.714295	0.270701	0	0
PH02Gene47523	2.61518	2.14478	0.923856	1.29313	1.32481	2.26354	17.7884	11.357	148.568	3.44293	3.54948	30.2061	0.995896	2.83695	0.320901	1.71607	1.20198	0	0.661715	0.179697	0.456496	0.419802	1.75757	1.79712	0.65025	0.261677	0.25039	5.30555	2.15839	0	1.45714	0	2.00898	1.27883	4.17796	1.12517	0.902883	0.429617	0.874507	2.4872	0.756626	1.8806	1.41733	3.5956	3.4712	3.55691	0.617965	22.2773
PH02Gene09327	0	0.166704	0	0.120611	0.0308914	0.0950046	0.035052	0	0	0.0370527	0.0784092	0.0474831	0	0.158762	0.0673437	0	1.37894	1.50413	0.277733	0.251406	0.0319331	0.0587326	0.276631	0.111746	0	0.256271	0.105093	0	0.0377463	0.0371669	0	0.155504	0.187378	0.0298192	0	0.0393545	0.0947387	0.300529	0.122348	7.57807	31.5804	21.6875	0.538223	0.926661	1.00864	2.75007	3.22772	0.492114
PH02Gene32311	0.0277563	0.050586	0	0	0	0.0720724	0.0265912	0	0	0	0	0.0720433	0.0845597	0	0.187324	0.104078	0.331688	0.166405	0.187283	0.0381443	0.0726754	2.69562	1.02597	0.974884	0.0230048	0.194412	0.159451	0.296372	0.143176	0.169173	0.41241	0.353905	0.615979	0.135729	0.532114	0.507537	65.1628	42.0409	68.1502	0.322641	6.47791	3.73534	0.107449	3.31407	0.708494	0.0794766	0.0655879	0
PH02Gene02196	1.1499	0.768425	1.01556	0.410652	1.0356	0.630348	0.220327	0.580663	1.83758	0.116451	0.219048	0.795907	0.0291932	0.138602	0.0940673	0.0359315	0	0.131313	0.0969861	0	0.100361	0.153823	0	0.0292667	0.317685	0.11506	0	0.122783	0.0395437	0	0	0	0.0981505	0.124957	0	0.164914	27.2607	32.523	27.0448	0	0	0.0393765	0	0	0	0.0823151	0	0
PH02Gene12224	0.151911	0.830577	0	1.50232	0.12826	0	0.291069	1.5342	0.546206	0	0	0.394296	4.28089	3.186	1.11843	5.83861	2.93247	1.30106	3.07503	0.521914	1.45844	0.731566	1.91427	0.579954	2.76994	6.53616	8.58138	0.811027	2.1941	0.308631	0.564284	0.774774	0.129665	0.61904	0	1.14379	185.662	190.662	210.814	5.29749	2.05105	1.24847	1.52899	1.53898	0.310209	1.08745	1.0769	0
PH02Gene16098	0.227553	0.207358	0.175846	0.187531	0.120078	0.098478	0.0272502	0.201087	0	0.172833	0.101595	0	0.0433276	0	0.0349029	0	0.496788	0.121806	0.215915	0.0586345	0.347557	0.04566	0.143372	0	0.0707247	0.0284615	0.190637	0.0607433	0	0.60678	0.0792432	0.0967134	0.0971145	0.023182	0.0908835	0.12238	16.7926	21.4947	20.4975	0.330637	0.466337	0.496751	0.374381	0.267579	0.348505	0.2647	0.313662	0
PH02Gene34281	0.0219087	0.0199644	0	0.0361108	0	0.113777	0.0839563	0.0885055	0.0525161	0.0221871	0	0	0.233608	0.0950663	0	0.164302	0.100696	0.112584	1.3674	0.43657	0.879589	0.0175845	0.0920255	0.066913	0	0.460364	0.0629294	0.327507	0.180819	0.267065	0	0.0931153	0.149602	0.303546	0.536681	0.353481	27.7407	25.1219	14.6158	0.6714	0.232417	0.270082	0.441025	0.776836	0.425016	0.125466	0.241594	0.608998
novel.2584	2.02967	3.8757	2.40942	0.816754	1.7291	1.97516	12.9526	2.87715	87.1089	6.13303	3.15318	19.1504	0.607198	0.54747	0.112186	1.31986	0.75974	0.0626424	0.120294	0.354315	1.05968	0.452028	0.927811	1.42688	0.436467	0.263468	1.58265	1.44871	1.46009	0.902728	1.89162	0.273557	1.13622	0.658693	2.46161	1.93533	0.0378776	0.0120155	0	0.266653	0.253935	0.270496	0.866414	0.169367	3.27466	0.806307	0.495452	3.34479
PH02Gene37018	0.51223	0.466771	0.56548	0.263837	0.324359	0.277097	0.245364	0.646648	0	0.259369	0.182955	0.747859	0.390128	0.324139	0.157135	0.30011	0.0588572	0.27419	0.324022	0.175984	0.614713	0.205564	0.0537893	0.195555	0.371475	0.961016	0.73565	0	0.792672	0.260168	0.0594597	0	0.874432	0.104367	0.136388	0.137741	34.8165	35.6578	25.0508	0	0.246998	0.39466	0.14872	0	0	0	0.151299	0
PH02Gene13435	0.104666	0.158962	0.0616251	0.0431287	0.162012	0.0301975	0.0167121	0	0.167259	0.017666	0.037384	0	0	0	0.0642162	0.0490582	0.144319	0	0.176557	0.0119865	0	0	0.043964	0.026639	0.853029	0.0523649	0.0334041	0.0372529	0.0179967	0.248086	0.129596	0.0444846	0.0446691	0.0142172	0	0.0562903	5.82687	8.62584	7.94791	0.0184341	0	0.0179206	0.0540241	0.0252465	0.195922	0	0	0
PH02Gene19007	0.0618561	0.0281833	0.163888	0	0	0.0535388	0.0592596	0.156176	0.444815	0	0.154653	0.0401379	0.0471112	0	0.151803	0.086978	0.25587	0	0.0782567	0.233767	0.0269934	0.0744708	0	0.354223	0.666473	0.123788	0.177672	0.165119	0	0.062835	0.172326	0	0.369583	0.630161	0.23058	0.0332667	37.746	38.2077	39.378	1.04585	0.268443	0.730764	0.239455	0.402848	1.4526	1.52763	1.80271	2.16314
PH02Gene02272	0.0769617	0	0.06797	0.0211419	0	0	0.0491541	0.0518175	0.153734	0	0.0183258	0	0.410312	0.352505	0	0.16834	0.0235819	0	0.0216372	0	0	0.226495	0.107757	0.0587635	0.0212623	0.436382	0.0982491	0.246531	0	0.156359	0.0238233	0	0	0.0836319	0.30055	0.0551875	12.3111	15.9303	17.4574	0.813281	0.0247407	0.0263542	1.68828	0.0371278	0.0523863	0.293827	0.282893	0
PH02Gene29473	0.164403	0.149812	0.145195	0.135487	0.0694031	0.0711484	0	0.166036	0	0.0832457	0	0	0	0	0.201733	0	0.075562	0.0704021	0.0693309	0	0	0.19793	0	0	0.476907	0.493508	1.10185	0	0	0.0835022	0	0.139747	0	0.267977	0	0	16.2474	16.8799	15.8742	0	0.0792751	0	0.127286	0.3569	1.59466	0.0588433	0	0
PH02Gene27133	12.7045	7.44236	9.09637	11.0309	7.43193	8.52208	5.30317	4.12415	8.53777	339.109	29.3006	4.65188	0.311017	1.08286	1.25271	0.680542	2.33567	0.854927	5.4342	1.59004	1.74244	6.48234	4.45971	3.56837	21.8491	9.39797	16.9426	2.95532	3.46393	4.93176	9.14339	11.7248	0.580927	5.25106	5.31573	1.1225	2.07561	4.69591	4.36213	13.8089	9.32045	9.78849	5.09377	5.71301	2.27002	12.3424	10.8289	23.8822
PH02Gene29952	2.35596	2.97259	2.72092	1.04547	1.83614	0.313719	0.34724	0	0	0	0.388378	0.940776	1.5183	0.917445	2.1126	2.03864	0.33318	3.72514	4.73842	3.36222	7.43407	3.63644	2.28368	1.79887	1.95265	5.80281	3.99087	5.03121	3.36538	0.552286	0.673181	1.54049	4.17656	2.06781	2.12318	1.55945	185.202	227.158	129.233	0	0.699104	1.11705	1.68375	1.44256	0	0	0.428239	0
PH02Gene42542	0.287294	0.413364	0.534164	0.087229	0.370229	0.209401	0.014486	0.152709	0.163102	0.0306257	0.183624	0.0981171	0.449137	0.546764	0.361806	0.0708725	0.0833966	0.181304	0.191298	0.405206	0.277138	0.0728175	0.0762157	0.0923625	0.0125323	0.0151299	0	0.0807267	0.0467984	0.04608	0	0.012853	0.335565	0.0246468	0	0	11.3804	17.9718	14.2841	0	0.0437473	0.0155335	0.163898	0.18601	0	0.162361	0.0238201	0
PH02Gene14768	0.0292772	0.0933762	0.0646416	0.0241279	0.0123595	0.0633513	0.0981688	0.118272	0.456161	0.16307	0	0.113986	0.0111491	0	0	0	0.0134562	0.0626868	0	0.0201172	0.0127763	0.0704958	0.0368928	0.0223544	0.072796	0.029295	0.0560628	0	0.0151021	0.059481	0.040782	0	0	0.0477219	0	0	11.9399	11.3026	12.4091	0.727048	0.734109	0.751911	0.192673	0.105929	0.0298926	0.0419157	0.0922423	0.23627
PH02Gene40529	0	1.1906	0.93755	0.336487	0.758405	0.141359	0	0	0.587226	0.826973	1.4	0.847814	0	0.236225	0.150303	0.0765498	0	0.909198	0.0688742	0.0561109	0	0	0.0686008	0	2.03042	0.0817095	0.703665	0.174387	0.168491	0.0829521	0.227498	1.80474	0	15.2406	0	0	0	0	0	0	0	0.167778	0.695462	0.768188	0	0	0.128641	0
PH02Gene11335	2.18706	3.7902	1.86256	8.41657	3.36336	4.29302	0.31803	0.394427	0.748925	7.37624	39.1696	0.177396	0.401559	0.494276	0.17971	0.0915269	0.107701	0.217417	0.279988	0.0134178	0.136345	0.329136	0.262473	0.17892	0.307506	0.703413	0.26175	0.271058	0.282039	0.0991819	0.689088	1.47729	0.216679	0.206893	0.270369	0.252047	0.134835	0.160396	0.163247	0.268258	0.0753288	0.140423	0.196544	0.0989139	0	0.027957	0	0
PH02Gene27702	0.0641613	0.116934	0	0.123379	0.0722291	0.148091	0.184404	0.0215995	0.0768986	0.346541	0.443056	0.804919	0.781871	0.788824	0.564234	0.982389	0.530811	1.77677	0.180385	0.51435	0.503988	0.240321	0.431205	1.9596	0.106356	0.749004	0.225247	0.525236	0.132386	1.71632	0.178748	0.0363593	0.401611	0.400902	0.387232	0.253047	0	0.0175672	0	1.37863	0.0206257	0.021971	0.0496758	0.123811	0.895304	0.75018	0.336917	20.2513
PH02Gene12346	0.153796	0.280294	0.226379	0.0844976	0.0865673	0.0887443	0.0491134	0.103549	0	0	0.0366212	0.0665313	0.273315	0	0.0629061	0.144172	0.989619	0.0878134	1.1242	0	0.0894867	0.0822937	0.258402	0	0.637341	0.461669	1.12893	0.273696	0.264443	0.416613	0.190428	0.348616	0	0.334251	0.764404	1.7094	0.44248	0.75796	0.557146	41.0096	26.2528	46.4504	0.635062	0.556456	0.157029	0.807355	3.31115	0.597592
novel.4968	0.0691739	0	0.122184	0.285038	0.116808	0.359236	0	0.209583	0	0.280211	0.345899	0	0	0	0.0424405	0.194536	0.254347	0	0.408402	0	0	0	0	0.0528172	0.114665	0	0.132461	0.147723	0	0.281074	0.578139	0.293999	0.354262	3.26986	0.0736738	0.446427	0.597051	0.625007	0.693945	0.365492	13.1421	13.644	0.482011	0.0500562	0	0	0	0
PH02Gene14733	0	0.0149535	0	0.0135236	0.0138549	0.0568132	0.015721	0.0497184	0	0	0.0117223	0	0.087487	0	0	0.0307658	12.8217	14.3354	0.0415214	0.180411	0.0716107	0.0131709	0	0.0751775	0.217611	0.197037	0.157115	0.473088	0.237011	0.183364	0.12191	0.0418464	0.37818	1.32403	0.262159	0.582471	0.552379	0.539155	0.370398	162.761	403.269	436.06	0.431971	2.2918	100.11	33.596	48.2635	15.9062
PH02Gene46467	0.128323	0.0584671	0.141663	0.0264383	0.0812577	0	0.092202	0.0323993	0.0384493	0	0.0458334	0	0.171034	0.139204	0.0196826	0.0300731	0.0884686	0.0274758	0.0811731	0	0.083998	0	0	0.0734848	0	0.0321002	0	0.0685091	0.0992892	0	0.0595828	0	0.0273826	0.130729	0	0	0.0553787	0	0.0268191	3.01716	0.0309386	0.0329564	1.06803	0.0696435	0.06551	0.0229647	0.151613	0.0575321
PH02Gene36802	0.611356	0.477514	0.411374	0.839717	0.909445	0.856722	0.0836704	0.117605	0.593156	2.6239	0.540701	0.755626	0.753868	0.673725	1.5718	0	0.454934	0.299201	0.49108	0.300057	1.14338	0.0934646	0.0978262	0.0222284	0.144771	1.74779	0.836201	0.155425	0.540611	0.266156	0.108139	0.123731	0.770313	0.450803	0.15503	0.0939405	30.1526	69.9918	54.589	0.615277	3.39717	1.67479	0.833966	1.76958	1.99152	0.333436	0.160514	0
PH02Gene02105	0.0291259	0.053082	0.0771689	0.0960128	0.0491823	0.0756286	0.0558065	0.0588304	0	0.383447	0.249672	0	0.51021	0.16851	0	0	0	0.349232	0.0245656	0	0.0254205	0	0.734042	0.0444777	0.410378	0.116574	0.167319	0	0	0.0295868	0.0270475	0	0.099442	0.284852	0.0310206	0.0313282	16.642	14.3303	17.5556	0.0307783	0.224712	0.388973	0.0902009	0.0210763	0	0.0416991	0.183531	2.11544
PH02Gene02745	0.0805456	0.0366987	0	0.0995688	0	0	0.115747	0.162691	0	0	0	0.156796	0.0920185	0.116501	0	0	0	0.103476	0.475541	0.0830179	0.105448	0.452535	0.0338324	0.246	5.97478	0.604459	3.12329	0.0430018	0.373931	0.12273	0.149596	0.0684661	0.55	0.229757	0.128678	0.173272	35.9072	30.7641	34.442	0.212788	0.233035	0.579211	0.249444	0.0582851	0	0.086487	0.126886	0
novel.5410	0.0852835	0.0971435	0.0188299	0.0527129	0	0.0553621	0.183833	0.064598	0.868819	0.107959	0	0	0.11367	0.0154192	0	0.0199867	0	0	0	0.0146502	0.0744337	0.0171127	0.0179113	0.0325588	0.0706842	0.0213339	0.265377	0.15936	0.0879838	0.108291	0.0791978	0.0181234	0.200184	0.0695063	0.0454157	0.0229331	0	0.0350256	0.0178241	0.202775	0.555171	0.459962	0.148566	0.123427	5.59465	0.106837	0.0503811	1.41473
PH02Gene43671	0.0144576	0.0131745	0.0127685	0	0.03662	0.0125136	0.0692537	0	0.15595	0	0.0309833	0	0.176181	0.0209115	0.124183	0.0135529	0	0	0.012194	0	0.0630916	0.0232081	0	0.044156	0.49129	0.188063	0.498327	0.123499	0.104408	0.0293728	0.0805556	0.0983152	0.0493614	0.0942639	0	0.0622034	6.77588	9.02527	8.44842	0.106945	0.181258	0.0297046	0.100742	0.313859	0.147615	0.196638	0.0683265	0
PH02Gene28706	0.112282	0	0	0	0.284402	0	0.107569	0.566988	0.134573	0.909671	0.240625	1.16574	0.256551	0.406012	0.344445	0.210512	0	0	0	0	0.195995	0.0901205	0.188652	0.257197	0	0.224701	0	0.359673	0.115837	0	0.10427	0	0.191678	0.274531	0	0.603863	0	0	0.187734	0.118653	0	0.46139	0.260798	0.0812507	8.25426	0	0.176881	0
PH02Gene44069	0.139594	0.127206	0.739709	0.345127	0.353581	0.966593	0.534938	0.563923	0	0.141368	0	0	5.42225	0.807635	1.02775	16.7499	1.66815	2.51069	2.8257	3.93269	4.62973	7.28271	6.91895	1.59879	9.4872	13.2695	14.301	9.68848	10.9451	3.54508	7.38907	6.52625	17.3961	1.59277	5.947	16.3663	367.121	463.461	280.662	4.57293	3.63487	3.58513	2.37773	0.101014	1.56781	1.7987	0.98958	0
PH02Gene13191	0.353833	0.322432	0.156247	0.145801	0.149372	0	0	0.357348	0	0	0.168507	0.382666	0.404233	0.469135	0.144726	0.552819	0.542091	0.404059	0.397911	0.202608	0.669107	0.709988	0.148624	0.270167	2.83487	3.06842	1.91974	0.755621	0.547555	0.599055	0.602404	0.852178	0.50336	0.769	0.251234	0.317157	56.1935	52.0238	57.8292	0.62318	1.13746	0.908732	0.182633	0.170696	0.782755	0.422149	0.696754	0.528792
PH02Gene45477	0.279692	0.203896	0.148209	0	0.118073	0.0968338	0.133976	0.282471	0.502825	0.0283246	0.0998987	0.471874	0	0.060682	0.0514802	0	0.359942	0.2635	0	0	0.146466	0.0897952	0.0704892	0.106779	0.18545	0.0839588	0.0535581	0	0.0865644	0.0284118	0.0519467	0	0.0716198	0.022795	0.0893661	0.0300841	0.506955	0.643263	0.327348	6.23633	25.517	18.6763	0.129928	0.465505	5.14029	1.28138	1.89461	0.225715
PH02Gene22678	0.112622	0	0	0	0.015848	0	0.0359649	0.0379137	0	0.152071	0.0134086	0.0243599	0.128664	0.0271495	0	0.105575	0	0.0321521	0.0316629	0	0.0327648	0.165721	0.819969	0.085992	0.140014	0.300509	0.377405	0.420889	0.445388	0.324146	0.226602	0.159554	0.544732	2.47826	2.27902	12.134	0.810051	1.20259	0.50214	0.178518	0.0543066	0.0771312	0	0.0271656	0	0.349353	0.0739238	0.555424
PH02Gene29595	0.112384	0	0.0248135	0.046309	0.0474433	0	0.0538333	0	0	0.170718	0.200703	0.0364626	0	0	0.0344757	0	0	0.0481262	0.0710909	0	0	0	0.0472058	0.042905	0.0465727	0	0	0	0.0289856	0	0	0.0238824	0	0.0457966	0	0	2.54626	2.46933	3.47623	0	0.0541917	0.028863	0.0435058	0.203311	0	0.0402247	0	0
novel.3406	0.0985371	0.0598614	0.0290082	0.812063	0.277318	0.71073	0.314669	0.132688	0.747958	29.6041	4.45801	0.341013	0.0500323	0.166278	0.342583	0.0615806	0.935976	1.60347	0.332436	0.428816	0.372672	1.05451	1.29687	1.10348	0.245007	0.0328657	0.283032	0.2455	0.271085	0.0333655	0.152509	0.0558396	0.112142	0.214154	0.804595	0.317964	0.198448	0.32375	0.137293	1.11069	5.48002	5.43252	0.279733	0.0713043	0	0.188099	0.931369	0
PH02Gene18182	0.225998	0	0.0997967	0.186249	0	0	0.108255	0.342364	0.0677156	0.114434	0.322881	0.146648	0	0.0408603	0	0	0.155808	0	0.0476531	0	0	2.04065	2.04095	0.517676	0.140482	0.0565338	0.0540952	0.422296	0	0	0.314806	0.144078	0	6.03217	1.14332	0.425401	1.21914	0.464081	0.991892	2.4479	0	0	0	0.245307	0	0.202223	0.400523	18.1369
PH02Gene25184	1.06794	1.36963	1.29248	0.488948	0.6679	0.479287	0.833643	0.479353	0.142216	0.0801114	0.254292	0.71864	0.240998	0.314653	0.0242672	0.18539	0.072717	0.203254	0.233522	0.0543563	0.138085	0.158732	0.232595	0.271805	0.327822	0.672813	0.265091	0.760202	0.530472	0.200895	0.330576	0.369835	0.168804	0.0967078	0.126379	0.340352	30.3154	35.4451	36.3396	0.334378	0.152581	0.121899	0.336857	0.31484	0.565385	0.481336	0.311546	0
PH02Gene35441	0.0746295	0.0340032	0.0659103	0.0153759	0.0315051	0	0.0714968	0	0	0	0.0399835	0	0.0994697	0.121437	0.0343408	0.0174899	0.0514513	0.111855	0	0.294861	0.0977027	0	0.250779	0.0427371	0.835028	0.280031	0.107181	0.338668	0.0384962	0.227432	0.069304	0.142734	0.350352	0.212881	0.715359	0.602045	15.3466	12.9496	9.5612	0.276022	0	0.0191667	0.086671	0.0405031	0.114297	0.186981	0.0293915	0.853214
novel.4469	0.0365447	0.0333014	0.1291	0	0.0617099	0.0316308	0.105032	0.0369077	0	0	0	0.0948542	1.44734	0.555011	0.47085	0.376836	0.033593	0.0625981	0.678102	0.401775	0.159477	0.0586633	5.03488	0	0	0	0.104969	0.663359	0.113105	0.148492	0.475117	0.310641	17.1873	1.04244	0.856284	6.56445	0.126169	0.24014	0.122204	0.0772361	0.176219	0.488051	0.141471	0	0	0.0261603	0.0287849	0
PH02Gene26053	0.0518226	0	0	0	0.0656312	0.0448544	0.0248236	0.0261687	0	0	0.055529	0	0.315756	0.206129	0.0635898	0.170029	0.333458	0.421647	1.79205	0.213653	0.565371	1.26862	1.21898	1.34534	7.51647	2.72234	3.72131	2.98805	1.95141	2.36892	7.55556	7.09216	1.01737	7.26451	17.0825	3.59531	0.246009	0.425666	0.649848	153.965	19.9911	37.2395	3.39038	1.63126	1.53445	4.04356	24.3688	9.61893
PH02Gene04157	0.0766129	0.122174	0	0.205199	0.0646847	0.0828892	0.0366985	0.0193435	0.0229555	0.0387931	0.013682	0	0.116701	0.0138516	0.0117512	0	0.193669	0	0.145389	0.0394822	0.0167165	0.0614914	0.144812	0.0584972	0.412736	0.383298	0.531808	0.0204511	0.237116	0.0972816	0.0177865	0.0651232	0	0	0.122395	0.0206015	28.3515	28.3968	24.13	2.00375	0.369428	0.35417	6.18372	0.485094	1.0169	0.315346	0.437503	0
novel.2478	0.0148384	0.0405645	0	0.0244572	0.0876968	0.0513727	0.0710775	0.0149858	0	3.23078	0.508787	0.0770279	0.0113013	0	0	0.0417294	0.0545595	0.0127084	0.0125151	0.0509794	0.116556	0.32156	0.16205	0.226594	0.0122982	0.0148474	0.0142069	0.0316877	0.091849	0.0150732	0.055118	0.0882912	0.139319	0.435359	0.0474109	0.0798019	0	0.0121881	0.0124047	0.109761	0.0286203	0.0762172	0.0229767	0.0214749	0	0.233683	0.0935011	0
PH02Gene38913	0.189251	0	0.208925	0.0779829	0.0798931	0	0	0.0955656	0	0.047914	0.0337978	0	0.288278	0.239516	1.42237	0.266113	3.0444	4.01163	2.75344	0.975301	3.17961	0.417719	1.90784	0.144501	1.05877	4.45011	2.26498	0.505189	1.61076	0.865108	0.483303	0.482607	4.68455	0.1928	0.201563	0.865137	76.8543	79.8233	84.0503	0.549968	0.912571	0.87488	0.402943	0.821686	0	0.203211	0	0
PH02Gene35103	0.0408568	0.0372309	0.2165	0	0	0.0707263	0	0.0412627	0	0.0413759	0	0.0530233	0.964647	0.443214	1.47896	0.344701	0.676023	0.279938	0.551357	1.26333	1.78295	0.163963	0.274584	0.0311959	1.89631	7.31782	2.85563	0.47988	0.758708	0.415034	0.227648	0.243106	2.19703	0.166492	0	0.35157	1.72795	1.00678	0.546495	32.8992	2.60056	1.63692	1.01225	0.532173	1.16804	0.438706	0.128726	0
PH02Gene12651	0.0471329	0.21475	0.0624393	0.0388432	0.0397946	0.101988	0.112886	0.0238006	0.0564898	0	0.0841732	0.0305842	0.269233	0.119303	1.12779	0	0.151641	0.0403674	0.139136	0.323864	0.390798	0.0756601	0.0395955	0.035988	2.08995	0.424455	4.24197	0.528432	0.0729379	0.0478788	0	0.0200322	0.38219	0.0576202	0.376493	0.126742	31.589	31.7072	30.4583	0.249035	0.886374	0.556826	0.218952	0.409281	1.15497	0.573576	0.167062	0
PH02Gene14452	0.0606456	0.0921058	0.0535602	0.0333195	0.0341357	0	0.1162	0.061248	0	0.020472	0.0288813	0.419759	0.0615857	0.263153	0.186041	0.0758008	0.0557473	0.0173135	0.136401	0.319481	0.352868	0.438081	0.305683	0.138917	0	0.08091	0.03871	0.0647552	0	0.0410702	0.0187727	0.0515505	0.155293	0.0494263	0.0215302	0.152207	9.91051	7.35583	9.31175	0.0213621	0.0584867	0.0830683	0.0782565	0.0146283	0.433443	0.0578836	0.0318456	0
PH02Gene16056	0.0428926	0	0.0378813	0.0353486	0	0	0	0.0866374	0	0.130313	0	0	0	0.0620398	0.578954	0	1.02513	0.0367358	0.144707	0.0884183	0.0374358	1.06723	0.324299	0.753258	3.23505	0.643781	2.87472	0.0457992	0.0442507	0.217857	0.199159	0.14584	0.219667	1.95762	1.37049	0.645903	43.463	55.1375	46.6152	2.22098	2.35784	1.18972	0.265671	0.869073	0.875885	1.50451	0.33785	0
PH02Gene22053	0.285621	0.563925	0.357356	0.0588465	0.120576	0.0824054	0.296435	0.480764	0.427903	0.0241042	0.0170027	0.185337	0.290049	0.189348	0.160635	0.111562	0.415707	0.407705	0.843153	0.0490647	0.290832	0	0	0.0181737	0.650999	1.73859	1.27618	0.228732	0.31922	0.145071	0.110517	0.242786	1.70655	0.0193985	0	0.0768047	39.3206	37.0679	35.8961	2.13793	1.07886	1.58935	0.49756	0.998972	0.437438	0.153345	0.093739	0
PH02Gene27397	11.9923	7.33525	6.9019	31.7187	5.27064	8.26728	1.84362	2.18053	1.96891	145.498	12.5734	19.7055	0.321734	0.118806	0.259175	0.241997	0.668757	0.964784	0.178144	0.741785	1.92537	0.188362	0.236583	0.57341	0.427919	0.986269	0.876318	1.30305	0.363171	0.739031	0.762777	0.179539	0.380598	0.0956336	1.27474	0.201943	8.64926	6.32275	7.25914	3.81916	4.09655	4.38783	2.81634	1.25669	0.646964	0.117597	0.129396	0
PH02Gene02190	0.916409	1.0021	0.863298	0.528662	0.438447	0.423033	0.204853	0.154252	0.292889	0.247481	0.480065	0.713581	0.488573	0.154641	0.168674	0	0.168478	0.23546	0.30917	0	0.0266608	0.0735533	0.0769857	0.0932957	0.0759533	0.152828	0.0584943	0.228319	0.0945425	0.155152	0.170203	0	0.0260735	0.0497917	0	0.328568	0.105462	0.025091	0	4.42237	22.9784	16.475	0.047301	2.12205	2.05848	0.196802	0.216547	0.383472
PH02Gene30420	0.327243	0.11928	0.250475	0.125854	0.128937	0.113297	0.146303	0.176263	0	0.154654	0.124675	0.113251	4.40319	1.59352	0.722789	0.81804	1.02276	0.523171	3.01766	1.07932	2.09448	2.66155	1.9427	1.63244	4.64696	7.70581	6.62145	2.86523	3.241	14.7374	2.00568	2.0028	3.09114	1.74246	18.3095	10.0668	276.649	341.118	315.666	8.99103	13.297	10.5784	8.34407	8.05128	11.5383	1.96774	1.95896	1.89753
PH02Gene00637	0.217558	0.154195	0.298884	0.0796861	0.081638	0.167382	0.0926336	0.122066	0.579439	0.0979209	0.120876	0	0.110465	0.0349639	0.385606	0	0.0888826	0.12422	0.12233	0.0332201	0.0210978	0.0582058	0.162459	0.110743	1.10192	0.193502	0.763768	0.129056	0.224446	0.0491113	0.0897925	0.0410957	0.0825322	0.0197011	0.592149	0.0520019	19.2785	19.0216	17.8845	0.638613	0.792627	0.620825	0.168441	0.454801	0.123406	0.276866	0.152322	0
novel.7158	0.0610038	0.333539	0.215506	2.01098	3.09035	2.32325	0	0.0616097	0.950485	0.370673	6.31879	3.95848	0	0	0.112284	0.45749	43.4593	0.313483	0.0514523	0	0	4.74942	95.2701	5.17027	1.97187	0.122082	2.16109	2.67064	2.26567	18.033	0.453205	4.87437	4.37388	5.02154	0.194917	3.67453	0	0	0	0	0	0	0	0.0441441	0	0.786044	0.624656	1.36752
PH02Gene51037	0.617832	0.639774	0.595253	1.64322	0.829881	1.28828	0.215236	0.283623	0.673168	10.0394	16.5104	1.27561	0.21389	0.101549	0.15507	0.0789777	0.25815	0.144313	0	0.0385937	0.0980421	0.067621	0.259514	0.107214	0.0232758	0.0281004	0	0.389822	0.173835	0.399388	0.286872	0.286459	0.0719118	0.480647	0.149551	0.120827	0.0242391	0.0230674	0.0939095	0.0296766	0.0270836	0	0.195687	0.182897	0.0860209	0.0402064	0.110601	0.402907
PH02Gene02439	0.860831	0	0.760257	0.709428	0	0	0	0	2.40735	0.290589	0	1.48956	0	0.622552	1.7605	2.42089	0	0.983022	0.726049	0	0	0.460616	1.20528	0.657281	34.9599	9.18778	27.4733	1.83833	3.84837	0.291484	4.26348	3.90257	2.69414	0.467719	0	0	148.104	93.0987	83.479	473.028	21.0314	71.6308	4.88755	0.415281	5.56653	38.8218	12.8829	0
PH02Gene10965	0.0651391	0.103877	0.0431465	0	0.0137493	0	0.0312024	0	0	0.0164917	0	0.0422682	0.0496116	0.0117771	0.129886	0	0.0299389	0.0418417	0.0961452	0.0783282	0.0852781	0.0653528	0.0684025	0.0248682	0.161964	0	0.0623672	0.0695531	0.0168004	0	0	0.027685	0.125099	0.225626	0.0520324	0.0350323	6.76077	5.27021	5.32304	0.25813	0.345511	0.418233	0	0.0353524	0	0.256461	0.153923	0
novel.3053	0.267385	0.048731	0.0708436	0.242393	0.541811	0.439721	0.46109	0.59409	0.128186	8.31301	0.897726	0.485811	0.407295	0.34807	0.13124	2.70705	1.57305	0.664112	0.879527	0.0551184	0.350052	0.171688	0.876037	0.224576	0.930771	0.321057	1.63844	1.19912	0.441361	0.651879	0.5711	0.227285	0.0456455	0.56659	1.65172	1.61058	0.784667	0.680845	0.312944	10.9631	47.9631	66.0616	1.80106	2.22511	1.93834	1.43554	4.23325	0.0959034
PH02Gene04898	0.409901	0.373523	0.187247	0.0931882	0.131272	0.0856377	0.419777	0.385423	0.287988	0	0.0504847	0.0550306	0.0215304	0	0	0	0	0.0363169	0	0	0.0123363	0.0340341	0	0	0.0585744	0.0141431	0.0947314	0.105646	0.0437461	0.0430746	0.0262518	0.048059	0.0482583	0.034559	0.045162	0.0152033	6.72205	4.93423	5.45914	0.0597457	0	0.0145204	0.0218868	0	0	0.0101181	0.0111332	0
PH02Gene38721	0.0982248	0.134261	0.0867488	0.0404745	0	0.0850173	0.141152	0	0	0.149209	0	0.0637372	0.224432	0.284144	0.180793	0.230195	0.180582	0.378565	0.662764	0.674931	1.41452	0.354769	0.453842	0.0749988	0.16282	0.343996	0.470225	0.891487	0.202669	0.0997792	0.273647	0.125241	0	0.320214	1.88306	0.369782	69.3495	87.8212	81.9918	4.67089	16.2932	9.33382	0.532342	1.38603	1.80521	0.667978	0.812365	0
PH02Gene24448	2.81074	4.84215	6.14245	5.03856	4.79821	4.29735	2.1031	3.27378	1.62289	2.59712	4.10362	1.99693	0.875043	0.845731	3.19722	0.846229	2.50828	4.70913	1.05555	0.747161	1.146	0.839812	1.56842	1.33153	1.85346	1.33437	1.7679	0.788637	0.592646	0.395979	0.647778	1.22076	1.13827	0.919647	3.80207	1.08132	2.51453	2.40983	2.48696	4.2927	10.724	6.44938	2.27147	17.0434	128.953	5.25776	5.25199	2.99864
PH02Gene12143	0.142482	0.0519349	0.0251671	0.0234845	0.192478	0.123324	0.0819009	0.287795	0.204921	0.20201	0.0814254	0.554734	1.34563	0.556433	0.157352	0	0.104779	0	0.264382	0.156646	0.397938	0	0.143636	0.174066	0.0708548	0.142569	0.245555	0.182565	0.176392	0.0289474	0.396945	0.266451	1.75128	0.069674	0.121401	0.0613025	8.63311	18.5381	18.0815	0.210792	0.109928	0.204921	0.661888	0.453659	0	0.224389	0.112228	0
PH02Gene28723	0.0556122	0.177369	0.0491148	0	0.0234769	0.0481345	0.133195	0	0	0	0.0397264	0.108259	0.105889	0.482624	0.06824	0	0.0511205	0.0476296	0.164167	0.152851	0.121343	0.133907	0.327031	0.148618	0.391783	0.250407	0.159737	0.267213	0.143433	0.141231	0.361506	0.094544	0.403478	0.317269	0.740374	0.179452	14.9039	16.3075	17.8992	0.675824	0.589957	0.999782	0.215284	0.261577	0.113562	0.318477	0.0657056	0
PH02Gene03946	0.682597	0.58055	0.361708	0.262519	0.345793	0.15755	1.08991	1.28684	0.763566	0.184339	0.0325074	0.354345	0.207954	0.394923	0.0558395	0.767858	1.12944	0	0.26867	0	0.27802	0.913115	0.688124	1.28561	0.0754328	0.865149	0.0871401	1.4577	0.281684	0	0.338073	0.116045	0.0388422	1.33516	0.630068	0	50.7071	51.8815	63.1133	1.44265	2.67708	1.63621	1.02175	0.493947	0.0929261	1.62877	4.19372	1.02012
PH02Gene29890	0.328588	0.336854	1.01569	0.406193	0.277429	0.106652	0.118048	0.124444	0	0.0831906	0.381429	0.586349	0.12513	0.267338	0	2.00216	0.604095	0.0351777	0.658207	0.112891	0.215088	1.0879	0.034505	1.16037	27.3359	0.53428	5.38762	23.8581	0.21187	0.0417234	3.62354	4.18963	0	81.6454	3.67461	1.85553	0.212707	0.708484	1.54517	0.737863	0.277279	0.337558	0.413406	0.416107	1.00648	0.441032	1.26173	17.7519
PH02Gene47944	5.57034	4.17041	5.49694	2.28454	2.47298	2.42199	3.1067	1.45264	2.60151	62.1052	6.22093	2.20606	2.56941	3.44216	3.22505	1.7651	0.649068	2.73255	1.05874	0.826606	0.684743	0.566732	2.4606	0.339457	0.13005	0.0261677	0.025039	0.251316	0	0	0.0971426	0.355677	0	0.319707	0.0278531	0	1.26404	0.451098	0.830782	0.773795	0.201767	0.349255	0.728914	0.738044	0.0801047	0.655221	1.35952	1.57114
PH02Gene39292	0.327194	0.638906	0.45409	0.693377	1.69697	1.29462	0.268679	0.0944125	0	0.331351	0.467459	0.121322	0.178	0.439448	1.00372	0	0.1289	0.280228	2.16829	0.449649	0.938295	0.525227	0.667539	0.463963	0.387404	0.140311	0.223765	0.199637	0	0.0949633	0.0434065	0.039732	0.0797936	0.495232	0.348478	0	28.402	38.9309	39.3494	1.97575	0.135234	0.24009	0.325703	0.473533	0.286347	1.47224	0.773156	0
PH02Gene29153	0.530542	0.625651	0.496119	0.642986	0.711434	0.108048	1.91349	2.67906	3.77779	0.379259	0.111468	0.0810034	2.32937	1.21877	2.60405	0.555853	0.975382	1.04242	0.105288	0.150109	0.381332	0	0.0786526	0.0238289	1.2157	0	4.69122	0.199939	0	0.57064	0.463702	0.26528	0.239742	0.203479	0.132954	0.0335682	41.8054	75.1341	60.1111	0.494684	2.16701	1.21829	0.821527	2.57449	1.78441	0.379785	0.0983268	0.139919
PH02Gene34166	0.0897608	0.163589	0.0792737	0.0369868	0	0	0.0429965	0.181305	0.21516	0.318154	0	0.058245	2.05093	0.454404	0.578248	0	0.0412554	0	0.5678	0.0925159	0.470048	0.216133	0.377031	0.239877	0.14879	0.898154	0.343765	0.0958433	0.0463014	0.136772	0.708522	0.877442	0	0	0.860399	0.482741	40.8288	28.5699	41.3466	0.99596	0.562675	1.33706	1.38992	2.07851	4.9948	0.674674	0.106052	0
PH02Gene40103	3.33639	2.16328	1.84162	1.87712	1.38138	1.19398	4.4257	7.77584	5.49825	0.649765	0.1375	2.45639	0.195468	0.649619	0.0787303	4.45082	0.176937	0.219806	1.02819	0.0881742	0.167996	1.0557	5.68652	4.94798	17.7614	5.13603	7.09529	57.2393	17.4749	1.27094	13.853	12.3531	0.383356	282.871	5.0568	13.354	7.83608	7.72077	3.62058	20.0353	0.340325	0.790954	0.149028	0	0	14.4907	10.0317	66.3921
PH02Gene32175	0.13937	0	0	0.0164082	0	0.0172329	0.0190742	0.0402155	0	0.100815	0.0568906	0.180872	0.288116	0.115191	0.219878	0.111984	0.0549056	0.0170521	0.117549	0.17785	0.139016	0.463427	0.33452	0.197628	0.231023	0.298832	0.228753	0.212592	0.102702	0.101125	0.0924462	0.152317	0.203931	0.373214	0.0848207	0.19274	13.9539	13.1812	14.2145	0.0210396	0.192012	0.163628	0.262055	0.144074	0.0813141	0.313553	0.172506	1.49964
PH02Gene06399	0.511324	0.299536	0.193536	0.0601989	0.246694	0.316122	0.13996	0.18443	0.131321	0.147949	0.0521804	0.758387	0.166902	0	0.0896328	0.0684753	0	0.344087	0.123219	0	0.09563	0.0293144	0.12273	0.250983	0.0605418	0.109636	0.069938	0.0389981	0.0753591	0.222607	0.0339169	0.0310458	0.0935235	0.267898	0.0388991	0.0785698	17.6218	12.5399	15.7856	0.540334	0.422676	0.675364	0.197942	0.317151	0.335618	0.549042	0.373984	0.491244
novel.2692	0.396383	0.525388	0.54102	0.564242	0.730185	0.935684	0.207133	0.473105	0.215942	0.218956	0.180189	0.982072	0.21956	1.58968	0.176868	3.54688	0.430616	0.092587	0.273535	0.148563	0.0629008	0.0867672	0	0.192599	0.0298661	2.48791	0.0690028	0.34629	0.892217	0.183025	0.334634	0.275675	0.0922729	0	0.115137	0.348836	0	0.0591973	0	70.1038	95.8112	86.6233	10.4623	15.8541	5.62922	1.67669	1.73138	0
PH02Gene46344	0.698758	0.339597	0.349701	0.153563	0.314648	0.0604802	0.0892568	0.0705699	0.111663	0.0471757	0.0831926	0.695241	0.0354795	0.117913	0.528744	0.567694	10.5769	7.89964	5.1863	0.272078	1.15874	0.747787	0.176104	0.746944	3.7065	1.86449	1.78406	0.621757	2.11459	1.84552	0.302818	0.593964	2.42547	0.51254	7.21887	8.79366	97.8846	124.835	115.487	2.2152	0.853585	0.957111	0.162301	0.185402	0.546976	0.316794	0.311886	0
PH02Gene50869	0.279728	0.0364147	0.14117	0.131731	0.202437	0.17294	0.382838	0.282507	1.6763	0.0404689	0.342554	2.1263	0.639146	0.1156	0.19614	0.0374605	0	0.136901	0.168522	0.054917	0	0.0320738	0.268565	0.0915362	0.0993612	0.119957	0.114782	0.170676	0.288585	0.0405936	0.111329	0.37365	0	0.195411	0.0425608	0	11.0372	0.689299	1.03562	0.0422284	0.231232	0.164208	0.46409	0.0578341	0.816024	0.0286059	0.062952	0.0716648
novel.3846	0.202301	0.13826	0.0223331	0.0625199	0	0	0.339165	0.434159	0.242461	0	0.0180641	1.4768	0.057779	1.73735	0.372355	0	0.116226	0	0.0853129	0.156382	0.0220705	0.162371	2.67669	0.386163	0.377256	0.0506059	1.11373	0.621026	0.495676	0.128439	0.516627	0.150466	11.6339	0.144266	0.673314	0.598393	0	0	0	0	0	0.0259779	0.039157	0	0	0.0724077	0.0796724	0
PH02Gene21639	0	0.193091	0.140355	0.130971	0.357812	0.275107	0.152252	0.160501	0.0634906	0.429178	0.340578	0.412494	0	0.0383109	0.0325015	0.347615	0	0.136111	0	0.145601	0.138704	0	0	0.0404481	0.0439057	0	0.05072	0	0	0.0538125	0	0	0.0904327	0	0.282101	0.11396	8.59591	10.9216	8.59147	0.335878	0.0510884	0.163261	0.123043	0.153335	0	0.530897	0.250355	0
PH02Gene30830	0.905051	0.780548	0.75649	0.479488	0.218326	0.671448	0.216765	0.473343	0.27118	0.114569	0.16163	0.125846	0.0615456	0.315578	0.0198314	0.0757514	0.0891376	0.0138418	0.0545246	0	0.0141055	0	0.0135771	0.0493604	0.375059	0.0161715	0.294004	0.138054	0.0333467	0.0985043	0.330184	0.549514	0.262102	0.171233	0.585241	0.208604	23.2396	28.5413	30.4132	3.82559	0.826073	1.61047	0.763285	0.385935	0.181515	0.671013	0.0636496	0
PH02Gene36010	0.449129	0.993941	0.906641	11.7386	0.812577	0.777477	0.184404	0.194396	1.07658	0.129953	0.0916668	0	0.0977339	0.139204	0	0.300731	0	4.67088	0.0541154	0.220436	0.167996	0	0.754609	0	0.0531778	1.09141	0.122862	0	0.926699	0.130353	0	0.163617	0	0	0.0683351	0	0	0	0.0536383	0	0	0	0	0.0928579	0	0.275577	0	0.0575321
PH02Gene33368	0.0278186	0	0.122842	0.0458517	0	0.0722342	0.0266509	0	0	0.535269	0.158977	0.0361025	0.211874	0.221302	0.204812	0.0782333	0.0255717	0.0714765	0.023463	0.172035	0.145677	0	0.233698	0	0.0230564	0.473204	0.106539	0.0594073	0.0860981	0	0.129167	0.0236466	0.189957	0.0453444	0	0	29.8933	36.5371	31.698	2.64572	5.17786	6.34432	0.409224	1.52991	1.13613	0.298706	0.197205	0
PH02Gene18249	2.83622	1.5203	1.19717	0.498413	0.475407	0.288807	3.61623	5.45499	5.5738	0.211195	0.0297948	17.5109	0.127067	0.135738	0.15354	0.508289	0.325893	0	0.369376	0	0	1.02104	13.7178	2.64328	0.276553	0.354744	0.499179	0.979781	0.645446	0.0211846	1.25882	14.4298	0.373811	6.15274	0.644125	0.044863	10.494	5.36162	8.17666	1.71894	0.0201122	0.128543	0.694292	0.0452729	0	9.07659	33.3127	125.308
PH02Gene38235	0.546458	0.812463	0.279408	0.0237025	0.0485661	0	0.0551073	0.116187	0.103412	0	0	0.0746509	0.197146	0.291198	0.141166	0.0808835	0.0528759	0	0.412382	0	0	0.0692527	0.193292	0	0	0	0.0826113	0.0921296	0.326387	0.233729	0.0801257	0.488953	0.171843	0.281283	0	0.123743	13.2809	12.9696	16.975	0.881387	0.0277371	0.472737	0.979778	0.083249	1.35081	0.0617649	0.0679618	0
PH02Gene22457	0.127465	0.275863	0.211074	0.485839	0.39012	0.38614	0.0610572	0.0965483	0.324635	0.0806777	0.0910542	0.0413555	0.0485403	0.0576141	0.332367	0.0448082	0.073231	0.177399	0.0268769	0.218962	0.0973427	0.0511532	0.0267702	0.0121656	0.0924391	0.191314	0.0762756	0.0510384	0.0657504	0.0971115	0	0	0.0815987	0.0129855	0.118787	0	4.30442	12.891	10.2697	0.926039	0.891223	0.703827	0.148031	0.518835	0.341629	0.0798393	0.0501997	0
PH02Gene04317	6.94577	7.73304	8.48409	18.0034	13.7387	16.2659	6.09075	4.55394	6.84769	163.598	21.9475	13.3031	0.682592	1.17478	1.28875	1.78531	4.09346	5.75688	1.29921	3.36779	2.0533	2.87734	2.82339	5.28201	0.139276	0.812702	0.402231	1.55506	3.00497	2.44673	1.63854	1.09512	1.31481	2.5565	4.32522	2.16899	1.40206	0.966202	1.24093	0.147981	0.351132	0.316489	3.05746	0.547203	1.00086	1.08263	0.617686	0.200907
novel.2329	0.190707	1.12959	1.9369	0.707245	1.44914	1.81571	0.274053	0	0	0.38626	0.0681155	0.371245	2.10609	0.551677	1.46257	0.53632	4.03199	12.6583	0.241272	0	0.0832226	0.688798	2.56335	0.436839	0.316121	1.90823	0.273888	0.101815	0.590236	3.00274	0.177098	0.324213	1.05806	4.58509	0.203113	7.89741	2.05753	2.11471	1.19572	10.0763	81.7516	53.1905	0.295304	1.10401	0	0.477807	0.976385	0
PH02Gene17963	0.15068	0.0915385	0.177434	0	0.254441	0.0434732	0.0481184	0.0507257	0.180593	0.10173	0	0	0	0.145296	0.215711	1.36543	0.50787	1.84974	1.86396	0.138049	0.131511	1.29002	0.295362	1.49566	1.33212	0.854375	0.865611	0.321782	0.362719	5.00012	0.839567	0.981967	0	0.614024	3.85158	1.24257	0	0.0412558	0	12.7914	43.1105	34.7254	0.233324	0.799602	0.410261	0.179772	0.474742	0
PH02Gene18829	2.27392	0.812047	1.1941	1.5701	0.155667	0.585131	0.618215	1.02412	0.883895	1.55596	0.417068	0.279155	0.538287	0.133338	0.226237	0.0288058	0.451948	0.0526358	0.388762	0.295604	0.268194	0.789236	0.33559	0.281552	4.83899	1.29139	6.2667	3.08423	0.76084	0.842805	2.2258	1.8023	1.41635	1.2522	2.02912	1.42125	67.3405	79.6584	79.9439	3.40957	0.563061	0.852325	0.285495	0.133417	0	0.0439939	0.0484078	0
PH02Gene50391	1.66131	1.7856	1.95629	1.47444	0.719312	1.17984	0.857004	0.90344	1.58268	0.992198	0.973748	0.663393	0.194662	0.0616134	0.862462	5.43077	0.822302	2.80921	0.179641	0.0292702	0.26025	12.0007	9.98418	5.13899	8.22622	0.767227	5.62835	12.0988	4.79017	0.90871	1.74056	0.57935	3.74503	94.1533	0.181476	7.37684	0.257368	0.244926	0.462948	0.810262	0.0410814	0.262564	0.0329807	0.030825	0	1.06727	2.78488	5.11834
PH02Gene46914	0.454705	0.318732	0.40158	0.288255	0.265784	0.181645	0.100527	0.459222	0.712657	0.0708434	0	0	0.213117	0.126478	0.300437	0.262308	1.89698	0.71896	5.54616	2.78794	2.56431	0.084221	0	0.133533	1.56544	3.46486	0.33489	0.336128	0.541272	0.604024	0.162407	0.17839	0.417971	0.0570132	0	1.09104	49.0881	33.1258	35.7029	0.110885	0.101197	0	0.135403	0.278417	0	0	0	0
PH02Gene31518	1.42461	0.505784	0.555555	0.472669	0.734181	0.512438	1.41798	2.46645	2.55005	0.112419	0.343628	1.03247	0	0.133802	0	2.01187	0.289121	0.0158457	0	0.0127129	0	1.32162	0.543994	0.946485	22.3727	5.29463	18.7947	32.8528	41.9156	0.338296	29.6376	23.37	1.80029	186.765	0.886725	0.935321	1.53301	0.744649	0.324808	2.85446	0.0535284	0.0760261	0.272164	0	0.0188904	0.993309	3.96383	28.5843
PH02Gene28937	0.352559	0.257016	0.0622736	0.348661	0.119067	0.183092	0.135104	0	0	2.71349	0.352589	0.457545	2.20185	2.24374	1.77372	0.396596	0.972248	0.724685	4.28195	18.5566	35.2631	0.735728	0.53312	0.376871	0.0584411	1.69331	0.202534	0.752898	0.800187	0.501393	1.3096	1.43849	1.32408	0.632139	1.20158	0.530905	0.18258	0.0579177	0.117894	0	0.40801	0.144873	0	0.153073	0	0	0	0
novel.6333	2.05815	1.82191	3.94699	8.91698	4.17051	5.85321	0.732368	1.42532	1.90291	32.2174	8.44335	0.839469	0	0.0425273	0	0	0	0.151091	0.0495972	0	0	0	0	0.0448997	0.341165	0	0	0.0627892	0	0	0	0	0.0501927	0.0958514	0	0.0632509	0	0	0.14748	0	0	0	0	0.127658	0	0.126284	0.880044	0
PH02Gene47161	0.262905	0.259537	0.154792	0.0722217	0.0554931	0.0189629	0.0839563	0.110632	0.0525161	0.0221871	0	0.568656	0.533961	0.364421	0.215068	0.513444	0.161113	0.0938197	0.535875	0	0.38243	0.263767	1.87732	0.066913	0.0181583	0.175377	0.167812	0.187147	0.316434	1.37984	0.87485	0.42833	1.02852	0.374969	1.47004	16.0952	0.321466	0.341917	0.256417	0.740855	0.338061	0.787739	1.74714	0.713421	0	0.250931	0.0345134	0
PH02Gene04094	0.0178874	0.0162999	0	0.0294827	0	0	0.0342731	0	0	0.0181147	0	0	0	0	0.0109745	0	0.0822132	0	0.0603469	0	0.0156118	0.358921	0.0450805	0.0956045	0.0444759	0	0.0513787	0	0.0922687	0.0363409	0.016611	0	0.0305357	0.0728913	0.019051	0.0577199	5.09484	5.86233	5.12912	0.472556	0.414015	0.569647	0.0692451	0.103551	0.0730536	0.217678	0.0704463	0.288707
PH02Gene18038	0.30192	0.393036	0.533291	0.604272	0.873987	1.53061	0.495851	0.174239	0.620326	0.0873588	0.184865	0.391827	0	0.0623852	0	0.404323	0.118943	0.443283	0.145513	0	0	0.450038	0.217403	0.329327	0	0	0.0825921	0.138162	0.044497	0	0	0	0.036815	0	0.413435	0.32475	13.2157	18.1036	15.2162	0	0.20798	0.0886177	0.166969	0.124844	0.22019	0.0308753	0.101919	0
PH02Gene21752	1.29125	1.58848	2.02418	1.543	2.23493	2.45877	0.0927783	1.14106	0.0773792	2.09224	0.322839	3.85424	0.295034	0.560297	1.01008	0.514438	0.0890215	0.580597	0.299495	0.221813	0.140872	0	0.0271188	0.566905	0.321061	0.290707	0.061815	0	0.0333032	0	0	0.0823198	0.991934	0.157855	0.103143	0.173611	0	0	0.0269867	18.2844	62.0772	30.5757	0.499863	2.38268	12.9532	0.647031	0.203414	0
PH02Gene26536	0.0702082	0.0639774	0.11161	0.034716	0.0474218	0.0121536	0.0672611	0	0	0.0995403	0.0300918	0.018223	0.0855559	0.0304647	0.0603052	0	0.0129075	0	0	0.0868358	0.0857868	0.0563508	0	0.107214	0.372413	0.140502	0.094109	0.104952	0.0289725	0.0427916	0.104317	0.059679	0.0359559	0.72097	0.463608	0.0302068	15.9857	14.6478	13.206	0.103868	0.0947925	0.0721249	0.0543576	0.233702	0.129031	0.87449	1.27191	3.92835
PH02Gene24618	0.273587	0.43062	0.197691	0.184474	0.0209992	0.086109	0.976927	0.602846	0.327899	0.0251875	0.0710676	0	1.87534	0.881366	1.03765	0.163206	0.297215	0.0213014	1.3845	0.307619	0.455854	0.0199625	0.0208941	0	0.123683	0.0995466	0.45245	0.185898	0.128295	0.0757953	0.161677	0.295981	0.191063	0.0405407	0	0	28.315	23.4732	24.7429	0.551934	0.31182	0.715414	1.03984	1.07986	0.812619	0.124629	0.0587712	0.557544
PH02Gene22145	0.0486243	0.118157	0.0715723	0.0400723	0	0.0701437	0.0155278	0.0491073	0.233109	0.114898	0.12736	0.0210346	0.0246891	0	0.0198885	0	0.029798	0.0138816	0	0.144782	0	0	0.0136161	0	0.026867	0.016218	0.170703	0	0.0334426	0.0493938	0	0	0.0138345	0.158516	0.103575	0.0174337	4.01498	3.00878	3.23841	0.102766	0.171942	0.0832529	0.0376466	0.0234573	0	0.104422	0.0382996	0
PH02Gene30834	0	0.0765302	0.173067	0.0230708	0	0	0.348652	0.0848177	0	0.113401	0	0	0.234535	0.141719	0.137405	0.0262427	0.360268	0.0239761	0.472227	0.134651	0.0488661	0	0.0470352	0.021375	0.116011	0.0840346	0.0804098	0	0.0866426	0.0284375	0.129984	0.0713884	0.0238948	0.0228156	0	0	9.93079	10.3475	9.26764	0.8579	0.269979	0.834003	0.476834	0.263349	0.28583	0.200397	0	0.150613
PH02Gene30821	0	0.0655973	0.0635755	0	0.0607781	0	0.103446	0.145402	0	0.0729004	0.0771343	0.0934221	0.109653	0.18221	0.132497	0.0674812	0	0.308265	0	0.123659	0	0.173333	0.211659	0.137411	0.357977	0.612252	0.172307	0.307455	0.928313	0.840938	0.167123	0.0611901	0.0614438	0.880029	0.191672	0.193573	13.9797	10.6136	10.8022	0	0.173558	0	0	0.130228	0	0.386479	0.481955	0
PH02Gene12946	0	0.0318014	0.0308212	0	0.0294651	0.0604121	0.0668672	0	0.209133	0	0.0249297	0	0	0	0.107057	0	0	0.0298892	0.0294344	0.263778	0.121835	0.0280104	0	0	0	0	0.0334135	0.11179	0.072007	0	0.0324082	0.0296648	0.178727	0.0853272	0	0.0375374	2.98203	3.75516	3.20923	0.0368785	0.0336562	0.0717025	0.0270196	0.151522	0	0.0499638	0.0274883	0.250342
PH02Gene13700	0.324313	0	0.0636494	0	0.0304244	0	0	0.0363927	0	0.0364926	0	0	0.27445	0.130302	0.0663257	0	0.0993728	0	0	0	0.0314504	0.0289224	0.151361	0.165085	0.119464	0.32451	0.138006	0.269336	0.0371757	0.183025	0.30117	0.122522	0.184546	0.0881053	0.460547	0.232557	7.55784	6.74849	5.30195	0	0.104256	0	0.083698	0	0.147169	0.232157	0.113533	0
PH02Gene29384	0.822438	0.541268	0.524586	0.150619	0.096443	0.257057	0.919234	0.323014	1.01309	1.64264	0.310072	0.919104	0.417594	0.115653	0.322379	0.0642476	0.105001	0.0782649	0.038537	0.251165	0.179452	0.2017	0.0383841	0.139548	2.02601	0.434329	1.59676	0.731807	0.989891	1.29959	2.46097	1.39819	0.994493	0.42824	0.364975	0.344022	45.8451	43.4599	46.2378	0.531115	0.528773	0.56326	1.16739	0.925773	0.0699772	0.0981227	0.39588	3.13422
PH02Gene16336	0.674027	0.697964	1.37996	2.09567	0.51735	1.06072	0.176109	0.680722	0	0.155134	0.350174	0.0397609	0.0466688	0.420984	0.150378	0	0.225304	0	0.413449	0.126312	0.0534797	0.196724	0	0.116965	14.0676	0.122625	1.02669	0	0.0632153	0	0.199159	0.494814	0.104603	0.0249697	0	0.0329543	0.132219	0.327151	0.204902	0.22663	0.76822	0.440635	1.32836	1.042	0.563069	0	0.0482642	0
PH02Gene31944	6.41328	6.55376	9.18377	2.56715	6.26567	4.99585	1.40436	0.32385	1.37258	1.25256	4.94127	1.24846	0.139558	0.132517	0.646426	4.89545	2.44233	2.70713	1.97047	0	0	6.76523	2.309	14.3057	335.251	23.6978	81.7987	8.26636	26.6544	1.86136	13.0599	12.4995	0.117302	43.2334	65.0847	11.2835	1.028	0.639663	0.804217	1.30702	0.751033	1.03531	0.319203	0.165744	5.98683	7.34545	23.3813	7.51693
PH02Gene19245	0.794613	1.01373	1.82462	0.916799	1.07343	1.92575	0	0.160501	0	0	0.227052	1.23748	0.847278	0.689596	0.195009	1.93671	0.730433	0.272222	5.36159	0.764403	2.91279	2.67866	3.07068	1.57747	2.63434	8.58704	3.0432	6.95736	2.45932	2.26013	2.50889	1.62107	8.95284	1.03618	2.03113	3.58973	123.04	143.591	87.6862	2.18321	0.919591	1.95913	2.09174	1.15001	2.92074	0.227527	0.250355	0
PH02Gene25437	1.63105	1.20627	1.10646	2.76628	1.75631	2.18921	0.158523	0.143239	0.113324	0.981487	1.62106	1.28845	0.288058	0.119667	0	0	0	0.0809812	0.0996863	0.0812131	0.123787	0.0569182	0.0595744	0.126342	0.391836	1.60839	0.475283	0.176681	0.170708	1.03254	0.263419	0.12056	0.12106	0.0770613	0.0251761	0.0254258	40.6625	36.8911	31.3417	2.39803	0.843485	0.631376	0.530747	0.153949	0	0.152292	0.0558573	0
PH02Gene24347	0.0476035	0	0.0210209	0.0196155	0	0.0412027	0	0.0721146	0.0285269	0	0.0340054	0	0	0.0172134	0.073016	0.066937	0	0	0.0200751	0.0163549	0.0207737	0.0764155	0.099977	0.926857	3.01827	0.214346	0.0683669	0.0254147	0.196443	0.169249	0.0442066	0	0.101581	0.193985	0.228151	0.128008	16.1268	15.5036	16.5751	3.82313	0.20659	0.611289	0.0737126	0.0861182	0.364532	0.357805	0.0749912	0
PH02Gene20075	0.482478	0.439659	0.622773	0.183517	0.250682	0.28911	1.06667	0.899576	0.444815	0.150341	0.238608	0.192662	2.79841	2.92562	4.23531	0.730615	2.86575	3.11506	3.03636	5.83993	6.5108	3.48523	2.15131	2.46539	6.09054	12.7749	7.63989	3.96286	8.00235	13.9117	3.41206	2.80774	7.00095	3.11551	4.34808	6.22753	199.28	238.33	222.989	2.82379	3.47187	3.05015	2.67232	5.93529	3.56202	1.72689	0.906226	1.83035
PH02Gene17325	0.348201	0.475949	0.175725	0.266462	0.146994	0.172218	0.119137	0.0251186	0.417326	0.125938	0.106601	0.581001	0.34097	0.323767	0.274671	0.139891	0	0	0.146841	0.01709	0.824879	0	0.480564	0	0.0206139	0	0	0	0.025659	0	0	0.042283	0	0.0810814	0	0.0267522	8.35067	15.5262	15.3032	0.394239	1.63106	1.43083	0.173307	1.40382	0	0	0	0
PH02Gene23677	0.0981081	0	0	0	0.0207083	0	0.0704924	0.0495413	0.440942	0.074516	0	0.0318308	0.242846	0.124165	0.135434	0.0919688	0.11273	0.0210064	0.289615	0.0168532	0.214067	0.078744	0.144233	0.0749098	0.0813134	0.171794	0.0939334	0.0785672	0.0759108	0	0.0455536	0	0.125611	0	0.208981	0.079145	6.986	8.80393	8.4273	0.492453	0.449424	0.554325	0.132928	0.266227	0.250426	0.175575	0.0772762	0
PH02Gene45055	0	0.0773424	0	0	0.0179151	0.0367312	0.040656	0	0	0.0429766	0	0	0.0484822	0.0767267	0.065092	0.0198909	0	0	0.0357929	0	0.074077	0	0	0.0162014	0.0703454	0.0424632	0.0609474	0	0.0437811	0.043109	0	0.0180365	0.163002	0.0172933	0.112995	0.0456463	1.77648	1.72546	0.798239	0.0224225	0	0	0	0	0	0.0303785	0.0334264	0
PH02Gene20135	0.352158	0	0.207343	0.29022	0	0.812817	0	0.237104	0.984826	0.118877	0	0	0.715234	0.933828	0	2.20081	0.431619	0.301609	0.792053	1.29055	0.922069	4.52241	2.46534	0.896292	6.22663	9.27914	6.40628	4.88828	2.66426	2.14639	1.96217	1.0976	2.90566	0.19134	0.875156	2.65151	77.2042	99.9874	58.5858	0.496183	0.452829	0.241181	0.727074	0.254832	0	0	0.184921	0
PH02Gene48844	0.0679231	0.216633	0.119975	0.0839651	0.114696	0.05879	0.195216	0.0342989	0	0.103179	0.0485206	0.132224	0.025866	0.0982438	0.0625097	0	0	0.145433	0.200509	0.023336	0.0889228	0	0.171183	0.311173	0.168887	0	0	0.108789	0	0.034499	0.252305	0.288683	0.318868	5.09289	0.217025	0.365296	0.0293128	0.0836871	0.141958	0	0	0	0.341824	0.122878	0.312079	0.632089	0.187252	0.152263
PH02Gene28447	7.59342	9.41925	12.0432	2.75216	4.29649	2.47755	5.97971	4.13556	5.38428	66.7934	12.1551	2.94091	6.47978	7.44666	3.8295	11.4414	116.25	303.211	23.975	19.2589	15.2326	16.3375	17.0332	6.40501	0.691959	0.795607	0.647095	1.3584	2.29683	2.10003	1.58752	2.12901	5.49731	1.55526	1.86306	4.91767	0.0343142	0.0326553	0	0.168047	0.690136	1.38861	0.153903	0.604142	0	0.398428	1.9415	0
PH02Gene14821	0	0.101764	0.24657	0.184068	0.0942882	0.193319	0.320963	0.0563923	0	0	0.199437	0.0724652	2.42406	1.97871	1.95272	0.575779	2.25842	3.1563	0.800616	1.80328	1.99809	0.358533	0.234541	0.426344	0.555348	0.446973	0.213847	0.357729	0.172817	0.45377	0.518531	0.474636	0.524265	0.227539	0.41629	0	0.722916	1.19248	0.840236	7.02166	57.6194	47.4384	0.129694	1.69704	6.27126	8.15409	5.4097	1.7524
PH02Gene05720	0.0207777	0.15147	0.165151	0.0856165	0.0526282	0.0719355	0.079622	0.209841	0	0.105208	0.207795	0.0808948	0.158248	0.0300528	0.140226	0.136342	0	0.0711809	0	0	0.054403	0	0.0523648	0.0475939	0.0516625	0	0.0198935	0.0221856	0.0214355	0.042213	0.15436	0.0883082	0	0.152405	0.177034	0	1.45262	1.26293	1.33749	13.8765	0.721369	9.94672	0.193041	0.0751766	0.0424289	5.81556	1.52202	0
PH02Gene04728	0	0.190808	0.123285	0.0575212	0.11786	0.120824	0.200602	0.0704904	0	0.212052	0	0	0.0531593	0	0.214114	0.261718	0	0	0.412082	0.143879	0	0.0560209	0	0.0532931	0	0.209519	0.133654	0.0745268	0	0.0709016	0	0.0593296	0.297878	0	0	0.0750749	5.1809	4.4718	5.42652	0	0	0	0	0.404058	0	0	0	0
novel.7306	0.0135401	0.0123384	0	0	0.011432	0	0.0389152	0.0478611	0.00811404	0.00685607	0.00483616	0.0263582	0.226875	0.416168	0.00415366	0.0126928	0	0	0	0	0.0118175	0.0217352	0.0341243	0.0723691	0.00561111	0	0.142603	0.115661	0.0419064	0.0137544	0.251478	0.0287737	1.69313	0.0606937	0.187472	0.0145639	0.0116867	0	0	0.0786956	0.00652905	0.0417292	0.0943488	0.024495	0	0.0484629	0.0159976	0
novel.7297	0.391451	0.237807	0.230478	0.645206	0.330505	0.282347	0.500026	1.18602	0	1.05713	0.978712	0.931369	0	0.141549	0	1.46782	0	0.111754	0.0550268	0	0	0.99493	0.767318	7.9704	183.038	2.08901	4.56	13.1663	3.70192	2.25333	12.7837	11.757	0.0556875	52.3747	27.0301	7.3684	0.281557	1.23255	2.07258	37.2984	0.566274	1.13939	1.26281	0.141633	0	6.53842	9.71246	26.7935
PH02Gene13214	1.88771	2.06422	1.3893	2.61876	1.06254	1.77004	0.904235	0.826133	0.226246	3.21802	0.382069	0.0408307	0.33547	2.29807	0.250938	0.206451	0	0	0.132679	0.0648551	0	0	0.766483	0.144135	35.2287	0.566658	5.39203	1.44453	0.0973739	0	2.33734	1.95227	1.12788	2.17952	4.28909	0.439931	0.0271552	0.129212	0.105207	0.332468	0.0606837	0.0646414	0.560253	0.910668	0	0	0	0.394957
PH02Gene42357	2.52077	2.43915	2.89184	1.6705	2.06248	2.33928	0.522826	0.892347	0.903244	1.52642	1.02102	2.56317	0.771913	0.37588	1.05231	0.0243611	1.2422	0.934798	0.306858	0.285707	0.703118	0.333729	0.130989	0.0396849	0.452312	0.260032	0.0995261	0.0554967	0.160861	0.158392	0.941184	0.39762	0.221816	0.084719	0.276779	0.251572	0.201871	0.490953	0.477954	112.621	153.606	161.222	6.25741	15.8152	29.3993	7.99923	16.0889	3.77498
PH02Gene47866	2.6278	3.79831	2.32078	1.94159	2.98373	1.56859	0.868101	1.18968	1.19463	1.8353	1.16513	0.940776	0.207042	0	0.111189	0.764491	0.16659	0.310428	1.14639	0	0.0790858	0	0.0761228	0.138375	0	0	0.0867579	0	0.186966	0.184095	0.168295	0.0770243	0	0	0.772067	0	6.02219	42.648	24.771	1.0533	2.88381	1.39631	0.56125	0.393424	0.832667	0.0648652	0.0713732	0
PH02Gene49813	0.0400386	0.0364853	0.0353608	0.428956	0.304244	0.55448	0	0.161745	0	0	0.057203	0	0.060989	0.14478	0.786082	0.300265	0	0	0.0337697	0.0825352	0	0	0.23545	0	1.82515	2.36372	32.163	0.384766	0.45437	0.122017	0	0.102102	0	0.587368	0	0.215331	4.42343	2.76254	4.55218	43.9603	0.92672	12.0927	0.0619985	0.0579462	3.88363	4.21322	0.662277	2.08231
PH02Gene48078	0.732045	0.722668	0.996714	0.125686	0.643823	0.422409	0.116886	0.123219	0.694585	0.339784	0.0871557	0.316679	2.27664	1.9853	5.01534	0.343118	5.07493	4.72837	4.99087	2.9971	1.94336	3.10916	1.33245	1.67684	6.29481	7.66063	5.51955	3.94082	5.66417	6.84759	1.98277	2.38533	8.72173	0.994364	1.59182	2.26377	115.732	182.343	148.941	0.709112	1.67671	1.47272	2.45602	3.33288	7.3809	1.85594	1.72982	1.03932
PH02Gene20528	0.862161	0.829294	1.73437	2.01315	2.14334	3.23368	0	0.483736	0.344439	0.0485064	0.342157	0.248644	0.109441	0.0692794	0.146935	0.224503	5.63573	6.03032	0.282789	0	0	1.88376	1.89119	3.98635	5.47838	2.87562	7.47513	3.9892	12.0077	0.389247	10.8531	9.28292	0.0817668	31.9321	8.72334	4.12157	4.46487	2.32123	2.5627	986.745	190.176	301.974	6.37847	3.11942	50.0784	171.368	315.816	293.213
PH02Gene13455	0	0.12614	0.122252	0.0570394	0	0.209671	0.0994608	0.0699	0.373287	0.0350459	0.0741626	0.179646	0.817068	0.350381	0.0424642	0.324407	0.0318111	0.0889166	0.0291879	0.023779	0.0604073	0.111103	0.0581441	0.0792701	0.286821	0.0692547	0.298203	0	0.107106	0.210923	0.160684	0.088249	0.295383	0.33845	0.516005	0.670015	11.2308	9.74987	8.99739	0	0.300369	0.071102	0.133967	0.12521	0.212002	0.074318	0.0817743	0
PH02Gene44052	0.351958	0.235197	0.424811	0.174033	0.336782	0.253861	0.460818	0.770151	0.773353	0.178215	0.351988	0.395863	0.741634	0.441195	0.374293	0.263947	0.291178	0.190911	0	0.378884	0.645082	0.084747	0.0394231	0.170199	0.184748	0.0586954	0.168491	0.0375808	0.0484136	0.321775	0.087158	0.0299175	0.160221	0.191231	0.0499805	0.0504762	26.8947	26.8473	26.5301	0.297541	1.15406	1.20522	0.435997	0.98479	2.09625	0.747442	1.02573	1.71472
PH02Gene27127	0.145561	0	0.0514218	0.143951	0.0737388	0.0251977	0.0557803	0	0	0.0884462	0	0.0377813	0.0886904	0.147377	0.0357226	0	4.84371	5.26095	0.589296	0.0400077	0.0254085	0.373858	0.513588	0.0444568	0.0482571	0	0	0	0	0.177437	0	0.0247462	0.124244	0.166085	0.279054	0.375762	0.125636	0.430425	0.243375	14.2437	52.6141	37.264	0.0225396	0.337063	15.4566	2.98008	10.3876	0
PH02Gene15798	0.040576	0	0.053753	0.133758	0.0171293	0.01756	0	0	0.0729467	0	0	0.0263294	0.710786	1.08575	0.560132	1.46442	3.31958	0.764537	6.74191	2.42564	4.5861	1.5958	0.562437	1.31671	1.09297	1.92853	1.43743	0.671546	1.46512	3.46232	0.640569	1.05197	0.883162	0.132278	0.993957	0.851061	47.7172	87.388	86.5837	1.54361	1.60439	1.31304	1.71213	7.04687	7.0222	0.421167	0.191761	1.98291
PH02Gene08487	0.0538175	0.0817355	0.0475298	0.014784	0.0151462	0.015527	0.154675	0	0.408508	0.0181671	0	0	0.204944	0.207577	0.132075	0	0.0494707	0.0153642	0	0	0.0156569	0.0431952	0	0.0136973	0	0.0538503	0.120231	0	0.0370143	0.109338	0	0	0.015312	0.0146205	0.0382123	0.0578869	3.15865	2.54917	1.64967	0.0568708	0	0	0.0138891	0.0129813	0.0732651	0.0256833	0	0
PH02Gene16793	1.41226	2.09644	1.70995	0.807199	0.576956	0.611181	1.30933	1.44929	1.61072	0.115339	0.113901	0.0591227	1.73486	1.76264	2.33387	0.87547	1.06787	0.702313	1.99803	2.53557	2.58446	1.84653	1.56912	0.834827	3.85131	2.55273	2.59528	0.316184	0.704986	0.439637	0.317293	0.503418	2.13868	0.668318	1.43135	1.98456	86.6235	86.3649	83.1775	1.2276	1.0764	1.24021	1.49904	1.99445	2.04663	1.4349	0.466483	1.69526
PH02Gene26631	15.8843	13.2447	15.4955	15.8284	13.4988	11.7715	10.2445	9.12196	15.678	9.88296	8.08373	10.644	16.0514	16.1426	11.8475	5.06075	19.0867	32.0989	22.5039	18.2623	23.9213	2.24984	4.62245	3.1708	6.79767	20.1531	10.1389	3.32562	2.35633	4.85124	1.25333	2.73572	7.53227	5.66904	16.3647	6.1418	21.0578	16.7141	16.5772	483.706	1077.02	932.893	8.68104	25.4678	47.5945	82.047	96.1666	27.0898
PH02Gene08066	0.141291	0	0.0415946	0.0388137	0.0795288	0.0407644	0.315841	0.237825	0	1.19239	0.773805	0	0.609797	0.510909	0.115583	0.22075	0.346345	0	0	0.226533	0.328843	0.0756026	0.0791307	0.179803	11.6714	0.0942516	3.2467	11.8178	0.194353	0.765479	16.6198	7.48634	0.0401999	30.2468	8.47719	1.41844	0	0.0386852	0.118118	17.3197	189.04	141.858	190.161	393.429	5.6262	5.56283	4.41451	26.2255
PH02Gene03880	0.536106	0.325685	0.657598	0.147272	0.100586	0.180452	0.684803	0.481272	0.642534	0	0.0212759	0	0.136104	0.603107	0.456832	0.195439	0.383293	0.255085	0.276324	0.0818609	0.181962	0.143431	0.75062	0.0227411	0.0493702	0.804649	1.34027	0.954057	0.36872	0.332805	0.0553167	0.025317	0.38133	0.509749	1.11024	0.768859	11.3881	23.2653	20.0436	1.10157	0.373404	0.336564	0.046119	0.150866	0	0	0	0
PH02Gene05832	0.54295	0.266412	0.627058	0.757233	0.599467	0.397645	0.200061	0.295262	0.400453	0.63444	0.596699	0.433619	3.49906	2.86944	0.589363	0.469822	0.998192	1.53812	1.12723	1.69319	1.53098	1.10622	1.71923	1.27559	0.865393	1.62984	0.879739	2.14059	0.732492	1.06066	0.892056	1.06505	1.31901	3.506	3.15824	3.45911	69.8257	75.3353	42.2826	0.0882698	0.0805572	0.0858111	0.452706	0.725343	1.36459	0.986616	0.690839	2.88366
PH02Gene13198	0.215707	0.0327606	0.190505	0.0592561	0.0607076	0	0	0.0363083	0	0.436895	0	0	1.23216	1.14399	4.30117	0.47182	3.40388	5.91182	0.970311	2.02565	3.16912	2.30842	1.32888	0.521555	0.119187	1.58281	0.275371	1.15162	0.66761	0.949523	0.300472	0.0916786	1.28882	0.351603	2.98661	1.7788	89.1493	108.493	108.318	6.19251	10.2281	7.60812	1.4474	6.50383	4.66178	0.591914	0.906158	0
novel.5217	0.570117	0.593737	0.791226	0	0.137529	0.070494	0	0	1.26898	0	0.232721	0.422793	0	0.117802	0	0.839835	0	0.0697545	0.137386	0	0	0.26148	0	1.11936	50.6272	2.20036	80.8648	5.73964	2.77279	0.910075	16.715	4.63846	1.32084	18.9177	2.77579	1.92728	0.984154	1.07037	1.22557	1.54919	0.0785459	0.836686	0.315288	0.353617	1.1642	1.04944	0.128303	9.4209
PH02Gene14192	1.88566	1.20691	1.5464	0.185001	0.360112	0.194299	1.80651	0.997538	0.941667	0.0909341	0.0641436	2.88417	11.3868	3.32809	5.21989	0.0841743	0.330163	0.365295	4.29791	0.632421	2.99764	0.882861	4.97862	1.43978	13.9541	1.66219	38.4082	0.862902	1.08848	15.096	4.23183	20.1121	32.5926	5.70817	11.2371	20.6446	296.988	274.481	299.515	0.759101	0.0432984	0.0461223	0.869013	0.178687	0.320883	1.71943	0.247544	2.33496
PH02Gene00347	0.119768	0	0.0528874	0.197406	0.202241	0.207327	0.0573702	0.0604787	0	0.181934	0.0855557	0	0.0456092	0.0866159	0.110222	0.0561365	1.0459	3.84661	1.3132	0	0.418123	1.97063	1.45891	0.914478	1.48898	0.898805	1.43339	0	0.18534	2.00744	0.278053	0.254515	0	0.634471	1.65827	1.22383	41.4011	33.989	29.737	0.759376	0.924034	1.59949	0.278185	0.476671	0.733712	0.34294	0	0
PH02Gene23020	0.0946739	0.258815	0.0836127	0	0.0266446	0	0.120933	0.0318714	0	0.0319589	0	0	0	0.0456454	0.0968094	0	0.0580181	0.0810843	0.133084	0.0650532	0.0550863	0.0506584	0	0	0.0261557	0.189463	0	0.0336964	0.0976714	0.0641147	0.14653	0.134126	0	0	0	0.0678885	4.68497	2.77359	3.48244	0	0.0608691	0	0.146599	0.091345	0	0.112953	0.0994282	0.594245
PH02Gene00883	0.119652	0.0726889	0.105673	0.131477	0.134697	0.0690423	0.191049	0.161121	0.860433	0.484689	0.313402	4.39967	0.394898	0.346129	0.0734107	0.224329	0.146651	0	0.0672786	0.301461	0.59177	0	0.435575	0	0.661129	0.438992	1.03105	0.12776	0.205734	1.53958	0.481494	0.305123	0.238302	0.0325056	2.88854	0.729299	33.082	37.052	42.1785	5.14191	0.192321	3.3188	0.339675	0.144306	1.71034	0.228406	0.0942457	0
PH02Gene35707	0.292358	0.399617	0.23238	0.120469	0.197472	0.075914	0.0560171	0	0	0.118429	0.0835379	0	0	0.0422866	0.0179371	0.137031	0.214995	0.200314	0	0.0602663	0.0255164	0	0	0.0223228	0.799623	0.555818	1.84745	11.4566	9.53101	7.18702	0	0.0745537	0.224589	0	0	0.0314464	0.0252339	0.264154	0.195527	0.308944	0.704875	0.510576	0.0226353	0.0423117	0	0	0.023028	0
PH02Gene17645	2.27747	1.77887	2.87341	2.41317	1.51084	1.54883	0.155848	0	0	0	0	0.211119	2.23018	0.117648	13.2744	4.8799	59.0673	14.4899	104.277	0	0.425943	3.91705	0.136661	0.993685	2.15726	94.2471	3.73811	5.38471	0.167827	0	0	0	4.72101	0	0.346518	0.524933	0	0	0	2.06287	2.03951	1.00271	0	0	0	0	0	0
PH02Gene21367	1.06522	0.539267	0.243902	0.146311	0.23317	0.085369	0.264575	0.139455	0.496488	0	0	0.256004	0.931489	0.299586	0.411492	0.240394	0.652787	0.118263	0.299478	0.474407	1.01578	4.08485	0.679436	1.89779	0.866517	1.89487	1.35985	1.11634	0.305262	1.88361	0.860973	0.4695	1.58272	0.450154	3.92877	1.84595	128.138	127.145	143.372	6.77475	27.1092	25.6146	2.81018	6.13802	4.65255	0.847253	1.3207	0
PH02Gene02493	2.47354	3.79963	3.68252	0.776568	2.96357	1.65158	0.406236	0.570997	4.03748	0.0238568	0.0673129	0.580879	0.843275	0.442956	0.881653	0.287084	0	0.121056	0.158952	0.517986	1.13083	0.0189078	0.415594	0.0359743	1.26911	0.330006	1.19542	0.125769	0.291641	0.670049	0.196888	0.260319	0.583121	0	1.02869	0.405421	54.2074	73.7232	68.318	3.85857	2.13558	0.484012	6.45661	2.94911	2.16474	0.978082	0.44533	0.0633706
novel.1190	2.10465	2.20862	0.986279	0.915282	0.865172	0.876307	41.1961	30.1606	64.0471	1.96983	0.718851	2.2934	6.91188	2.52053	0.549639	0.782277	0.784017	0.709458	0.305341	2.12076	2.2921	0.462942	1.14951	0.398234	0.472961	0.306987	1.4276	0.648629	0.601377	0.486183	0.512833	0.385968	0.937497	0.335058	0.18952	0.389399	0.105922	0.0655208	0.0666854	0.389048	1.30778	1.33635	0.218532	0.213129	0.131565	0.267938	0.256155	0.0330122
PH02Gene03040	0.24498	0.148825	0.144238	0.134595	0.413676	0.0706797	0.078232	0.082471	0	0.0826973	0.700001	0.31793	1.55486	0.236225	1.40283	0.1531	0.300257	0.489568	0.344371	1.01	1.49669	0.524337	1.02901	0.623508	0.203042	1.14393	0.078185	0.435967	0.0842454	0	0.0758327	0	0.209103	0.133106	0	0	18.1139	20.9944	21.7089	0.0862927	0	0.251667	0.0632238	0.354548	0.416882	0.233822	0.385923	0
PH02Gene33474	0.165015	0.180445	0.291472	0.299184	0.195053	0.199958	0	0.0333309	0	0.0668448	0	0.214154	0.0754081	0.190942	0.182237	0	0.606749	1.18716	0.19485	0	0	0.105956	0.110901	0.0251993	0.355594	1.15581	0.157994	0.599071	0.238336	0.234678	0.275832	0.140268	0.309869	0.618645	0.5624	0.851968	1.70913	1.21988	1.15879	20.7509	44.7505	42.9564	2.35079	2.41208	12.4678	2.31525	2.31359	0.473491
novel.3405	0.128856	0.499037	0.170702	0.106193	0.244787	0.22306	0.0308618	0	0	0.09787	0.023012	0.0418069	0.0490701	0.116486	0	0	0	0.2759	0.163021	0	0.309273	0.336125	0.243561	0.54113	0	0.290103	0.0616865	0.137588	0.432042	0.196343	0	0.0273829	0.0549929	0.052509	0.0686193	0.415799	0.80633	0.423365	0.942572	2.17867	10.4075	7.71078	0.274353	0.23311	0.361803	0	0.0761215	0
PH02Gene00842	0.605838	0.384049	0.279159	0.499283	1.15646	1.07155	0	0.10641	0.15785	0.213403	0.470411	2.05108	0.842597	0.819133	1.82619	2.37047	0.920103	0.428636	1.06639	0.271493	0.551752	2.60043	1.54898	15.3859	0.0218316	2.9256	0.176539	1.51879	1.25004	0.133788	0.269072	0.873226	1.23658	0.450823	3.36651	0.963306	94.3509	67.3098	74.9803	1.30825	0.889107	0.784736	0.978908	0.20967	1.85572	3.92202	1.57682	5.14899
PH02Gene21199	0.0437247	0.119533	0.173773	0	0.0184585	0	0.293225	0.110398	0	0.0221401	0.0624693	0	1.18222	0.980272	0.938931	0.102471	0.0803863	0.318312	0.921966	0.585869	0.667836	0.543965	1.89171	0.58425	0.634194	1.22504	0.355845	0.443533	0.2481	0.777292	0.406046	0.836264	0.802411	0.570172	1.2108	0.728981	30.4369	25.5356	15.4987	0.0693081	0.10542	0.0224592	0.253899	0.0791012	0.558048	0.735551	1.01599	0.823348
PH02Gene37460	0.391246	0.445654	0.201562	0.322433	0.302804	0.310418	0	0	0.429839	1.02356	0.372647	0	0.422143	0.400844	0.440078	0.122254	0.179822	0.0558477	0.907465	0.201627	0.711398	0.732721	0.465627	0.572571	1.21601	1.17445	0.749194	0.417758	0.16818	1.95407	0.211941	0.138571	0.974019	0.318866	0.902843	0.596176	37.5399	38.5639	46.8266	2.75628	1.50927	0.87084	0.706803	0.684198	3.72839	3.15079	1.46381	0
novel.5956	0.0204025	0.0132799	0.00514822	0.00480402	0.0049217	0	0.0418844	0.094195	0.296927	0	0.00624619	0.0453909	0.210887	0.210786	0.125176	0.232241	0.538525	0.139791	0.395784	0.154211	0.190788	0.619931	1.20223	0.451767	0.710214	0.606614	2.15435	1.35378	1.95149	0.639525	1.67001	1.08516	15.8125	0.453709	1.0244	1.65216	0	0.00239406	0	0.0154	0.0112435	0.00898262	0.0383624	0.101238	0.821351	0.0500742	0.00918303	0.723939
PH02Gene23423	0.0556122	0.177369	0.0736722	0	0.0704306	0.096269	0	0	0.266609	0	0.0198632	0	1.18596	0.341859	0.66534	0	2.55602	2.95304	0.117262	0.21017	0.800864	0.0892715	0.0467187	0.0212312	0	0.027823	0.18636	0.0296903	0	0	0.0516438	0	0.0712021	0.022662	0.17769	0.0897261	0.215999	0.365435	0.441667	71.6961	77.3112	71.8129	2.71258	11.0667	15.1606	8.22069	13.2506	0
PH02Gene18743	0.0653796	0.0297886	0.173223	0.0808209	0.138001	0.169766	0.12527	0.231102	0.0783587	0	0	0.0424243	0.647332	0.141847	0.86242	0	1.83302	2.82774	0.110286	0.898484	0.713274	0.498515	0.494317	0.374401	1.89656	6.70548	2.78559	1.67544	1.18037	3.32071	0.0303571	0.166724	4.77133	1.03905	18.1045	5.27425	99.8814	148.218	143.009	5.87255	16.2359	11.1157	0.404952	4.4945	12.4496	1.75506	0.695211	1.40699
PH02Gene18218	0.394896	0.102814	0.0996453	0.139475	0.0317536	0	0.90076	1.51931	1.28465	0.171391	0.013433	0.390468	0.243475	0.0951961	0.0461489	0	0.121	0	0.0951617	0	0	5.67497	6.30314	4.19256	0.280538	0.056448	0.396096	0.522049	0.213399	0.0573064	0.122239	0.14386	0.0160507	3.18776	0	0.0202265	0.129844	0.139013	0.204366	2.12624	0.870487	0.289769	2.88271	0.176898	0	10.0824	17.7888	41.0581
PH02Gene45632	0.255061	0.325395	0.630731	0.12612	0.430699	0.264918	0.586451	0.618227	0	0.0516603	0	0.132406	0	0.110676	0	0.28692	0.093784	0.174759	0.344201	0	0.0445224	20.349	0.0428543	19.6697	0.253678	0.561476	0.0488415	0.108938	0.526273	0.725472	0.994812	1.21413	0.0435417	0.873076	0.597637	2.30452	0.176118	0	0.127937	0.970314	0.491962	0.419238	0.434449	0.479881	0	9.67693	0.0401805	0
PH02Gene03369	24.6586	11.5388	24.9168	20.8709	19.1314	14.4209	7.23604	13.237	21.0338	28.3465	3.33253	34.5963	3.5531	2.24922	0.954075	0.832993	0.612621	3.99551	1.31157	0.610583	4.26553	0.713212	0.559871	2.03545	1.10473	2.66742	1.06348	4.03246	1.60429	0.676996	0.82519	0.377668	1.1377	0	1.89281	3.10632	340.149	425.342	294.544	1.87803	10.2836	6.16179	3.09593	0.643016	9.98007	0	1.92477	0
novel.610	0.484891	1.02118	0.980192	0.0888018	0.564057	0.401039	3.81952	0.990297	8.52355	0.283719	0.34638	3.23032	0	0.0545491	0.0264442	0.0707074	0.0198101	0.00922865	0.0363529	0	0	0	0.00905216	0.00822744	0.0446538	0	0.0412673	0.115055	0.166748	0.0218917	0.100064	0.100753	0.128763	0.00878193	0.160668	0.0115901	0.0186008	0	0.0180162	0.0113867	0	0	0.00834264	0.0233921	0	0.00771346	0	0
PH02Gene24156	7.07477	5.84078	3.89845	4.48497	2.80795	3.03557	0.231719	0.854963	1.52192	5.75622	2.46213	0.784745	1.93427	2.44891	0.630687	2.4941	0.833762	1.03577	0.408004	0	0.211101	1.3104	2.18432	1.29276	0.400934	0.786564	2.95265	2.19523	2.12101	0.429975	5.3907	1.90179	0.206451	1.18276	0	0.130081	3.18365	5.76148	5.45948	144.219	15.337	20.7477	8.61423	0.831373	10.0635	9.82585	26.3386	7.26555
PH02Gene17540	0.213576	0.0389244	0.0754493	0.0352025	0.108194	0.295773	0.122767	0	0.767926	0.043258	0	0.0554351	0.390397	0.123566	0.104829	0.0400422	0.549712	0.219503	0	0.117404	0.298248	0.102853	0.610032	0.358764	0.566448	0.256447	0.449874	0.0912195	0.57288	0.130174	0.158668	0.254164	0.145839	0.765886	0.545927	0.321616	16.222	17.0167	16.9977	0.812496	1.07106	0.570457	0.132286	0.15455	0	0.672703	0.874776	0
PH02Gene50671	0.937449	0.525694	0.668707	0.950856	0.487073	0.436907	0.207253	0.83752	3.41387	0.985874	0.412101	1.07623	0	0	0.199093	0.101398	0.165718	0.0308803	1.4597	0.891899	0.597906	0	0.0302897	0	1.19534	0.360777	2.00225	0	0	0.293011	0.569208	0.39843	0.27698	0.26447	0.422414	0.969553	14.5643	27.8685	35.4172	0.914432	0.730216	0.29632	1.00496	0.834911	0.69946	0.361343	0.113599	0
novel.1757	1.28323	0.233869	1.1333	1.37479	0.325031	1.11068	0.737616	0.129597	4.46012	0.259906	0.366667	0.166535	16.1261	5.75377	7.95176	4.45082	16.6321	3.84661	5.19508	22.4844	33.3752	1.64792	4.20425	4.21313	2.44618	1.54081	9.82897	1.5072	5.03065	2.34636	13.8232	12.1077	0.10953	4.70624	27.3341	7.86747	1.10757	1.05403	2.57464	11.7975	22.3996	20.6966	77.5937	174.201	446.516	16.8102	11.3204	68.118
PH02Gene09619	0.0323485	0.0736942	0.0571383	0	0.0273121	0	0	0	0.0969259	0.0818989	0.0693242	0.0209907	0.320288	0.105275	0.307627	0	0.133811	0.0277052	0.190986	0.477894	0.409381	0.0908731	0.244578	0.135847	0.0536218	0.194209	0.030972	0	0.0166864	0.0492907	0.255342	0.178732	0.193279	0.0395462	0.0344529	0	4.73254	8.56909	6.69316	0.0341838	0.109189	0.0996949	0.237931	0.386238	0.511942	0.46313	0.267538	0
PH02Gene41787	0	0	0.0328365	0	0.0418556	0.0321811	0.047493	0.062583	0.0445615	0	0.0177065	0	0.207663	0.358518	0.121661	0.0348538	0.102532	0.0106145	0.020906	0.144771	0.27042	0	0.020823	0.0757036	0.780664	0.322427	0.545841	0.0661665	0	0.251792	0.0345273	0	0.338512	0.0909064	1.12198	0.106645	13.3285	12.7452	12.9718	0.772701	1.39842	1.34957	0.239886	0.753336	0.56943	0.0709743	0	0.166695
novel.6693	0	0.0219678	0	0	0.0203539	0	0.0230953	0.0730403	0	0.0244136	0	0.0625721	0.771151	0.244081	0	0.316382	0.155121	0	0.548984	0	0.126242	0.0773964	0.89109	0.368139	0.0999022	0.217098	0.207733	0.566299	0.969952	0.906085	2.0596	1.5164	0.864228	0.943079	2.07972	12.4465	0.0416148	0	0	0.331175	0.185993	0.0495308	0.0186647	0.0174447	0.221526	0.17257	0.398757	0.821427
PH02Gene15274	0	0.0469877	0.182158	0	0	0.0892611	0	0.0520761	0	0	0	0.0669188	1.41381	0.932274	2.87889	0.33836	0.284395	1.36903	1.60915	1.48811	0.675059	1.20021	0.606449	0.905539	2.39326	1.18669	2.96218	0.220232	0.265983	0.10476	0.191537	1.09577	0.484138	0.378222	1.26312	0.388241	30.8424	47.3943	41.5982	0.326936	0.845381	0.68863	0.199613	1.00745	2.68504	1.5872	1.17784	1.71074
PH02Gene31905	0.071653	0.587645	0.253126	0.118101	0.786462	0.0620184	0	0.434188	0.257632	0.21769	0.358295	0.09299	5.34813	3.83463	0.615461	0.134338	0	0.306839	0.120868	0	0.250149	0	0.541748	0.10942	0.415709	0.716966	0.137208	0.229525	0.147843	0.291148	0.0665399	0.365443	0.489277	0.0583973	0.457885	0.770711	22.5115	25.3666	15.4545	0.302873	0	0.441654	0.110952	0.0518502	0	0.205169	0.225754	0
PH02Gene38028	0.126878	0.231235	0.336163	0.0522813	3.64221	0.0549088	0.060776	3.01125	0	0.578204	0.0906348	16.6307	0.434851	0.183516	0.155688	0.178407	0.058315	5.10729	0.0535061	0.261544	0.221473	2.54588	0.159881	0.387507	0	0	0.0607394	0.203213	0.0654475	0	0.412384	0.10785	3.35721	0.206811	0	0.204708	0	0.156324	0.318206	0.201114	0.0611806	0	0.0982331	0.137719	0.582952	0.0454123	0.0499685	0
novel.5807	2.13724	2.9656	3.17449	0.440334	1.84549	0.882887	0.51188	0.833953	1.33898	0.491907	0.138793	0.189114	0.739898	0.983593	0.715236	0.0455339	0.0893006	0.99843	0.69646	0	0.551122	0	0.326445	0	0	0.0972062	0	0.051865	0	0	0.0451074	0.0825778	0.0414601	0.15835	0	0.0522464	24.6517	28.6866	24.6891	0.307976	0.374755	0.149699	0.188036	0.527238	0	0	0.0382596	0
novel.3196	2.50818	1.6253	3.98725	4.50155	1.78825	2.41214	3.04366	1.8576	3.74092	4.74141	26.4376	1.30203	0.127353	0.725564	0	0	0	0.14321	0.0470103	0	0	0.0447361	0.421414	0.255347	0.0461958	0	0.160096	0.0595142	0	0.0566193	0.10352	0.0947566	0.237874	0.045426	0	0.119904	0	0	0	0	0	0	0.172615	0.201665	0	1.43637	0.175609	0
PH02Gene05842	0.109376	0	0.0643982	0.0300463	0	0	0.0698566	0.0368209	0	0	0.0390663	0.141947	4.47064	8.95157	0.760534	0.0170886	0.117299	0	0.676506	0.100207	0.493217	0.117051	1.53141	0.208783	0.0453262	0.164164	0.349073	0.175182	0.0752261	0.0370357	0.761784	0.232432	7.98215	0.014857	0.0582456	0.0784311	0.0314681	0.0299469	0.0152396	0	0	0	0.141138	0.395739	0	0.0652468	0.0430758	0
PH02Gene25672	0	2.50648	0.269914	0.352615	27.6616	52.5349	0.175675	0.432119	0	0.866609	1.26625	1.50719	0.0931074	0.0442049	0	2.06277	1.96655	13.297	0.515537	0.294001	0.320087	21.1447	145.78	26.9757	0.303963	0.122323	0.175569	1.10952	0	0	0.0567623	0.0519572	0	27.6978	1.36711	3.68178	0	0.100414	0	0.129184	4.59796	19.089	0.0946487	0	0	2.71283	1.39621	1.80869
PH02Gene20575	0.340015	1.01804	1.07246	0.200152	0.410109	0.420422	0.418811	0.539616	0.465731	0.147572	0	0.126076	0.0369949	0.140513	0.178809	0.0910678	2.54507	3.82731	2.37616	1.23492	0.296758	0.662767	0.122417	0.445056	2.09344	0.0972062	0.558079	0.259325	0.100223	0.0493422	0.405966	0.454178	0	0.277113	5.01813	0.522464	0.461171	0.119694	0.121821	15.5528	71.4377	42.4645	0.676931	4.67484	9.77013	8.55367	10.5214	0
PH02Gene04419	0.0310832	0.169948	0.219613	0.0512325	0.131219	0.0269037	0	0	0.111761	0.0629562	0.0222042	0	0.0236738	0.0674379	0.0762823	0	0.0857178	0.292836	0	0.491238	0.108515	0	0.104449	0.0712	0.0772864	0.0311021	0.0297605	0.0663789	0.0962019	0	0.0577302	0.0264216	0.212249	0.0506657	0	0.133734	4.534	5.15735	4.98916	0.0656933	0.0299766	0.127727	0.529444	0.157449	0.349102	0	0	0
PH02Gene31823	1.45533	1.20916	1.13408	5.74989	1.84311	2.33404	0.656112	1.03749	0.718216	0.390128	2.81306	0.38885	0.0326005	0.0309556	0.3414	1.04326	4.5642	6.23214	1.08306	0.823528	0.63509	0.584041	0.611296	0.39219	2.98001	10.7503	3.72939	2.28521	1.41309	3.30456	2.10671	1.09153	90.8268	4.81415	2.23382	13.72	0.184723	0.105476	0.178918	0.814179	3.38496	2.28656	2.75063	4.73903	13.5044	0.306408	1.04516	4.98956
PH02Gene44086	0.0399612	0.0728295	0	0.0658656	0	0	0	0	0.0478943	0	0	0.051861	1.12611	0.144499	0.0245176	1.01143	0.110201	0.102675	1.01113	0	0.139509	0.0641477	5.942	0.0915362	0.0331204	0.559797	0.918258	0.682706	0.783303	4.50589	1.18751	0.611427	2.38763	0.293116	1.36194	17.4081	0.379403	0.131295	0.367479	0.337827	0.115616	0	0.525968	0	0	0.0858178	0.031476	0
PH02Gene15254	2.57346	2.69066	2.22495	2.00922	1.78398	1.54748	1.79069	1.94243	2.79214	4.93799	1.14171	3.0234	0.557058	0.470179	1.06368	1.59982	0.89644	1.18324	0.639735	1.15405	1.39493	22.1337	7.00916	14.5406	1.10014	2.76477	2.10085	3.47097	2.90646	6.32909	2.18857	1.88817	1.66478	3.5545	9.17471	10.2564	191.374	167.37	140.724	1.45992	1.35849	2.1428	1.38424	1.5682	1.10634	7.87296	1.55761	0.218612
PH02Gene39762	3.9987	3.34017	5.73871	1.78501	3.09478	1.73051	0.159619	0.336535	0	0	0.476076	0	2.79172	2.16889	3.47556	2.49898	0.765776	2.14045	2.24841	2.86211	3.34457	0.534909	0.559871	0.763294	0.966634	3.50099	1.75475	3.38015	0.687551	0.676996	0.464169	1.98276	5.83072	0.543158	0	1.25448	76.0733	89.3656	46.8002	0.880325	0.160681	0.342322	1.28997	0.361697	0	0.119268	0	0
PH02Gene15459	2.02108	0.81854	1.68579	1.66561	1.61161	1.94369	0.430276	0.680386	0	1.2508	0.481251	2.33149	2.39448	2.67968	0.620001	6.84164	0.722493	2.11563	3.31457	2.85464	5.78186	1.17157	1.41489	0.342929	5.21142	7.41514	3.87016	8.99182	2.7801	1.48277	2.91956	2.57697	4.69611	2.37927	2.75049	2.05313	103.212	126.629	64.0173	0.355958	0.649711	0.346043	1.47786	0.650006	0	0.160753	0.707525	0
PH02Gene43134	0.0416531	0.303652	0.478226	0.171636	0.246176	0.252366	0.0399046	0.168267	0.149766	0.54837	0.56534	0.0540567	0.317241	0.421729	0.587779	0.351419	0	0.214045	0.175657	0.80139	0.581664	0.167159	0.139968	0.0318039	0	0.500141	0.279165	0.578184	0.0429719	0.211561	0.618892	0.106219	0.284425	0.0339474	0	0	13.8054	29.6289	23.9573	1.01237	0.200852	0.684643	9.96502	1.95919	1.65862	0.357805	0.164043	0
PH02Gene12026	1.21688	1.84814	1.14636	0	0.787689	1.05326	0.1943	0.286759	0.680613	0.369703	0.173855	1.57925	0.432511	1.43741	1.39365	1.559	10.1419	43.5296	0.307905	0.836155	1.16828	13.6738	61.4389	13.7513	0.0336189	0.284112	0	0	0.167388	0.0824092	0	0.0344795	0	0.396704	0.777625	2.39964	0	0	0	0.042864	3.01214	5.12541	0	0	0.869723	1.21953	0.798744	0.545576
PH02Gene11255	0.440425	0.145941	0.388969	0.263973	0.236634	0.519825	0.767159	0.323491	0.191948	0	0.0286015	0	0.365934	0.0868677	0.0491301	0.225199	0.184024	0	0.405236	0.0275117	0.419339	0	0.0672713	0	16.8246	1.48233	1.30339	0.641277	0.247838	0.203361	0.780812	0.68068	0.102525	0.293684	0.170573	0.172265	3.8705	2.26923	3.07942	0.719273	0.270293	0.370185	0.526988	0.260758	0	0.372598	0	0
PH02Gene08495	0.287991	0.337413	0.308846	0	0.104208	0.124634	0.315317	0.228527	0.567054	0.0416643	0.0146947	0.320357	0.0470018	0.0148768	0	0.154268	0.208002	0	0.0693999	0	0	0.231149	0	0.125653	0.477382	0.946833	0.748428	0.505189	0.360776	1.1284	0.13372	0.0524573	0.298491	0.285009	6.13451	0.641662	25.7447	23.5371	25.228	1.04342	1.66643	2.36683	0.398165	0.47634	0.840129	0.309235	0.0324057	0
PH02Gene03000	0.977275	0.374966	0.81767	0	0.390846	0.178078	0.147829	0.571411	0.431526	0	0	0.734274	1.52781	2.49227	1.0414	1.63937	0.85106	0.220262	5.50953	0.318086	2.96286	0.12385	0.30247	0.0392732	0.426305	8.38909	2.06837	0.823815	1.69805	2.08998	0.429886	0.437217	0.702448	0.12576	0.164345	4.48131	56.3815	60.6269	59.6405	1.95673	1.33932	2.06075	0.836286	0.744405	0.892785	0.110459	0.20257	0
PH02Gene07319	1.10459	0.764241	0.758751	0.370869	0.55266	0.371803	16.3045	12.1886	4.90324	0.621458	1.3151	5.973	0.0623175	0.147933	0.163151	0.0958767	0.0376064	0.175192	0.0172526	0.028111	0	0.032836	0.378052	0.0937114	0.118676	0.0614035	0	0.131049	0.0844122	0.0831164	0.113974	0	0	0.0333424	0	0.30803	0.300141	0.134415	0.256508	0.0432318	0	0.0420276	0.205884	0.0592084	0	0.0732142	0.128896	0
PH02Gene19711	0.444063	0.327166	0.29205	0.132369	0.199428	0.294398	1.04093	0.744276	1.60798	0.10525	0.215976	0.171663	0.129527	0.170822	0.19709	0.0265707	0.0868502	0.226575	0	0.0714131	0.057723	0.151666	0.126995	0.165923	0.555983	0.0567234	0.316614	0.151326	0.0292419	0.134367	0.0789654	0.0963743	0.0403225	0.223307	3.11946	0.35569	42.7477	42.3264	40.5512	3.06514	5.07527	8.51222	0.409644	1.49045	1.29266	1.65703	1.17583	2.76186
PH02Gene07498	0	0.0176167	0	0	0	0.0334659	0	0.0780979	0	0	0.0138101	0	0.132517	0	0.2135	0	0.248794	0.165575	0	0.185974	0.016873	0.0155167	0	0	0.512736	0.0773768	0.240627	0	0.0797782	0.176745	0	0.0328663	0.0495039	0.110292	0.617702	0.0831771	22.1592	28.7101	27.281	2.1655	6.84243	7.26884	0.089807	0.209843	2.60553	0.96873	0.95933	1.28279
PH02Gene20097	0	0.0218827	0.0212082	0	0.0811003	0	0.0230059	0.169767	0	0.0729569	0.0514627	0	0	0	0.0147333	0.0225112	0.0441486	0.0205669	0	0	0.0209588	0.0770965	0.181562	0.0916781	0.179127	0	0.137952	0.0512823	0.0495484	0	0	0.0204125	0.0409943	0.469713	0.025576	0.154978	7.25437	5.99633	7.30744	0.0761289	0	0	0.0371847	0.0347543	0.0980747	1.01422	0.756594	2.86386
PH02Gene27237	2.78686	2.84428	0.590703	4.77715	2.07061	2.89456	1.92231	2.92713	1.33604	47.0755	96.7522	1.30203	2.80176	2.09607	1.91501	1.14949	1.43459	0.0954734	3.57279	0.30639	0	5.54727	3.09037	1.70231	35.2936	0.111542	6.51059	2.26154	1.26504	0.226477	10.2485	15.5401	0.285449	186.519	0.712357	10.1918	0	0	0	0.588995	0	0.114518	1.46722	0	0	1.75556	10.7121	16.8927
PH02Gene12657	0.160155	0.16679	0.121237	0.0942761	0.251122	0.178226	0.219188	0.046213	0.46616	0.0231699	0	0.118769	0.365934	0.231647	0.603599	0.107238	3.72254	7.07384	0.385939	0.251536	0.159748	0.771264	0.768815	0.593955	0.701617	0.274718	0.197151	0.732888	0.25964	1.16206	0.0424932	0.058344	0.351516	0.149173	0.194941	0.66445	1.97474	3.32632	3.82536	34.6944	97.8792	62.7552	1.0274	3.44366	33.1714	7.09164	12.5427	0
PH02Gene43230	0	0	0.135073	0	0.0968475	0	0.0732611	0.115846	0	0.232328	0.0273134	0	0.0873636	0.165911	1.00873	0	0.492062	0.753185	0.838472	1.23482	1.40159	0.368265	0.128484	0.116778	0.443662	0.153035	0.329477	0.285786	0	0.0388406	0.213043	0.390016	1.66444	0.031162	0	0.205634	21.4181	28.988	24.5807	1.01012	2.72871	1.45334	0.680875	3.2372	2.69371	0.246336	0.331284	0
novel.1462	0.289693	0.0659959	0.0383771	0.0238742	0.024459	0.0626851	0.235903	0.380342	0.347203	0	0.0103471	0.375959	1.57756	0.618042	0.0622078	1.43929	0.0932032	0.0124055	0.390936	0	0.0252838	0.0581287	0.146019	0.154835	0.372157	0.318856	0.707283	2.04154	0.702333	0.279564	1.2644	2.0931	1.44652	0.826351	0.586222	13.0871	0.0125019	0.0118976	0.0363271	0.0153064	0.013969	0	0.0785015	0.041926	0	0.217743	0.125499	0.207809
PH02Gene18191	0.32933	0.180061	0	0.325688	0.166833	0.0570095	0.0631011	0	0.552591	3.13503	0.470511	0	0.150496	0	0.40411	0	0.787098	0.676938	0.499978	0.588359	0.229946	0.581521	4.42661	0	0.436724	0	0	0.210988	0.0679514	0.133816	0.305829	0	0.11244	0.751532	0.701506	1.20439	0	0.0541017	0	11.6933	40.2724	25.577	0.968917	0.3813	0.0672505	6.50665	11.1542	0
PH02Gene27142	0.0613662	0.11184	0.072262	0.0337154	0.0345412	0.0531148	0.137177	0.103293	0.245162	0.0207153	0	0.0530933	0.545278	0.192313	0.702804	0.402682	1.37264	1.85704	1.17318	0.941718	2.53513	0.952244	0.601446	0.265516	0.45775	0.900585	0.23502	0.349464	0.464267	0.893501	0.26594	0.191264	0.75077	0.233397	4.24828	2.26622	53.3722	59.1258	61.6645	6.247	7.04261	8.93087	0.427606	1.62823	3.50874	1.14214	1.01505	0
PH02Gene33577	0.0339988	0	0.0300266	0.0560382	0.0143527	0.0588545	0	0.0171683	0.0407482	0	0.0728608	0	0.932198	0.4057	1.22028	0.111549	0.390659	0.465897	0.329769	0.105127	0.267061	0.0136441	0.0285617	0.0259595	0	0.0170097	0.016276	0.0363027	0.0526129	0.0345368	0	0.0577999	0.710986	0.0692727	0.162947	0.0365696	22.5222	28.9596	26.4473	2.38919	2.77063	2.79416	2.30326	3.83799	0.867837	1.03436	1.53983	1.12798
PH02Gene37654	0.223855	0.229487	0.370689	0.161423	0.189002	0.121097	0.536146	0.254338	0.603663	0.11335	0.15991	0.0726288	0.468858	0.34402	0.360524	0.419693	0.102887	0.191723	0.283208	0.346089	0.683816	0.134754	0.23507	0.341846	0.440643	0.167993	0.187538	0	0.0577356	0	0.10394	0.0237854	0.286608	0.0912211	0.238417	0.300977	10.5059	14.8937	12.1641	0.50268	0.0539715	0.143729	0.324968	0.546709	0.514261	0.440674	0.330604	0
PH02Gene22651	0.79974	0.485843	1.88347	0.219694	0.675225	0.346103	0.638474	0	0.798753	0	0.285646	0.691926	7.20772	15.8088	40.7254	7.99674	95.8139	218.726	3.26019	47.6255	22.3359	5.24211	12.4291	6.51344	0.331418	14.9376	1.53142	6.11985	1.92514	2.03099	7.92182	4.53201	5.80228	4.99705	2.27137	3.72759	0.805313	0.218966	0.334287	4.08471	1.1569	0.273857	0.619185	1.25388	2.31356	0.286244	0.629926	1.19518
PH02Gene06296	0.0437402	0.0797167	0	0.0360471	0	0	0.0838082	0	0	0.0442959	0	0.113531	0.266509	0	0	0.041003	0.120622	0.0374617	0.0737833	0	0	0.280855	0.146981	0.066795	0.471282	1.09417	2.21958	1.44783	0.451251	0.844215	0.73114	1.18977	0	1.39028	2.37586	2.21124	24.0863	21.9878	22.7443	0.970656	0.421831	0.718948	0.440247	0.0949549	0.491256	0.469666	0.585693	0.941302
PH02Gene07648	2.71692	2.06317	1.34972	2.37901	0.955798	1.66572	1.13876	1.20046	0.339197	209.683	20.2574	7.34579	0.21555	0.532154	0	0.530605	0.676401	0.145433	1.71865	0.583399	1.43265	8.45009	8.22627	6.22346	6.23943	3.28495	1.24646	10.0327	1.57666	1.89744	11.4063	29.2532	0.966267	24.265	67.0969	32.2069	1.41678	1.72024	1.37226	1.67479	3.71196	2.09332	0.438236	0.0819185	0	10.8185	14.356	5.2277
PH02Gene16170	0.344651	0.157032	0.355115	0.852102	0.557734	0.845209	0.41273	0.145031	0	1.16343	0.574468	0.447283	0.89686	1.20472	1.14538	0.403855	1.16165	1.27911	0.193792	0.296025	0.726945	0.0691564	0.193023	0.109648	0.238043	0.229907	0.302487	0.276005	0.0592606	0.175053	0.0533429	0.0488273	0.122574	0.0468153	0.42825	0.33982	24.4673	24.5112	25.6672	0.333855	0.720162	0.914655	0.95618	1.84971	1.05569	0.0822388	0	0.669591
PH02Gene34556	1.25446	1.39716	3.48783	1.49331	1.80448	1.04557	0.178045	0.187693	0.167056	38.018	3.41854	3.19575	0	0.033601	0.0570116	0.261325	0.341672	0.95502	0.156748	0.351177	0.202754	1.52894	0.156126	0.532132	1.00121	0.557879	2.00181	1.53791	0.335529	0.235984	0.129439	0.94785	0.198288	0.530129	2.77111	2.89854	2.80713	3.35836	4.62214	0	0.716923	0.62049	0.935276	0.975008	0.901328	0.232815	0.109788	0
PH02Gene32338	0.0728532	0.0995814	0.160854	0	0.123021	0.0315286	0.0523463	0	0	0.0184447	0.0260212	0.0236369	0.194204	0.197577	0.279362	0.0341471	0.184164	0.0311979	0.230424	0.0750893	0.111273	0.0146184	0.0459019	0.0139066	0.845344	0.218692	0.540586	0.038895	0.0563699	0.277523	0.0169136	0.0619273	0.0932762	0.0742193	0.155185	0.176314	7.04264	8.60213	7.73488	0.0384932	0.228344	0.39292	0.239723	0.566725	1.17156	0.0782271	0.0143459	0
novel.4715	13.2258	9.7283	13.3602	23.794	15.3997	17.6575	2.65007	3.05557	4.29956	11.4242	11.7017	5.16049	0.26335	0.781446	2.14795	0.243102	2.14546	5.07141	0.109363	0.26729	0.113169	0.104072	0.217858	1.58407	0.644808	0	0.16553	0.461505	0	0	0	0.183698	1.77082	0.0704514	0.0920666	0.13947	0.335748	0.887547	0.903322	42.9333	189.491	138.044	1.43894	8.69484	5.69279	5.63106	0.646838	1.9378
PH02Gene29930	0.0731757	0.0666815	0.107711	0.0804074	0	0	0.046736	0.0739026	0	0.0988072	0	0.0316554	0.037155	0.176402	0.104757	0.114328	0.269061	0.0208907	0.0411456	0	0.0212888	0.15662	0.163929	0.167618	0.121298	0.14644	0.0934159	0.234403	0.176149	0.0495558	0.158559	0.373209	0.0624594	0	0.155872	0.314836	4.96852	4.66822	5.48529	0.206206	0	0.0250578	0.26439	0.0176507	0	0.139686	0.249764	0
PH02Gene42090	1.30943	3.04935	1.02795	0	0.614201	0.125929	1.25447	1.46938	2.44126	0.589364	0	1.32172	9.0865	27.252	1.69603	0.136388	1.06993	0	0	0.299917	1.52379	0.116776	0.122225	0.555449	0.241172	0.582324	0.139301	0.466055	0.600396	0.29559	4.72886	1.23673	0.993486	0	0.309914	0.625976	0	0	0	0.153747	0	0	0.450581	0.947543	0	0	0	0
PH02Gene23778	6.15097	5.28377	5.63993	24.3448	14.7199	19.261	3.94103	5.06462	2.06605	14.6801	21.214	2.18632	21.2156	18.6435	28.8205	15.7189	83.2278	127.843	38.7936	20.1096	24.4828	7.73555	3.39002	11.0682	0.357185	1.25446	0.862753	0.83666	1.738	2.26849	1.27338	1.59852	21.0676	0.670536	24.4936	4.12978	11.4634	12.0677	12.577	819.034	1467.09	1467.19	16.8955	76.5745	70.923	132.15	320.874	120.462
PH02Gene25799	0.0812317	0.0246742	0.119569	0	0.182892	0.0234364	0.103763	0	0	0	0.0193425	0.0702808	0.329964	0.293734	0.348869	0.101531	0.622256	0.533383	0.0456754	0.279084	0.212692	0.0434657	0	0.0413493	0.022442	0.0812812	0.0777751	0.173473	0.167607	0.0825172	0.226305	0.138099	0.323567	0.0882721	0.201871	0.0291247	0.257079	0.133446	0.271636	9.41383	22.5358	22.5869	0.859529	1.44995	17.8596	2.22905	2.90058	0
novel.1993	8.51266	10.2848	12.0796	20.9675	46.4348	39.4066	0.458164	0.96598	1.26099	67.0293	11.4104	53.376	4.07949	8.64656	0.469466	71.5507	282.671	929.529	1.77479	2.49745	2.25395	39.5362	67.5759	26.4373	0.792743	36.2726	0.641045	11.847	9.9663	172.364	0.799403	0.975642	2.28594	47.7074	69.8828	113.374	1.07322	0.707079	0	85.61	1710.74	1037.42	3.77674	0.96899	0.781268	17.2542	16.4238	8.40502
PH02Gene44522	0.200096	0.182338	0.0441796	0	0.0422356	0	0.0479242	0.404168	0	0.0506596	0.0357345	0	2.74318	1.41092	0.767287	2.71983	1.88533	0	2.70027	0.34373	0.08732	4.0552	3.53004	2.5591	3.69	0.750818	0.478954	1.9229	0.206432	0.762235	1.48654	2.21114	0.170793	0.244618	6.127	0.591873	95.852	130.623	102.333	4.70473	0.337703	0.565287	19.0166	6.00901	12.1049	7.80644	12.0177	3.81272
PH02Gene51407	0	0	0.166632	0.0777455	0.0796499	0	0.0903777	1.1433	0	0.286609	0.13478	0	0.07185	0	0.0578793	6.9863	0.260154	0.0807963	0	0.129644	0	0.151435	0.317005	0	0	0.094395	0.180647	0	0	0.958305	0.61324	0.481138	0	0.99951	0	4.66767	0	0.0774881	0	0.299069	0	0.096913	0.292158	0.136531	0.192641	0.135062	0.148613	0.169181
PH02Gene11999	0.235964	0	0.0694651	0.777849	0.199226	0.272314	0	0.238308	0	7.56712	3.14645	0.30623	0.119811	0.170649	0	0.221198	0.144603	0	0	0	0.0686481	2.08329	0.594685	3.90365	22.1646	0.62962	4.81969	2.77149	2.51549	0.878892	2.2643	0.267435	0.402816	35.3852	51.6869	7.52959	0	0	0.0657545	0.249351	0	0.161604	0	0	0	0.281522	1.23907	0
PH02Gene19410	0.192723	0.105372	0.238289	0.381185	0.130174	0.133448	0.369267	0.116783	0.184786	0.195172	0.110137	0.150068	0.146783	0.0836264	0.0236485	0	0.0354314	0	0.0975289	0.0529703	0	0.0928107	0.226664	0.117722	0.127785	0.0385681	0.0369045	0.164626	0	0	0.0357942	0.458697	0.0329	0	0.123156	0	5.25643	5.35058	4.44677	0	0	0.0395969	0.11937	0	0.393549	0.0551839	0	0
novel.6670	6.05412	3.86451	3.86452	7.01469	3.60591	5.25304	27.5643	29.9659	15.5716	2.15497	4.33545	88.7795	0.536426	0.227587	0.0551645	1.25025	0.606104	0.141179	0.391813	0.0720786	0.248501	2.68217	1.62398	3.12367	0.248403	0.284897	0.172173	1.98411	0.633857	0.654572	0.848882	0.39488	0.422099	2.24722	1.03742	2.80463	0.0646709	0	0	0.585919	0.635887	1.27775	0.545305	0.162659	0.122404	0.933269	1.23937	0.0403114
PH02Gene38928	1.20448	1.69289	1.64071	2.54048	1.67194	2.06738	2.01447	4.49467	4.57547	1.48855	2.43542	1.16574	1.18169	1.19589	1.75354	1.2248	0.656812	0.2273	0.637086	1.06611	1.14034	1.60578	2.29813	1.52759	1.04905	1.24607	0.899128	7.14986	0.673963	0.331808	2.00957	1.49238	0.66216	62.6596	0.891463	1.69082	0.669578	0.352142	0.392535	0.53933	0.0984411	0.18875	0.885133	0.694324	0.91714	3.17122	3.97179	15.1937
PH02Gene48675	1.20099	0.742634	1.28796	1.06046	0.688076	0.482627	0.287645	1.34288	0.668299	1.39	3.92195	0.667984	0.0326681	0	0.105264	0	0.275997	0	0.144707	0	0	1.27379	2.05389	2.32527	23.7474	0	14.7843	1.28238	0.708011	0.130714	0.477982	2.04176	0	64.6715	0.776609	0.876583	1.99915	1.65589	2.07975	0.135978	0.330926	0.132191	0.0664178	0	0	3.40819	7.6354	48.23
PH02Gene21550	3.81414	3.33083	4.81886	3.3616	4.33847	3.43884	1.16726	1.33751	0.698397	2.78966	0.643313	1.51248	3.14703	4.52069	4.16019	2.03603	2.87304	4.76388	4.87011	7.09803	5.40947	1.44563	1.82461	1.41568	5.40041	6.83783	4.3112	4.6948	3.33374	3.60544	1.32824	2.8819	4.74772	3.36758	3.78016	5.86893	136.94	172.353	104.825	1.06361	1.22612	0.925146	1.96869	2.37669	2.2176	4.24718	0.959695	0.997518
PH02Gene17854	2.01095	1.44513	0.952978	2.82948	9.16568	6.60845	1.03375	0.495348	0.725009	3.49351	2.17229	30.4687	0.24904	0.212827	0.0601847	1.27207	0.631205	1.69429	0.0551575	0.0786381	0.0713462	0.1181	0.123612	0.124833	0.189706	0.0817958	0.0469605	0.0349142	0.101201	0.166079	0.0455476	0.0972811	0.0976845	0.199869	0.0870637	0.0879273	1.14301	1.1549	0.970412	0.673794	1.13524	2.08264	0.0886067	0.201123	0.217007	0.175552	0.038633	0.13194
PH02Gene12777	0.410215	0.390801	0.164677	0.0922	0.0787153	0.177529	0.214361	0.338965	0.156434	0.377661	0.372955	0.145192	0.241424	0.175303	0.217361	0.122355	0	0	0.0943601	0	0.0650959	0.523805	0.344614	0.925414	0.355446	0.111945	0.124969	0.63711	0.519386	0.0378825	0.779201	0.348695	0.366057	2.18832	0.23831	0.340954	18.1538	15.4689	17.9106	0.354673	0.3057	0.172397	0.28873	0.161915	0.0380762	0.880949	0.954649	1.83916
PH02Gene40120	0.0395111	0.0240031	0.116316	0.0434159	0.0555992	0.0227989	0.15141	0.10641	0.0473549	0.0133377	0.0752658	0.136738	0.190587	0.047624	0.113127	0	0.0847463	0.0676794	0.0555413	0.117647	0.114948	0.0739961	0.0110642	0.201123	0.0873263	0.158141	0.0882697	0.0843771	0.217398	0.240818	0.269072	0.0447808	0.303524	0.118073	0.140271	0.0991639	4.67207	4.28394	4.55827	0.0417528	0	0.0135299	0.0305909	0.0285914	0	0.0848513	0.0207477	0.330669
novel.6819	203.784	189.569	210.105	186.542	126.293	160.36	331.951	361.599	2621.79	27.3973	48.4333	68.6093	36.7033	262.041	131.469	185.039	24.2106	99.8732	42.416	27.638	8.07881	3.40834	7.29513	8.63421	5.33865	16.3279	9.82188	7.23443	6.25147	8.38506	3.14592	4.9075	4.11333	0.427753	1.77861	1.95021	1.89439	1.29332	1.15675	6.25214	43.5301	22.5474	110.972	98.5742	562.529	14.6185	5.11118	28.9646
PH02Gene27584	5.8827	15.0658	15.8918	6.68587	28.8918	15.142	0.626196	0.621295	2.67275	8.37157	5.35586	1.89614	2.54769	2.47476	6.55796	0.576688	63.1235	137.022	1.94574	2.0343	5.93968	0.894944	4.32823	2.58346	0.318671	3.69335	0.25769	1.06742	1.22966	6.01485	0.0714107	0.163414	3.97102	1.62947	0.900905	5.58311	0.265488	0.663215	0.546431	74.4755	561.358	425.953	1.0419	31.4676	176.304	18.2756	25.8936	23.2716
PH02Gene31223	0.695286	0.452558	0.614053	0.327428	0.419311	0.343884	0.713679	0.652036	2.67851	0.251471	0.10643	0.257809	0.1513	0.143666	0.761753	0.139667	2.32825	1.53125	1.88493	2.14988	2.64405	0.558054	0.250327	0.834241	2.18157	3.42885	1.2363	1.43177	2.56179	2.21977	1.98313	0.759875	2.54342	0.28333	3.96705	2.13675	47.6661	80.6886	71.6187	2.25668	4.98112	4.48968	2.99918	2.51565	2.33254	0.995432	2.8165	1.06877
PH02Gene14464	0.0343759	0.187951	0.121439	0.226639	0.928762	0.476059	0.164665	0.208304	0.494403	0.313314	0.221007	1.15993	0	0	0.0632724	0.0644496	0.0315994	0.294416	0	0	0.0300026	0.027591	0.346543	0.20998	0.0284912	0	0	0.0367054	0	0.0698399	0	0	0.17605	0.168099	0.0366122	0.0369753	0	0	0	0.145305	5.80164	5.93282	0.026615	0.199003	0.140394	0.467548	0.541534	0
novel.6031	0.0560396	0	0.0989846	0	0.0473146	0.113177	0	0.0188654	0	0	0	0.290909	0.227633	5.30914	0.515733	0.490306	0.360593	1.1199	0.141796	0.243874	0.228248	0	0.204004	0.213943	0.0928928	0.14953	0.375585	0.199457	0.0192713	0.398485	0.0173469	0.111149	1.10016	0.213138	0.0795801	0.0803695	0.0161229	0	0	0	0	0	0.0723129	0.135173	0	0.173834	0	0
PH02Gene19702	1.7772	6.88278	4.51249	1.46462	3.001	2.49963	0	1.5705	0	2.92464	0.952152	0	0.676781	2.08856	13.2208	10.8289	32.4689	5.32735	13.3031	23.9654	5.23497	0.534909	0	1.35697	20.0692	14.004	15.1015	269.938	474.639	105.16	30.532	42.6764	242.71	1.99158	0.473202	8.84107	0.766965	2.37214	2.60001	8.21637	5.1418	4.56429	0.515988	2.57206	6.57777	0	0.524938	0
PH02Gene11408	0.111075	0.168696	0.163496	0.091539	0.0312604	0.0320465	0.0354708	0.0373928	0.355001	0.112486	0.079346	0	0.253793	0.401646	0.0681482	0.277664	0.578587	0.126842	0.0624558	0.101764	0	0.326889	0.031104	0.0282702	0.276181	1.14847	0.106348	0.869746	0.343775	0.112833	0.481361	0.472085	0.0632056	0.844912	0.394335	0.0796493	13.2941	16.1184	16.1882	3.87343	0.0357069	0.190179	0.831314	0	0	1.2722	0.787407	0
PH02Gene09186	7.00243	9.34358	7.73038	9.03411	6.54564	8.08116	20.8043	15.1964	13.3881	15.7024	13.0414	16.2279	28.9201	17.6039	9.25735	23.9126	15.5174	10.7095	18.9134	10.1673	14.8788	9.56792	12.4305	7.06522	6.49462	13.2627	10.4957	9.92474	10.9222	16.6399	12.3475	10.4519	6.75965	6.48831	22.4626	16.9468	5.18049	7.15543	6.72509	561.981	677.928	738.37	50.4395	27.3265	24.4704	26.2567	38.8716	6.87693
PH02Gene29216	0.60722	0.909043	0.651193	0.357444	0.76902	0.600654	1.78675	5.08123	0.467849	0.527087	1.33228	2.87072	0.330339	0.595977	0.319329	13.458	1.19609	0.222883	0.841383	2.1458	1.32492	1.35767	2.1862	3.34482	60.141	0.737787	1.86873	1.80617	0.357969	0.264355	0.322222	0.184341	0.148084	0.424188	3.51077	1.72614	0.187179	0.0712522	0	3.52919	0.37646	0.311898	2.72004	0.0941576	1.32854	4.56408	1.84481	21.8571
PH02Gene19673	7.45113	8.48732	5.53367	3.62855	5.29019	3.07804	0.648941	3.07847	1.82666	0.342991	0.362911	0.659315	9.02837	4.53136	3.63644	20.7958	14.3213	2.90072	18.8535	1.39633	4.28619	42.8146	17.356	31.5495	23.5795	35.5838	19.7808	26.5804	16.9464	10.8375	14.3106	26.9181	1.73453	17.666	17.1342	29.8724	72.2047	121.571	137.181	992.106	1982.81	1135.48	142.125	165.922	154.576	171.168	154.594	89.1342
PH02Gene12241	0.20363	0.208753	0.112399	0.251723	0.171926	0.110156	0	0.154239	0	0.438211	0.0909139	0.264267	0.174476	0	0.234251	0	0.0233978	0.0218001	0.214684	0.08745	0.177724	0.102149	0.213832	0.058305	0.0632892	0.0764077	0	0	0.105039	0.0775696	0	0.151455	0.760415	0.103724	0.0813286	0.0273784	5.58026	6.06316	5.51128	0.0806935	0.0490952	0.0522972	0.157657	0.257867	0.155933	0.145767	0	0
PH02Gene11914	0.634296	0.247716	0.560189	0.22403	0.612046	0.0784297	0.26043	0	0	0.091765	0.194189	0	0.276055	0.786381	0.0555946	0.934377	0	0.232821	0.229279	0.249054	0	0.0727288	0.53286	0.138375	0.225306	0.0906689	0.347032	0.0967541	0	0.184095	0.0841477	0	0.464063	0.0738504	0	5.84794	0	0	0	0	0	0	0.210469	0	0	0.0648652	0	0
PH02Gene35077	0	0.0614239	0	0.333304	0.085367	0.0875137	0.0645765	0.102113	0.32315	0.0682624	0.120378	0.437392	3.61934	5.58164	4.36304	6.16082	9.91387	11.777	5.77049	3.38112	5.35358	5.70773	4.89819	4.735	3.74309	21.7179	8.26083	6.62158	5.21552	9.34652	5.41455	4.49782	2.58906	1.04378	12.5993	14.6818	0.0581792	0	0.0563508	130.565	386.106	322.064	11.8206	37.29	110.771	28.9754	23.4407	3.80782
PH02Gene12939	0.127225	0.135257	0.299629	0.36697	0.232737	0.440473	0.0609423	0.171318	0.0254136	0.171789	0.363531	0.192629	0.129197	0.184018	0.533389	0	0.136441	0	0.089421	0.0437101	0.240585	0.238266	0.178132	0.113332	0.0878716	0.0636513	0.101509	0.113205	0.0218755	0.0215397	0.37413	0.0360483	0.0904946	0.138252	0	0.0456151	6.5703	6.21784	6.39927	0.0224072	0.0817974	0.021783	0.016417	0.15344	0.129899	0.182146	0.150316	0
PH02Gene17341	0.573887	0.871593	1.35157	2.04946	0.323024	0.165574	0.549797	2.70474	0	0.968631	0.409954	0.744781	0.437088	0.830069	0.352099	0.537975	0	0	0.161344	0	0	0	0.321408	0	40.1128	0.574237	3.2968	3.06388	1.38147	0.388646	2.66468	2.76432	1.30625	10.6016	0	1.0288	0	0	0	15.9698	0	0.589554	0.740538	0	0	0.684689	3.01353	2.05837
PH02Gene26814	8.63329	7.14595	7.08455	5.24721	6.8032	7.53471	4.06652	7.12056	21.5135	6.77581	9.61049	42.9959	0	0.0260149	0.0662102	1.38256	0.495999	0	0.0303398	0	0	0.866161	1.75272	2.93888	7.96037	0.0359939	1.06768	1.88207	0.482443	0.146165	2.80603	0.947895	0	151.922	2.10716	2.05068	3.1669	2.39332	2.40578	2.16673	0.555064	2.43897	0.111403	0.0260304	1.61604	4.40331	4.73176	49.1895
PH02Gene05443	21.49	4.79065	20.2826	15.05	4.51657	12.7728	10.0731	10.8983	17.0234	18.5873	9.48752	609.138	5.90068	2.46797	6.45096	1.55628	36.1173	69.4347	15.3248	235.946	170.092	5.77415	15.1865	4.78876	6.11544	2.67635	13.511	4.62865	2.66426	3.18551	4.62512	2.97919	20.0748	0.751692	8.64439	6.64681	1.03489	2.27275	1.92762	0.292394	71.6036	68.9778	0.999726	10.5452	15.5382	2.57492	0.799125	4.13512
PH02Gene37503	0.16862	0.131704	0.170193	0.198518	0.162705	0.208496	0.161542	0.243278	0.461929	0.146368	0.0172076	0	0.165118	0	0.0295583	0	0	0.0206309	0.0406339	0.0165519	0	0.0193341	0	0	0.0199649	0.0964128	0.161445	0.0771626	0.0248512	0.0489395	0.0894784	0.020476	0.0822435	0.0588966	0.282211	0.10364	4.19983	2.90856	2.13461	0	0	0.0247461	0.0559505	0.0871558	0	0	0	0
PH02Gene00790	0.0565251	0.154526	0.0499211	0	0.0715868	0.0244623	0.108305	0.142717	0	0.200352	0.100946	0	3.31493	1.41032	1.54326	0.105976	0.389697	0.266263	0.619773	1.41766	2.29403	0.0453685	0.0712285	0	0.0702732	2.31894	1.46124	0.784621	0.495676	0.287098	0.524916	0.648648	0.313607	0.161238	0.0602022	0.577594	40.1523	33.3362	34.7793	1.5829	3.76139	3.13568	1.42232	7.19897	0.43285	0.0404631	0	0
PH02Gene06795	1.57064	1.76154	1.52941	1.09526	1.46211	1.46402	1.54329	2.07431	2.70299	2.52864	1.3809	2.77006	4.5089	4.95129	4.79349	8.19232	10.6988	9.96819	10.8355	5.23012	7.97888	15.3215	13.4315	11.6542	1.43528	7.73708	2.81481	4.17118	6.10754	3.641	2.76752	4.99802	6.56563	4.06998	9.05034	18.7134	3.61505	3.34105	3.29943	16.2145	57.3654	31.898	3.71049	55.0503	303.173	12.7136	32.3241	11.1947
novel.6575	0.434856	0.512812	0.271094	0.337293	0.15118	0.177122	4.90121	5.32178	6.59144	0.336762	0.0365457	1.82584	0.17534	0.110996	0.0627763	0.119895	0.0470274	0.0657241	0.0215747	0.10546	0.0669765	0.102655	0.0214891	0	0.0848035	0	0.122457	0.0273132	0.131948	0	0.0950177	0	0.0873349	0.0625427	0	0.0825421	0	0.021011	0.0213845	0.0810931	0.0986767	0.0525562	0	0.0555308	0	0	0.161186	0
PH02Gene24627	0.239397	0.196336	0.0845708	0.118375	0.202124	0.0414414	0.0458695	0.435195	0.344306	0.0242438	0.0684049	0	0.0911655	0.0173131	0.146878	0	0.0440122	0.12302	0.0807655	0	0.146258	0.0768583	0	0.0548369	0.436514	0.0479085	0.481341	0.0511238	0.0493953	0.0243185	0.0666941	0.0813977	0.0204338	0.136576	0.331461	0	3.86393	5.7615	4.78319	0.177085	0.0230875	0.0737796	0	0.0346469	0	0.0514111	0.0754257	0.407858
PH02Gene14161	0	0.0674782	0.130797	0.122052	0	0	0.0709416	0.0747855	4.17127	0.0749908	0.158692	0	0.0563984	0.0535529	0	0.138832	0	0.0634208	0	0	0.0646293	0.0594343	1.36857	0.0565403	0.245494	0.074095	0	0.0790678	0	3.98676	0.137532	0.0629446	0.0632056	7.66456	0.0788671	0.238948	0.255655	0.425768	0.24762	0	0	0.0760715	0.057332	0.0535847	0	1.74927	0.0583265	0.464793
PH02Gene19819	0.0734358	0.111531	0.0216187	0.0201733	0	0.0423743	0.0234511	0.5686	0.117352	0.223106	0.0874311	0.222375	2.05079	1.38083	0.19524	2.98308	0.135009	0.0838597	0.165167	0.10092	0.0854577	0.0589414	0.452408	0.317738	0.0405764	0.0734805	0.937479	15.6301	0.303044	0.12433	0.545564	0.33292	0.773071	67.7705	0.443207	8.34647	25.3746	24.4897	11.2961	0.232806	0.967895	2.96733	2.08474	0.0531403	0.94974	3.85502	1.27254	5.02643
PH02Gene36375	1.07869	0.942004	1.07175	0.407445	0.0758955	0.19451	1.37788	2.67812	1.13123	0.591715	0.19264	0.583295	1.26657	0.35755	0.551512	2.86504	1.94182	4.4653	3.10848	0.988268	1.33373	0.324669	0.113273	0.92658	0.484269	0.854484	0.774593	0.335938	0.64916	1.00445	0.584335	0.955124	0.575451	0.842505	16.0841	1.83707	90.4269	118.875	111.144	7.07682	16.9047	14.5443	5.88091	6.04944	6.05752	1.19043	1.02666	1.97478
novel.2275	0.0212405	0	0	0	0.0179335	0	0.0813956	0.386127	0	0.0215104	0	0	0.145596	0.0460834	0.312763	0.0398227	0.136675	0.200108	8.00793	9.0197	9.25061	0.477348	0.927874	0.389233	1.1795	0.552589	4.53508	0.0226798	0.0438261	0.280496	0.0197248	0.0180551	0.199429	0	0.0678668	0	0	0	0	0.0448912	0.0409688	0.240024	0	0.0768512	0	0	0	0
PH02Gene18894	0.561629	1.02357	0.779448	1.12406	1.25321	1.28472	0.499622	0.688753	0.0480803	0.975026	1.77673	0.676811	1.00827	0.928388	1.30448	0.300848	0.663772	0.824593	0.406023	0.358347	0.105038	0.547373	2.32537	0.704503	6.74955	0.0802816	2.91911	1.02804	0.12416	0.203756	0.260776	0.954803	3.2187	1.929	0.512712	0.129449	58.6896	50.1518	70.0922	6.57082	1.08327	1.31877	2.36052	1.79982	0.327677	3.41733	5.24531	3.23744
PH02Gene04680	0.19552	0.0593893	0.345353	0.107421	0.165079	0.28205	0	0	0.390557	0.132003	0.0465563	0.169162	0.546015	0.235666	0.959665	1.28299	1.49773	0.223273	0.604659	0.17913	0.0568819	0.941574	0.164252	1.64217	29.8171	13.8904	41.0592	0.139179	3.36184	4.03849	0.363136	0.166198	0.723176	0.0531164	1.66591	1.05152	3.03762	2.30191	3.48699	0.0688709	0.125706	0.133905	0	1.74497	4.19223	0.466539	0.0513347	1.11035
PH02Gene09462	1.83011	1.75108	1.64323	0.854665	1.03012	0.739215	0.438323	0.523683	0.804256	0.278005	0.61009	0.593773	0.371697	0.176471	0.224567	0.171559	0	0.208989	0.514523	0.293422	0.292836	0.0244816	0.179368	0.256184	0.429766	0.0915613	0.408855	0.0977064	0.0314676	0	0	0.0259275	0.234315	0.0994364	0	0.0984249	13.7688	19.041	15.6566	0.0644648	0.0882482	0.0313346	0.354234	0.662161	0.280288	0.283849	0.192202	0
PH02Gene07346	0.0174395	0	0.0308039	0.0143722	0	0.0150945	0	0.0176127	0	0.017661	0.0124578	0.0226326	0.0929764	0.063061	0.128396	0	0.0160309	0	0.0294178	0.0119832	0.076104	0.0139973	0.0146505	0.0133158	0.0144541	0.0174501	0	0.0558636	0.0539749	0	0.12956	0.014824	0.0744276	0.341117	0	0	3.35666	2.86492	3.90723	0.110573	1.00912	0.859946	0	0.0630985	0.373927	0.0873874	0.0686821	0
novel.2222	0.337213	0.245829	0.625412	0.138952	0.427067	0.233497	1.19532	0.408676	1.5358	1.16109	0.602218	10.3281	0.33388	0.121936	0	0.252889	0	0	0.199091	0.25488	0.529763	0	0	0.0514954	0	0.0337419	0	0.108019	0	0	0.12526	0.114656	0.028783	0.027483	0	0.0362712	0.174633	0.138492	0.0563815	3.77726	0.162605	0.55427	0.783246	0.219616	0.103291	0.362088	0.478099	0
PH02Gene50248	11.3045	10.4789	7.57388	9.47688	6.9115	8.94098	3.73447	7.47996	8.64311	3.1581	4.03767	1.01178	63.8313	67.9404	13.2735	208.288	86.1773	376.089	142.032	31.2045	114.654	52.2495	7.20438	148.67	11.4693	17.5521	14.5557	6.6596	5.0269	16.8291	4.52492	74.0567	0.83181	56.7088	108.566	42.3479	540.846	1483.42	1238.5	361.465	4421.54	2886.26	58.2482	154.156	37.0144	67.5284	104.393	35.6525
PH02Gene07426	0	0.22959	0.333771	0.0519093	0.106362	0.109036	0	0	0.0754919	0.637879	0.08999	0.245233	1.10338	0.546631	0.38645	0.649506	0.579002	0.809195	0.690632	0.389526	1.26441	0.808886	7.40805	0.240469	32.4715	0.252104	15.9814	7.80168	0.779783	0.511875	2.28122	0.963743	1.77419	3.9528	1.54296	1.08401	0	0.0517375	0.210628	0.133122	0.0607453	0.323536	0.146301	0.0911593	0.514493	0.270535	0.0496131	0.395358
PH02Gene08370	3.58202	3.79825	3.50863	4.70533	13.1237	8.81258	0.395161	0.241174	1.87336	42.0134	13.2282	2.76104	0.198412	0.0628003	0.133193	0.305261	0.718408	2.26835	0	0.0596682	0.0568421	0	0.127662	1.21004	0.179929	0.108612	0.0415709	0.208623	0	0.154369	0.0201601	0.0553604	0	0.123851	0	0	0.262326	0.106991	0.0544461	0.389995	0.900265	2.02947	0.218504	0.0628377	1.4186	0.155404	0.170996	0.506121
PH02Gene14470	0.104409	0.118929	0.138316	0.0860455	0.0771341	0.045185	0.175046	0.131808	0.203346	0.264339	0.242399	0.101625	3.41939	1.84052	1.65751	0.256923	1.04374	0.2012	1.77224	3.76648	3.65643	0.188553	0.679768	0.149476	0.0649017	0.0783544	0.0624789	0.209033	0.121179	0.119319	0.133318	0.066563	0.72409	1.94652	0	0.014038	22.2815	32.7713	27.3311	0.510288	0.226557	0.549704	0.323348	1.52051	1.01274	0.691349	0.483155	1.3107
PH02Gene00867	0.170368	0.0310496	0	0.365049	0.0863056	0.0884759	0.0326433	0.17206	0	0.0345065	0.121702	0	0.0259513	0.0492839	0.0627159	0.223589	0.156607	0.0583652	0.373602	0.023413	0.0892161	0.0273483	0.286245	0.1561	1.72268	0.375037	1.7943	1.20062	0.175762	0.138451	0.158211	0.405489	0.174502	0.527631	0.0725802	0.2199	10.058	11.5589	9.9983	0.10802	0	0.105011	0.738665	0.22191	0.278319	0.195131	0.107354	0
PH02Gene35924	0.606082	0.90111	0.901509	2.28711	1.56209	0.938734	0.18336	0	0	23.1945	3.00788	0.869359	0.0485903	0.207624	0.0978557	0.239223	0.439839	0.956208	0.0269045	0.810994	0.306249	0.614471	0.723539	0.438413	0.0528767	0.0319184	0.0610833	3.5423	0.263272	0	0.740569	1.32864	0.844054	5.06957	0.0679483	0.137244	0.495586	0.445427	0.106669	0.539341	0.0615269	0.131079	1.90169	0	0	1.84961	0.201006	0
PH02Gene40605	0.163191	0.208191	0.1153	0.0268977	0.16534	0.112998	0.50029	0.461473	0.469409	0	0.0466299	0.381215	0.12429	0.0472077	0.26032	0.21417	0.120008	0.167719	0.302807	0	0.0569718	0.209569	0.301605	0.124603	0.108204	0.424554	0.249994	0.174249	0	0.0663093	0.121236	0.110973	0.222867	0.505403	0.729988	0.386167	9.38078	9.24899	9.24968	0	0.0314763	0	0.126348	0.0944716	0	0.327093	0.539865	0.907244
PH02Gene05858	0	0.033499	0	0.0454438	0.015519	0	0.0176092	0.129943	0	0.186143	0.170693	0.0477084	0.0279985	0.0265859	0.0225544	0	0.0337923	0.0944541	0.0310056	0.0757796	0	0.191787	0.0772064	0.196483	0.076171	0.110351	0.0175986	0.137384	0.0948135	0.186716	0.0512073	0.0781208	0	0.823918	0.313223	0.3361	3.91858	4.12169	3.27298	0.0194235	0	0.0188825	0.014231	0	0	0.092104	0	0.329632
PH02Gene46377	585.744	577.944	649.878	33.1971	73.1952	48.8973	129.836	118.702	232.093	17.9192	7.02611	26.5556	0.752878	4.46808	0.515514	0.648659	0	0.973615	1.66748	0.237733	0.301964	0.912416	0.415215	0.150955	0.819294	0.197823	0.37858	0.10555	0	0.150624	0.0917974	0.168053	0.3375	0.0805641	0.315846	0.0531631	0.170641	0.202989	0.454514	0.678988	0.0953324	0	7.57687	5.11452	6.81273	0	0	0
PH02Gene15997	0.0840214	0	0.024735	0	0.0236466	0.0242413	0	0.0848561	0	0	0	0.0363472	0	0	0.0859167	0	0.128725	0.047974	0.70866	0.654314	0.366661	0.112396	0.235282	0.0213847	0.208914	0.168145	0.0536308	0.029905	0.14447	0.227603	0.0260086	0.0476138	0.0239056	0	0	0.18075	4.44791	4.60096	4.47202	0.147981	0	0.0287717	0.346945	0.304002	0.0857877	0.180438	0	0
novel.3973	0.566543	0.619516	0	0	0.0956672	0.588438	6.94735	4.11963	9.64199	0.229496	0.0809417	1.7646	0	0.163889	0	0	0.208314	0	0.0955676	0	0.197787	0	0	0.259548	0.0939117	0	0	0	0.116896	0	0.210446	0	0.677005	0	0.241359	0.243753	0	0	0	0.359211	0.4371	0.582009	0.263182	0.163987	0.462762	0	0.356996	0
PH02Gene44873	0	0	0.0246016	0	0.0940763	0.048221	0.160121	0.0843984	0	0	0	0.0361512	0.0636478	0	0.0341813	0	0.153637	0.0238576	0.117473	0.0957037	0.194498	0.11179	0.0936054	0.063808	0.046175	0.139365	0	0.208206	0.316119	0.0282969	0.206946	0.142071	0.118883	0.113514	0	0.0599249	3.51029	3.77532	4.6342	0.058873	0.161187	0.0286165	0.194104	0.120945	0	0.259228	0.087765	0.674406
PH02Gene35272	0.139046	0.316765	0.153501	0.315124	0.0586988	0.0601749	0.0666047	0	0	0.0352032	0.0496636	0.135339	0.105901	0	1.85548	0.0325863	0.191723	1.1611	0.0586377	0.143314	0.0606783	0.167403	0.058405	0	0.0864325	1.07826	0.266259	0.222703	0.788967	0.847479	0.064562	0	0.415392	0.0283307	0.0370228	0.0747801	8.22089	8.76571	8.19501	0	0.134096	0	0	0.0251544	0	0	0.0547608	0
PH02Gene04205	107.18	41.571	71.8732	117.801	33.2043	49.1073	46.7188	25.5254	32.9313	392.428	48.4704	647.846	0	0.910127	2.25201	8.15974	0.289207	1.25747	1.50369	7.63849	8.14624	13.4678	27.3996	40.598	6.86668	0.734556	2.51025	0.111979	0.216387	1.27839	0.194778	0.534869	0.895146	5.04282	7.14848	1.80485	0.724139	0.861416	1.13974	5.20867	5.05697	7.97244	6.33329	0.910668	1.60616	40.6142	9.2517	0
PH02Gene13254	0.0503901	0.183672	0.0890057	0.16611	0	0.261687	0.0482749	0.101781	0	0.102061	0.17998	0	0.153514	0.0364421	0.370992	0.377895	0	0	0.212502	0	0.0879589	0.121333	0.126995	0	0.334112	0.151262	0.0482459	0.0538047	0.0519855	0.102375	0.0467943	0.128499	0	0.246408	0	0	0.608895	0.62085	0.463382	0.106498	0.0971926	0.0517657	0.117041	0.109391	0	0.180357	0.238143	4.47319
PH02Gene16993	0.319397	0.413599	0.742317	0.581858	0.581917	0.4074	0.128838	0.0339547	1.06782	0.289407	0.864607	0.261795	0.281671	0.145887	0.371294	0.0315168	0.509936	1.16619	0.17014	0.38118	0.528183	0	0.0423662	0.102683	0.62697	0.0168206	0.144855	0.233343	0	0.119535	0	0	0.286971	0.027401	0	0	11.3027	14.1531	13.7441	0.568451	0.178331	0.362655	0.325379	0.754197	0.171637	0.397108	0.317782	0.195956
PH02Gene18058	0	0.0902946	0.109389	0.102076	0	0.0857648	0.0237323	0.125091	0.0890696	0.0501737	0.0176959	0	0.188671	0.161236	0.0607941	0.208997	0	0	0.0626805	0.153195	0.194585	0.0397654	0.166484	0.0567437	0.84179	0.470957	0.83013	0.661269	0.383347	0.0251641	0.529101	0.800166	0.211443	1.1306	0	0.133226	11.7169	9.72615	8.03519	0.157065	0.0716708	0	0.268512	0.0358516	0.252928	0.691585	0.351218	1.26612
PH02Gene38654	0	0.0384213	0.111711	0	0	0.0729876	0.12118	0.340656	0.252667	0	0	0.109437	1.95887	0.3964	1.37103	0.0790494	0.426334	0.36111	0.177808	1.10092	0.588786	0.135365	0.106261	0.0965801	3.91388	2.06725	3.95616	2.38607	1.00046	4.19738	0.509007	0.322559	1.40355	0	0.0449059	0.861675	35.2636	44.849	40.9582	2.40598	2.23642	1.08285	2.64417	4.21044	2.19552	0.392368	0.332104	0.415875
PH02Gene38041	5.50117	5.34715	12.3081	7.25379	5.88325	10.7927	4.9189	13.334	1.7582	2.59983	2.61983	9.99505	0.837967	1.59138	0	20.6277	3.37123	0	2.16526	0	0	1.47179	4.00523	17.6416	6.38322	8.44026	2.45797	67.3546	12.8641	3.35293	70.8394	30.8626	1.25214	550.27	21.4831	26.0354	21.8415	14.1583	22.9946	273.224	2.12213	11.6794	4.25919	0.796161	0	19.1648	53.7301	470.588
PH02Gene33747	1.44657	1.18299	0.720674	0.458517	1.1274	0.449457	0.746224	0.299679	1.55592	0.601003	0.34445	0.14441	0.169499	0.134123	0.113784	0.0347704	3.27318	3.04966	0.0625679	0.203893	0.097118	1.22059	0.778995	0.708023	3.90422	0.111342	1.13642	0.356444	0	0	0.310002	0.315288	0.158298	8.10154	9.52054	1.91502	5.69853	4.14346	5.39541	52.4048	157.25	123.762	1.26357	19.9961	43.5897	13.2227	17.4709	11.4411
novel.4043	5.33909	5.42934	4.64696	9.66097	22.9964	17.9824	0.66717	0.46888	1.34472	20.3739	6.88171	27.5151	1.82693	1.51091	0.0949481	37.6824	62.5218	201	0.391577	0.106337	0	5.62055	15.6659	3.63351	2.88594	31.3572	1.59284	7.76642	9.85876	79.31	1.18563	1.51279	0.132093	18.2253	10.0542	15.0645	0.935008	1.17582	0.388124	32.094	489.717	361.483	2.36639	0.139982	0.908553	2.82492	4.02256	0
PH02Gene48908	2.04431	0.550398	1.31307	0.880669	1.76525	1.16622	12.9528	11.3085	15.3134	2.49375	5.90777	8.62249	1.20314	0.638419	0.342069	4.70385	0	0.875435	3.37008	0	0.0405508	17.8625	54.1757	7.02414	0.346572	0.13947	0.133454	24.1601	7.71717	0.377575	10.5277	10.2684	0.31726	210.991	4.20614	21.9889	0	0.0381632	0	0.638269	0.5825	1.24098	0.647499	0.100863	0	11.6075	12.7355	103.028
novel.7382	0.886693	0.686801	0.743942	0.36537	0.9358	0.5756	0.764525	0.761176	0.0531359	0.404081	0.253362	6.84687	0.371431	0.224439	0.190406	0.290922	0	0	0.224358	0	0.270861	0.106752	0	0	0.110235	0	0.21224	0.189356	0.228692	0.180145	0	0.0376857	0	0.0361328	0	0.0953741	0.0765319	0.0728321	0	0.374799	0.0855128	0.0910899	0	0.160409	0	0	0	0
novel.629	0.647061	0.34592	0.502887	0.184862	0.109264	0.171751	1.62827	0.7929	4.00166	0.122319	0.135586	0.649403	0.0131418	0.0499151	0.0105865	0.040438	0	0.00738909	0	0	0.00752989	0	0.0144956	0.0263498	0	0.0431637	0.0330414	0.0736969	0.00890064	0.035056	0.168248	0	0.0441841	0.0492199	0.192963	0.0742388	0.00744652	0	0.00721249	0.0273509	0.0665628	0.026589	0.0868359	0.0624309	0	0.0123518	0.00679555	0.170194
novel.3461	0.018725	0.170632	0.0661492	0.0308633	0.0316193	0.0324144	0.053817	0.0756441	0.112212	0.0758517	0.0133762	0.0729031	0.299491	0.148961	0.0344653	0.140426	0.309827	0.0801861	0.473796	0.141532	0.1144	0.0150292	0.141575	0.0142974	0.0310391	0.0562093	0.0896411	0	0.0772716	0	0.121722	0.191002	0	0.137348	0.199431	0.0402819	0	0	0.0313079	1.86001	5.97734	3.50099	0	0.1084	0.401491	1.09914	0.60471	0
PH02Gene17501	0.23846	0.162973	0.08775	0.34391	0.385889	0.223596	0.190375	0.401382	1.2861	0.885463	0.610397	0.438416	0.166483	0.0431136	0.0243839	0.0558845	0	0.0680772	0.167603	0.232125	0.173436	0.590132	0.651059	0.288285	0.395278	0.15907	0.494679	1.42162	0.635527	0.0807447	1.08877	0.456071	0.288347	2.75323	0.486781	0.598481	17.1173	17.1549	21.5797	0.419982	0.325793	0.0816567	0.200009	0.0862784	0.34492	0.753926	1.86261	0.302915
PH02Gene48125	0.705241	0.321326	0.527023	0.335309	0.366424	0.187819	0.415777	0.301335	0	0.76914	0.368152	0.774442	0.123953	0.313864	0.61575	0.228845	0.349073	0	0.0457554	0.0745526	0.189391	0.413647	0.136721	0.186397	0.382182	0.94994	0.311645	0.347552	0.111934	0.413308	0.352647	0.207511	0.671418	0.0884266	0.260002	0.291757	14.5621	16.8882	17.5058	0.745252	1.51722	0.808089	0.273011	0.86364	1.38474	0.135919	0.192286	0
PH02Gene04527	0.023912	0	0	0.0197063	0.0403781	0.0620902	0	0.0241495	0	0	0.0341629	0	0.018212	0.0518793	0.220062	0	1.45072	0.942063	0	0	0.0208699	0	0.0401759	0	0.0990928	0.0957061	0.0686834	0.0510646	0	0	0	0.0406517	0.0204102	0.0194883	0.20374	0.231481	17.6049	27.9689	24.1282	1.89514	4.84275	5.84641	1.07378	0.276854	6.5187	2.53335	1.9588	0.964862
PH02Gene23475	0.277936	0.202616	0.294557	0.114526	0.234663	0.0721694	0.585793	0.898231	0.53298	0.0281468	0.13898	0.360701	0.0635051	0.060301	0.102314	0.0521088	0	0.0238041	0.11721	0.0381957	0.145546	0.0892314	0	0.0212216	0.345536	0.0834317	0.0798329	0.029677	0	0.0564669	0.0516206	0.0236254	0.0948935	0.0226519	0.118407	0.179372	5.27761	4.97682	5.46028	0	0.0536084	0.0285524	0	0.0402246	0	0.0994794	0.10946	0
PH02Gene05456	0.0971978	0.0295239	0.114456	0.0801026	0.0820647	0	0.0620785	0.0654422	0	0.524975	0.0231443	0	1.1351	0.609209	0.516829	0.273346	0.208477	0.138743	0	0.044525	0.11311	0	0.054436	0.643194	4.53815	16.793	4.65309	5.9503	13.3366	15.2383	5.4458	5.42544	5.22671	6.7334	68.9793	19.6201	0.279643	0.133062	0.216684	0.821698	0.437443	0.399405	0.777623	0.211005	0	0.556627	0.510395	1.80121
PH02Gene36484	0.27334	0.0934056	0.0905267	0.253423	0.230783	0.236586	0.0327333	0.379576	0.122851	0.276813	0.170852	0.842498	0.0520457	0.0247099	0.104815	0.0640588	1.63321	0.702313	0.172907	0.798235	0.387669	1.12437	0.487958	0.652208	0.339822	0.888895	0.392563	0.437793	0.246745	1.52716	0.095188	0.116173	0.204147	0.334159	0.181951	0.955528	20.5254	22.508	23.0223	1.94972	1.61461	2.00071	0.555526	1.08788	0.907029	0.464713	0.2153	0.857844
PH02Gene26134	0.154435	0.0234548	0.0681958	0.0212121	0	0	0.0493174	0.103979	0	0.0521323	0.0367733	0.0668076	0.0196036	0.0186145	0.0157918	0	0	0.044089	0.0217091	0.0530583	0	0.0619766	0	0.0196529	0.0213329	0	0.0492877	0.0824499	0	0	0.0239024	0.109395	0	0.16782	0.246722	0.0276854	2.91028	2.95986	2.68971	0.435191	0.148937	0.211534	0.0398562	0.0745023	0	0.165827	0.101369	0.530834
novel.7191	0.207101	0.240191	0.0997664	0.186192	0.127169	0.228142	0.216445	0.304231	0	0.400399	0.605218	0.219905	0.129055	0.204239	0.150166	0.0352985	0.173067	0	0	0.0905581	0.0985931	0.120891	0.205615	0.172506	0.0624176	0.131872	0.0360525	0.0402064	0.0776941	0.0382507	0.0349678	0	0.160702	0.214821	0.220574	0.182259	5.34633	4.1136	5.50884	0.0198956	0.0726287	0.0193414	0.0291536	0.0136241	0	0.134775	0.044489	0
PH02Gene50048	0.0243344	0.0221748	0.0214914	0.080218	0.0205457	0	0.023313	0.0737285	0	0.0985745	0.0521497	0.0631617	9.24834	8.76412	2.44852	3.85517	5.07776	4.89774	3.73543	1.8393	2.39996	3.86722	2.39182	5.90856	0.524387	2.53232	0.465979	2.46843	2.0335	3.31242	1.98862	4.42659	2.30555	1.7651	1.29587	1.88456	0	0	0	21.9349	92.887	79.371	6.01013	7.81844	4.3232	3.11812	2.10841	0
PH02Gene33347	0	0.144541	0	0.3268	0.200883	0.446191	0	0.160193	0	0	0.481559	0.154388	1.96312	1.97878	0.608233	3.60577	4.26483	6.11323	3.84625	0.408716	1.14212	76.3862	4.69711	59.8895	0	4.16625	0.873241	2.62517	3.19097	4.55186	0.883793	0.674148	4.8063	0.19391	0.717978	3.15631	0	0.0651435	0	5.65706	3.36536	2.6479	12.8333	5.73901	3.0366	6.92626	1.06197	1.17339
novel.919	0.0536854	0.048921	0.0474131	0	0.0679904	0.0464668	0.180012	0	0.0321715	0.0271838	0.11505	0.17418	0.327106	0.465903	0.955197	0.100652	0.345445	0.643711	0.384878	0.922221	0.609122	0.193902	0.2255	0.0614867	0.511695	0.26859	1.31072	0.085985	0.360004	0.21814	0.174491	0.342256	1.05394	0	0.571778	0.0866173	8.54913	12.5014	11.2426	0.113462	0.129436	0.275755	0.228608	0.388483	0.109628	0.326658	0.126858	0
PH02Gene03768	0.143223	0.163141	0.12649	0.17705	0.0604621	0.216939	0.0343028	0	0	0.0725214	0.102311	0.0464682	0.218165	0.0517894	0	0.0671303	0	0.122665	0.120798	0.0492064	0.125002	0.258647	0.0300797	0.0820177	0	0.250793	1.09703	0.152928	0.147758	0	0.0332507	0	0	0	0.22881	0.192566	5.68644	2.82341	3.29266	0.151349	0.31078	0.11035	0.0554441	0.12955	0.292468	0	0	0
PH02Gene01641	0.66645	0.607304	1.76576	0.686543	0.70336	0.576838	1.27695	0.504802	4.59283	1.1811	0.595095	2.59472	2.53793	1.68692	1.73778	0.937118	1.22524	0.998877	1.96736	2.74762	1.89041	3.47691	5.31878	2.4171	2.62372	2.16728	2.39284	2.49064	1.03133	0.846245	3.71335	1.6995	3.98196	4.07368	1.06471	4.8387	132.158	117.968	107.808	9.50751	13.4972	20.0258	3.22492	3.73753	2.89195	2.6239	2.62469	5.82652
PH02Gene15449	0	0	0.060753	0.113382	0	0	0.0659025	0	0.0412231	0	0.02457	0	6.75861	1.89046	2.36348	0.096728	0.569105	0.85428	1.62454	2.17431	6.6943	0.0552126	0	0.0525241	0	1.78963	0.164657	0.220354	0.141936	0.559029	0.191644	0.467788	0.58716	0.028032	0.256427	0.110987	54.1489	38.2811	39.8242	2.9804	2.95218	3.78074	3.16894	7.76544	3.65228	0.418564	1.38168	0
PH02Gene33783	0.300701	0.386844	0.124974	0.233236	0.253884	0.352128	0.0508374	0.125048	0.0847991	0.304522	0.202169	0.0688668	0.404156	0.268635	0.173638	0.0497443	0.0812982	0.0908959	0.0298376	0.14585	0.169818	0.0993795	0.222894	0.0810347	0.45447	0.318583	0.508069	0.358852	0.255477	0.359364	0.213539	0.120285	1.4796	0.028832	0.150712	0.323439	8.68696	9.24045	7.61544	0	0.0341172	0.0363424	0.109559	0.0767986	0.216722	0.164607	0.0696622	0.20619
novel.5098	0.00919582	0	0.00812144	0	0.0155282	0.0159187	0.519779	0.0742973	0.925795	0.00931265	0.019707	0.14321	0	0	0.00564195	0.00862037	0	0	0	0.0189562	0.00802592	0.0516655	0.0309009	0.0280856	0	0.0368057	0	0.0490948	0	0.0747307	0.0170792	0.0156334	0.00784913	0.149892	0.107734	0.0197823	0	0	0	0.0388701	0.0177369	0.066128	0	0	0.0375565	0.0197483	0.0579457	0
PH02Gene04430	2.77963	2.47905	1.77587	3.11932	6.29158	5.63077	2.15302	1.55294	1.70116	9.94215	5.40764	33.464	0.585564	0.299395	0.253995	1.27512	0.163093	0.709127	0.0498812	0.121913	0.0516171	0.047468	0.248416	0.225784	0.147051	0.355062	0.283122	0.0631486	0.122027	0.120154	0.0549208	0	0.403841	0	0.314941	0.254452	0.0510456	0.145734	0.0988827	1.49991	1.71107	0.972089	0.274734	0.171185	0	0.0846714	0.13975	0
PH02Gene11536	0.517361	0.282868	0.365532	1.10855	1.74724	1.5225	1.18954	0.418	1.11612	0.733508	0.369575	0.402853	0	0.598648	0.0634837	0	0.570689	0	0.0872713	0	0	0.0830493	0	0.632043	269.798	2.17424	33.5844	9.39112	1.28098	1.57664	152.396	52.2449	0	256.279	513.327	66.8891	0.535851	1.01989	0.432509	28.8664	0.0997887	1.06297	15.6218	0.224626	0.422589	8.74024	0.978015	216.459
PH02Gene15999	0.13937	0.362861	0.158255	0	0.0672405	0.103397	0.076297	0.140754	0.119313	0.020163	0	0.0258389	0.121312	0.100792	0.109939	0.0933204	0.219623	0.665032	0.352646	0.109446	0.191147	3.9631	2.32491	2.40194	1.60066	0.0398442	1.39158	0.212592	0.123242	0.182026	0.0554677	0.0507722	0.067977	0.178494	0.0848207	0.278402	13.7993	15.4054	16.0454	0.294554	0.15361	0.163628	0.12332	0.417816	0.0609856	0.912156	0.156824	0
PH02Gene23415	0.451309	0.219337	0.159432	0.644684	0.17782	0.468751	0.20177	0.212703	0.180301	0.0304696	0.0429855	0.273328	0.252068	0.152314	0.203055	0.648704	0.110629	2.06148	0.203012	0.0413477	0.367634	0.0241488	0.151654	0.0459459	0.0249368	0.180634	0.028807	0	0	0.152817	0.167642	0	0.0513623	0.0245212	0.224312	0.0970871	0	0	0	2.44816	9.8365	10.2308	0.279535	2.89568	1.01375	0.0861511	0.426576	0
PH02Gene26267	0.381948	0.506257	0.0306658	0.143078	0.175899	0.300537	0.0997952	0.98189	0.208079	0.140655	0.12402	0.135187	0	0.100445	0	1.20434	0	0	0.234288	0	0.0303052	0.3623	0.816753	0.689317	0	0.173719	0.0664901	3.22557	1.03884	0.17636	6.09427	3.51231	0	22.6675	0.110944	4.51913	0	0	0.0290278	1.90801	0.0334865	0.142682	1.20975	0.100505	0	1.64049	2.07858	4.20323
PH02Gene45602	13.2731	8.62439	7.13537	6.46808	7.69845	7.99194	1.87975	1.28222	3.59662	1.63639	9.72898	4.34386	0.263718	0.417353	0.141627	1.62294	0	0.69196	0.194695	0	0	0	0.678726	4.58261	0.191321	0.461956	0.331522	5.54579	0	0	0.214365	2.64895	0	53.2416	0.245854	31.5331	0	0	0	0	0	0	1.25105	4.09249	97.1042	1.48719	0.0909111	0
PH02Gene13284	0.213356	0.0648069	0.0471071	0.0146525	0.195149	0	0.0681332	0.071825	0.106546	0.108033	0	0.0692224	0.433326	0.0771493	0.305436	0.0833352	0.310528	0.106593	0.269925	0.83075	0.40346	0.285407	0.0597453	0.352963	0.707328	1.13859	1.42994	1.13907	2.49459	0.921111	1.38692	0.589415	2.74683	0.275318	0.549151	0.497226	18.7527	25.2212	26.591	1.72853	1.42318	1.55253	1.12878	1.72403	2.1421	0.114547	0.322101	0
PH02Gene42850	0.72867	0.74212	0.794957	0.176621	0.361895	0.222597	0.123191	0.173155	0	0.998373	0.214333	0.278134	0.489683	0.0619969	4.9177	0.160723	20.2521	23.5313	0	0.265072	0.224459	4.23155	3.74486	3.40368	0.0710508	0.557557	0	0.228837	0.353761	0	0.159217	0	0.146343	0.279467	0	0.414937	1.66481	4.54173	3.7983	682.275	1046.65	731.477	2.3562	295.932	407.705	140.283	345.719	22.3688
PH02Gene39896	0.0678116	0.556141	0.299445	0.391194	0.400776	0.410855	0.12993	0	0	0	0.096882	0	0.103294	0.343289	4.74294	1.65277	33.7853	38.4476	0.400359	0.139786	0.118369	0.0544273	0.0569672	0.103554	393.76	128.513	319.696	68.4244	180.843	334.16	1.82621	1.61397	7.52451	0	0.361115	0.364696	0.936469	2.06089	2.72111	6.091	11.1176	10.7281	0.052502	0.147211	0	0.0485425	0.0534128	0
PH02Gene00246	2.16606	1.90457	2.38285	2.6933	1.63631	1.77614	0.36406	0.652436	1.09308	1.88571	2.11739	0.88771	0.318369	0.494683	1.07249	0	0.104795	0	0.128205	0.0261117	0.0331666	0.0915019	0.031924	0.0290155	29.7006	0.114073	12.7708	4.13877	0.0392043	0.077205	0.0705788	0.355323	0.16218	3.80943	9.18741	2.49335	163.177	177.887	215.232	120.19	11.5442	18.1139	10.2093	3.76732	1.3192	2.74749	4.66941	16.4241
novel.1902	0.49743	1.17854	0.175725	0	0.0839967	0.086109	1.81089	0.904269	1.55007	0.10075	0	1.42023	0.378856	1.22312	0.488305	2.33151	0.457253	0.255617	2.43337	0	1.12878	0	0.835763	0	0.659643	1.59275	0.952527	0.42491	1.02636	2.52651	0.646708	0.676528	0.849167	0.243244	2.96682	24.291	0.601076	0.163434	0.332678	1.15643	0.191889	0.715414	2.07969	0.575928	0	0.569731	0	0
PH02Gene03330	0.0492294	0	0	0	0	0.0426099	0	0	0.0885036	0.0498549	0.0175834	0	0.374944	0.0712053	0.362447	0.36919	0.339399	0.084326	0.477497	0.0169135	0.193349	0.21732	0.351531	0.0375888	0.183609	1.8226	1.81468	0.446805	0.406305	3.80064	0.182866	0.188309	0.18909	0.280854	1.86133	9.31954	46.9947	60.8166	62.124	17.2714	11.252	12.8962	2.76334	3.06365	1.83465	0.66957	0.756136	0.507644
PH02Gene19201	0.505958	0.384213	0.570968	2.20067	1.16289	1.24079	0.134644	0.198716	0.0673778	1.3379	1.62643	0.182395	0.107042	0.0813129	0.12072	0.658745	0.671799	0	0.189662	0	0	0.631702	0.59034	2.08184	69.984	4.80952	37.6239	1.89085	6.17673	1.99875	8.56177	9.39005	0.527832	3.75703	8.05313	2.44897	0.873401	1.26986	0.587467	9.02986	0.460838	0.288761	0.195865	0.101702	0.459194	4.38648	5.42436	3.93191
PH02Gene18852	0.0358265	0.146911	0.0949222	0.0147627	0	0.0310092	0.120129	0.0542736	0	0.0544225	0.0255925	0.0232475	0	0.0259097	0.175846	0.117546	0.0987984	0.0460259	0.0151085	0.0246174	0	0	0.0752428	0.0410326	0.653256	0.0716966	0.102906	0.114763	0.0184804	0.0545902	0.0499049	0	0.0458698	0.0729967	0	0	2.86032	2.69262	2.87526	0.0757181	0	0.0184023	0	0	0	0.243638	0.324521	0.353374
PH02Gene40633	0.223217	0.406813	0.361419	0.0613191	0.172758	0.241503	0.855387	0.97688	0.557353	0.131864	0.119591	0.362109	0.58086	0.390123	0.296727	0.313872	0.307781	0.0796567	0.329467	0.511262	0.275993	0.283669	0.546933	0.184638	0.786271	0.912023	0.730204	0.456823	0.53733	0.642456	1.261	0.55341	0.571582	0.166762	1.12925	0.720286	17.8694	16.5013	18.1631	0.137597	0.0179392	0.0764368	0.705689	0.309591	1.10156	0.279629	0.395594	0.483705
PH02Gene00244	1.97476	1.57851	1.34628	2.7695	1.6673	1.88915	1.0621	0.524836	1.20416	2.3507	2.79658	1.43877	0.211092	0.175386	1.65796	0.194862	0.0955401	0	0.175323	0.0476111	0	0.0278069	0	0.0264529	21.7367	0.207996	11.079	5.40092	0	0.0351932	0.0643454	0.265043	0	4.00947	9.22467	2.31041	167.634	175.608	206.302	124.073	13.9327	20.1444	12.9557	4.88867	2.54687	2.38083	4.33888	11.6495
PH02Gene01586	0.327688	0.21329	0.12403	0	0.118572	0.0405181	0.269085	0.0945551	0	0.189629	0.0668808	0	0.427844	0.372403	0.804191	0	0.258189	0.641489	0.039483	0.353829	0.490284	0	0.0393263	0	0.387989	0.655775	0.268923	0.0499847	0.0965895	0.0951067	0.043472	0	0.319656	0	0.149573	0	13.6568	15.5344	16.2018	2.37448	3.56654	2.16407	0.761121	1.18562	0	0	0.479343	1.46915
PH02Gene03239	0.6801	0.33053	0.72077	0.0373656	0.497651	0.313948	0.825299	0.503695	1.03248	0.0459161	0.0971655	0.353049	0.621579	0.426268	0.389447	0.212514	0.500135	0.582478	0.420651	0	0.43529	0.254737	0.266625	0.207714	0.638833	0.95272	0.737982	1.21031	0.654858	0.598748	0.210523	0.501024	0.425702	0.33257	0.096579	0.829064	16.2405	15.0085	18.3834	0.335387	0.174904	0.186311	0.386142	0.688996	0.972155	0.0324563	0.142851	0
PH02Gene16220	0.198866	0.302028	0.585438	0.236729	0.223871	0.191251	0.0846747	0.15621	0.0529654	0.268523	0.189412	0.0860282	5.82285	2.44493	3.90435	1.09781	8.81519	7.75904	3.59685	6.13391	5.47697	1.04636	1.13232	0.556756	2.72873	2.34362	1.71363	0.660618	1.32216	1.09985	0.36935	0.976685	0.848713	0.630295	4.91852	0.760544	17.7556	15.5542	17.3639	86.6278	187.375	238.662	7.04834	6.37979	25.9448	46.8353	51.0644	13.7305
PH02Gene05884	0.108713	0.0371493	0.0960114	0.11199	0	0.105857	0.182261	0.205861	0.488604	0	0.0194146	0.0176357	0.0827985	0	0.0583616	0.0127387	0.074949	0.023277	0.0573071	0.0466873	0.0237206	0.0763485	0.136991	0.217893	0.0563141	0.0543894	0.104087	0.145099	0	0	0.391201	0.127062	0.173985	0.775259	0.0723654	0.0146166	0.281495	0.267887	0.0681621	4.03517	8.64952	7.38487	0.084169	1.65202	1.76209	0.398834	0.610107	0.463032
PH02Gene35203	0.513078	0.342865	0.0906266	0.281892	0.173278	0.414483	0.196616	0.41454	0.163982	0.207839	0.342081	0.0887819	0.573135	1.01422	0.629582	10.6134	1.10049	0.117181	0.0865488	0.164524	0.119414	0.247085	0.747113	0.757397	1.30409	5.23658	2.98022	5.44194	2.25845	0.138986	4.57407	1.51192	0.262764	27.0689	43.6071	1.61883	0.0590461	0.0280958	0	0.397604	0.0329875	0.035139	3.46925	1.41086	0.209545	2.27716	4.68794	1.13483
PH02Gene24068	3.31696	3.02259	4.1012	3.6708	2.88055	3.77326	0.81713	1.81852	0.340752	3.55105	5.75441	1.22991	2.45411	2.5359	1.62806	2.39868	1.91655	0.649336	1.9983	2.0187	1.73699	5.17242	3.02536	2.67737	56.0825	21.6208	150.987	8.09539	22.7806	2.69556	4.92843	3.70565	3.96369	11.5857	3.22993	3.46584	1.22697	1.55687	1.58454	10.1149	3.19888	1.94715	0.807119	0.685786	0.290288	9.09065	8.80837	4.84378
PH02Gene24313	0.0523699	0.119306	0.0231257	0.0431591	0	0	0	0.0793352	0	0.0265177	0.168346	0	0.0997158	0.0378739	0.321307	0	0.794311	0.426101	0	0.14394	0.0228537	0.483384	0.0219975	0.499834	0.17362	0.209607	0.0250707	0.195715	0.0540281	0.0531987	0.0243164	0	0.0894011	0	0.195218	0.253485	9.37928	9.89373	11.2736	0.52574	4.4445	3.73907	0.141913	0.473705	0	0.206188	0.165	0
PH02Gene22595	0.350168	0.26591	0	0.288581	0	0.101028	0	0.0589411	0	1.00475	0.375213	0.227221	0	0.211035	0	0.711221	0	0	0.0984473	0	0.101873	0.983688	0.245141	0.267369	0.628819	0	0.83817	1.86949	0.481674	0.177855	0.325181	0.942569	0.348702	7.56278	9.7588	1.69491	2.61938	2.87625	3.36648	4.31708	60.2237	25.4208	2.93705	8.95318	3.99241	25.735	3.1259	0.837304
PH02Gene12906	0.226736	0.23613	0.0858194	0.0934287	0.123065	0.0420532	0.0775779	0.0981377	0.0970526	0.114808	0.0347074	0.147127	0.542733	0.117125	0.655804	0.212547	0.0893239	0.291285	0.696642	0.40062	2.2192	0.0389965	0.122449	0.0989271	0.0939608	0.129642	0.0155063	0.138343	0.150374	0.0658068	0	0.0550663	0.138237	0.131993	0.275983	0.0348401	8.00969	12.1055	11.224	0.308056	0.874657	0.948339	0.426327	1.87511	0.611826	0.359394	0.114809	0
PH02Gene10837	5.70806	5.51736	6.49024	2.09495	2.26334	2.14024	8.41301	5.43801	8.83542	2.69136	1.58479	2.00941	0.228811	0.0501384	0.212677	0.0433268	0	0.158339	0	0.142913	0	0	0.0194139	0.388193	1.39821	0.693709	0.486776	0.419484	0.238412	0.093901	0.364828	0.0589314	0.591758	0.546196	4.03651	0.198856	77.2518	71.0116	70.8248	14.1396	1.00291	4.01213	1.12721	1.08698	2.43032	0.711341	1.23777	1.3262
PH02Gene14471	0	0.0826324	0	0	0	0.0784871	0.13031	0.137371	0	0.367329	0.291497	0.117683	0.138129	0.393478	0	0.0425028	0	0.0388319	0.114723	0	0.0791437	0.072782	0.228536	0.103857	0	0.0453676	0	0.435712	0	0	0.0421046	0.0385403	0	5.8754	0	0.0487684	0.900076	0.819322	0.9855	0.0479124	0	0.186311	0.245726	0.131237	0	1.00615	0.678541	1.74819
PH02Gene48583	0.188963	0.135294	0.238408	0.0556171	0.136751	0.128507	0.103446	0.136314	0.0808842	0.23237	0.0674925	0.0175166	1.18219	0.663766	1.03514	0.366929	3.33753	2.9131	0.375673	0.73268	0.753933	0.184166	0.272132	0.0927522	0.827822	0.405167	0.90461	0.245004	0.167096	0.191953	0.175479	0.137678	0.0921657	0.264009	0.948775	0.464575	5.88314	6.59653	5.7998	15.3899	62.1425	42.9147	1.74517	3.60405	29.5604	3.13048	4.17813	2.10589
PH02Gene14912	0	0.0597032	0.0578631	0.161983	0.110634	0.0567081	0	0	0.0785244	0.0663502	0	0	0.1996	0.758118	1.08533	7.24731	8.55209	3.31069	3.14979	0.180077	0.343095	0.736206	12.4941	10.2052	1.84627	0.0655577	0.439109	5.38673	0.0675922	0.133109	0.0608425	0.111384	0.335538	65.2513	1.88406	1.90274	2.03578	1.50684	0	0.415409	2.78016	4.71145	5.22479	0.663748	1.53859	9.56769	2.94154	52.5799
PH02Gene43654	0.281247	0.352395	0.279436	0.347672	0.089047	0	0.572563	1.52672	0.716295	0.498436	0.0753405	0.228124	0.589064	0.203398	0	0.197736	0	0	0.0889543	0	0	2.62418	4.40053	2.20113	3.11773	0.140709	0.572219	10.7359	0.181345	0.678532	2.02413	2.86882	0.12003	97.0161	13.105	8.43257	1.24409	0.750795	1.14621	7.31863	6.00107	4.69503	0.816566	0.661435	1.00506	22.9766	64.1601	45.9613
PH02Gene05136	0.5516	1.18807	1.94862	0.0826518	0.508058	0.260417	0.144122	0	0	0	0.28657	0.130156	0.152769	0.290121	1.2614	0	1.19848	1.8038	0	0.137826	0.0875319	0.764712	1.09528	1.26351	0.0831225	1.60563	1.48836	1.17796	0.413866	0.458451	0.512239	0.596752	0.0428019	0.817373	3.63171	2.80474	0.216407	0.370701	0.125763	19.8714	80.6167	73.7171	3.41654	37.5205	86.6297	6.13827	11.0594	6.38495
PH02Gene45050	0.0838472	0.0305624	0.0148102	0.0552801	0.0991098	0.101602	0.0481965	0	0.0200985	0	0.0718751	0.108815	0	0.0242553	0.29837	0.204361	0.0462449	0	0.0565752	0.0230455	0.029272	0.363408	0.0140877	0.70423	1.1119	0.268474	7.57836	0.286493	1.52243	0.0511044	0.202446	0.684216	2.26155	0.0136671	0.428648	0.0721499	0.0434219	0.110194	0.182248	0.0354417	0.0161725	0.0344544	0.389504	0.109214	0.462292	0.408145	0.554764	0.827024
PH02Gene41191	0.179262	0.204191	0.158318	0.0738666	0.037838	0.077579	0	0	0.107424	0.0453849	0.128055	0.232643	0.136531	0.0324105	0.0274958	0.0420111	0.0411958	0.0767653	0.0755973	0.0615881	0	0.03597	0	0.0342185	0.557155	0.49327	2.91778	0.0957047	0.138703	0	0	0	0.0382524	0	0.143192	0.0482042	0.077362	0.147244	0.0749307	0.0947161	0.17288	0.0460389	0.0346977	0.0648596	0.137273	0.0641617	0.105899	0.16074
PH02Gene42231	0.511385	0.932001	0.36131	0.252865	0.431765	0.619672	0.293951	0.413172	0.490324	0.828611	0	0.3982	7.55599	13.1661	2.13351	2.10929	1.59827	0	2.24284	0.28111	0.803387	1.23135	27.151	2.03041	0.0847685	1.02339	5.48379	15.5075	11.1846	0.623373	7.59828	3.91223	93.4971	1.25034	12.9627	41.254	0.529661	0.420047	1.02603	0.216159	0.49318	0.105069	1.10861	0.222032	0	0.732142	0.402799	0
PH02Gene13967	0.014196	0.0388085	0.0250749	0.0233984	0	0	0	0.014337	0	0	0.0101409	0	1.81643	0.503061	0.139356	0.173	0.67857	0.206691	0.311306	1.27784	1.27617	1.09383	0.0834806	0.520285	7.45955	2.81252	7.61149	1.44001	1.03983	6.37394	1.74016	1.14637	1.00572	0.462791	12.9272	4.88623	179.014	150.98	137.749	10.096	60.7865	68.5865	1.38487	2.66062	16.4512	4.56279	4.7634	1.92212
PH02Gene30617	0.295283	0.188354	0	0	0.0498618	0.153347	0.0565775	0.178929	0.353902	0.538262	0.0210934	0.651462	0.0674685	0.0854192	0.0362332	0	0.108573	0.379346	0.722244	0.101449	0.128858	3.08101	4.98603	1.7135	3.74443	0.443193	0.678522	0.189175	0	1.58976	0.24679	0.301199	0.453671	17.7604	8.67996	21.2481	0.076459	0.0242542	0.0493707	0.124814	0.427156	0.849362	0	0.0213675	0	0.908917	0.302358	0.50307
novel.4335	0.495839	0.451834	0.0729846	0.27242	0.20932	0.286111	0.158342	0.0834607	0	0	0.0590334	0	0.0629406	0.418355	0	0.774684	0.30386	0.0707776	1.32431	0.227137	0.432758	0.0663287	1.38848	0.252396	3.28766	2.4807	2.0572	33.7076	1.61987	3.3579	4.91153	11.1691	1.6929	29.5673	2.8165	31.1999	0	0.135759	0.34543	0.261985	0	0	0	0.0598005	0	0.236628	0.195277	0
PH02Gene36586	0.352559	0.578286	0.560462	1.1622	0.893003	0.854428	0.405311	0.712122	0.591568	1.64237	0.906657	0	0.75185	0.305964	10.1664	0.92539	10.3706	18.7814	0.297358	0	0.0615412	4.01821	3.37642	4.89932	0.292205	0.141109	0.0675113	0.978768	0.581954	0.429766	0	0.059937	0.54167	4.25257	2.02766	8.34279	0.243439	0.173753	0.235789	9.91012	23.4606	14.9944	4.20363	92.5581	140.748	22.2091	24.7706	14.4156
PH02Gene01186	0.1029	0.0562605	0.0484679	0.00565343	0.0521272	0.041563	0.1643	0.103922	0.041109	0.0625241	0.024502	0.106833	0.0731463	0.0347279	0.180979	0.083599	0.0441413	0.0470023	0.0347153	0.141411	0.0598724	0.104614	0.0864439	0.109995	0.176255	0.0755056	0.151065	0.190445	0.084926	0.0696853	0.203854	0.0583117	0.228359	0.184499	0.0876747	0.0442721	4.494	4.23731	2.51187	0.0217475	0	0.028189	0.0159337	0.0744611	0.308184	0.284818	0.189117	0.861167
PH02Gene32087	0.156219	0.320298	0.448393	0.321857	0.494612	0.371837	0.0374153	0.197213	0.514886	0.158204	0.278986	0.709584	2.64731	0.451909	0.263575	0.109832	0	0.0668975	0.559977	0	0.0340862	0.313463	0.196855	0.0298199	157.055	9.88685	577.757	215.845	0.926699	26.6601	704.611	151.215	258.315	101.887	1166.58	644.737	0	0.0641584	0.130597	0	0	0.0401209	0	0.0565222	0	0	0	13.9028
PH02Gene32880	0.348761	0.0908027	0.352016	0.287421	0.168264	0.258742	0.190926	0.301908	0.179142	0	0	0.0646595	4.62948	1.90969	4.18783	1.07422	5.58746	3.71241	5.88309	5.58028	5.6095	1.63956	1.17195	0.836924	1.48658	5.58357	4.77029	1.43638	1.07941	3.13791	1.80444	3.43043	4.33772	0.203029	0.583705	1.6613	90.2204	125.228	121.664	2.42189	6.48667	3.9411	2.66165	27.5087	30.4205	3.38822	0.549413	0.982856
PH02Gene45643	0.347226	0.0791026	0.383323	0.250386	0.0732913	0.375672	0.0415813	0.0876688	0	1.71423	2.79045	0.28164	0.0330571	0.0313892	0	0.0813744	0	0.0743462	0.073215	0.208765	0.227289	0.0348365	0	0.0994207	0	0	0.0415563	0.0463444	0	0	0.20153	0.147576	0.074094	0	0.231134	0.0933704	0	0	0	0	0	0	0	0	0	0.12428	0	0
PH02Gene04877	0	0	0.0422528	0.0394279	0.0403936	0	0	0.0241588	0	0.0969005	0	0.0931336	0.127533	0.0345996	0.469647	0	2.30886	2.21265	0.0403516	0.361613	0.354925	0.0383995	0	0.0182649	0.0198262	0.0718073	0.183226	0.127711	0.0246786	0.0485995	0	0.0406674	0.020418	0.0389916	0.076432	0	3.63383	5.58022	4.17956	6.97682	28.4218	25.3606	0.518577	2.61382	11.8701	1.93499	2.90165	0
PH02Gene10195	3.10111	2.86461	1.46319	2.45066	3.12043	1.25014	3.90699	5.87771	8.5027	0.0860415	0.242769	50.3348	0	0.0307222	0.0781907	0.318581	0	0.0363833	0.0358297	0	0.222459	1.8412	0.892187	0.421669	4.47152	0.977658	25.5429	1.40615	0.175304	0.0431533	0.394496	0.469431	0.326339	16.7225	0.135734	0.182773	0.549991	1.29106	1.45606	2.60369	0.491625	0.523689	0.526244	1.19888	0.173496	0.0912292	0.234225	0
PH02Gene48249	0.0506785	0.253995	0.268545	0	0.0641823	0.153525	0	0.025591	0.637762	0.0769836	0.054303	0	1.10005	0.733013	4.19755	0.166275	4.68182	4.73105	0.256462	0.208936	0.265387	0.0610137	0.191583	0.619123	1.82713	0.633867	0.606525	0.459958	0.156849	0.102961	0.282373	0.409243	0.259541	4.46073	2.32094	1.09021	4.83343	5.78614	5.42295	21.2608	76.5618	53.4937	0.608174	41.7882	129.618	6.02212	5.96769	30.0601
PH02Gene16957	0	0.268949	0.521319	0.851313	0.373785	0.76637	0.424129	0.447111	0.707467	0	0.316251	0	2.24788	1.81429	0.814858	0.968355	0.542607	0.88472	2.98717	1.62241	1.15917	3.90865	4.46297	1.80283	1.71232	2.06725	2.26066	5.67255	1.97916	2.54841	3.56305	2.50879	0.755759	3.60812	6.75834	5.55554	107.756	110.91	84.7538	7.17339	27.8943	18.4951	3.54189	1.17465	2.41077	2.42967	3.71956	1.19091
PH02Gene43421	0.0344907	0.0314297	0.030461	0	0.0291207	0.029853	0	0.278667	0	0.0349289	0.073915	0.0447615	0	0.074831	0	0	0.0634099	0.206779	0.0581809	0	0	0	0.0579499	0	0.257277	2.41582	0.792553	0.0736558	0.64049	0.630658	0	0.0586362	0.0883191	0.02811	0	0	1.25032	0.73659	0.547844	0.364475	6.48626	4.03928	0	0.723796	0	0	0	0
PH02Gene27231	0.108104	0.0985103	0.047737	0.0148485	0.0152122	0	0.276177	0.0181964	0	0.0364926	0.0514827	0.0467653	0.0548901	0.247573	0.23214	0.0168899	0.115935	0.0308623	0.0303927	0.247606	0.157252	0.216918	0.0302721	0.0825423	0.462925	0.144227	0.172507	0.0769532	0.0743514	0.0732101	0.184049	0.0153153	0.461364	0.234947	0.134326	0.0387596	6.31375	4.89858	4.62415	0.685425	0.295392	1.09205	0.083698	0.24772	0	0.193464	0.1703	0
PH02Gene20475	5.17282	3.81385	1.37054	2.67408	1.07201	2.76777	0.27031	0.0949856	0.281806	0	0.503889	0.122058	0.823768	0.374098	0.0865555	1.93965	1.59941	0.0805511	0.356965	0	0	0.113232	0.0395053	0.0718122	196.476	22.1626	55.3352	4.66974	32.8929	0.573238	16.5072	13.351	0.0401389	21.1176	0.200339	0.101163	13.3537	18.8883	28.9344	38.2144	3.53743	7.92275	6.00746	0.272233	8.49851	0.639597	1.18529	16.2764
PH02Gene44688	0.0248715	0	0.065897	0	0.0209992	0.086109	0.0714825	0.125593	0	0	0	0.161389	0.454627	0.0719482	0.167855	0.676139	0.182901	0	0.0419547	0.0512699	0	0.179662	0.10447	0.208895	0	0.124433	0.0952527	0.557695	0.025659	0	0.20787	0.042283	0	0.060811	0.344363	1.31086	3.24152	2.90095	3.45153	38.4251	10.6259	8.91712	6.58568	3.77953	3.75836	6.87238	18.7872	0.780562
PH02Gene30096	0.182771	0.0740226	0.0358706	0	0.205753	0.0703092	0	0.0205097	0	0.0616979	0.0580276	0	0.247473	0.13218	0.186894	0.152297	0.522695	0.347858	0.188411	0.293038	0.372211	0.0651986	0.102362	0.015506	1.00989	0.650249	0.855526	0.216841	0.314264	0.639509	0.132011	0.155361	1.76806	0.049653	0.994934	0.349497	4.89034	6.40541	5.92506	9.3566	29.9063	27.8721	0.345908	1.41076	2.88214	2.22421	3.0552	1.25647
PH02Gene46220	0.0787295	0.179356	0.0695313	0.0162206	0	0.136287	0.188562	0.318046	0.141538	0	0.0281201	0.0510869	0.644597	0.241983	0.446805	0.0738028	0.180927	0.134857	0.365215	0.0270487	0.377924	0.173773	0.198417	0.0751417	0.456765	0.689303	0.734949	0.441339	0.243667	0.319902	0.639725	0.368073	0.2688	0.0962471	0.440218	0.359902	8.30722	8.66548	9.80676	0.145593	0.11389	0.222417	0.335253	0.370311	0.602884	0.211342	0.186037	0
PH02Gene16812	27.5466	26.1478	26.1528	14.1886	11.2412	9.53705	3.95854	8.80974	6.05277	31.8486	4.42751	3.87286	1.04901	1.32811	0	1.50633	3.16521	11.0098	0.387226	0	0.400702	5.89588	9.25654	4.9077	251.331	5.74237	9.8904	76.2293	13.7357	3.26463	47.751	56.3921	2.15531	400.368	3.91181	37.2838	4.35892	4.1482	3.4543	2471.15	1034.08	972.056	13.5074	0.332225	24.6099	695.096	870.972	425.877
novel.5802	1.40991	1.95288	0.996151	0.604208	0.523776	0.878641	4.59248	2.44914	2.16296	0.171339	0.0402867	0.512334	0.171812	0.0407859	0	0.475807	0	0	0.428098	0	0.0492218	3.53069	0.189511	0.430612	0.514165	0.112862	0.16199	1.62589	2.21092	0	31.6328	21.6204	0.336963	7.72184	1.02111	0.363966	0.292061	0.185295	0.47147	1.78789	0.0543889	0.173808	1.65924	0.408102	0	0.524824	0.844009	2.52848
PH02Gene24089	0.483812	0.677058	0.839313	0.2136	0.554374	0.598226	0.44695	0.226858	0.53844	0.0524956	0.061716	0.40364	0.394805	0.612312	0.572468	0.988062	0.142951	0.355171	0.131162	0.0949833	0.542908	0.346714	0.116126	0.250672	0.0716054	0.103737	0.0827187	0.0553497	0.106957	0.175525	1.05904	0.323129	0.162234	0.098577	0	0.148685	8.65	12.5465	11.715	0.54778	0.0333278	0.0355014	1.39131	0.162547	0.0529267	0.247381	0.244981	0
PH02Gene27016	11.0347	9.17201	10.6016	6.20424	6.72192	5.51633	1.79814	3.33287	19.6772	6.26628	4.16967	3.26564	25.0715	12.3209	86.4554	4.07966	82.1143	99.2594	5.72334	2.33845	2.21419	47.8427	39.9737	37.9066	133.869	87.5263	67.0836	117.252	63.7082	9.19791	88.7393	62.1346	14.5946	465.516	234.457	218.546	51.9648	70.4265	54.4872	1138.41	2143.55	2233.94	322.845	1461.41	6172.47	687.974	779.045	646.217
PH02Gene36125	19.3737	18.1305	22.5415	34.1519	21.4818	23.7962	11.3211	9.49893	14.4521	279.074	108.046	11.3195	3.64296	4.85445	5.45	6.97065	4.5446	8.26198	7.32264	21.9569	19.0489	0.645221	3.03899	13.4116	9.56103	4.06211	12.0455	0.643772	2.61243	0.939102	0.261283	0.854161	0.446006	0.491378	0.385282	0.951143	1.59585	1.51871	1.20968	6.11638	0.891562	6.64797	1.33816	0.552631	0	10.4733	12.189	8.97434
PH02Gene05403	0.561993	0.548697	0.638143	0.396985	0.576172	0.694895	0.230744	0.324329	0.240557	0.731743	0.229405	0.468865	0.244588	0.0870928	1.52698	0.752607	0.553502	0.550085	0.643287	0.248247	0.630638	0.483289	0.505842	0.582358	0.831764	7.35052	0.73025	18.088	1.53229	1.101	0.372778	0.921299	0.479692	1.0142	0.641306	0.345422	0	0.13189	0.0335587	0.636297	0.541987	0.164953	0.372955	0.290482	0.163945	0.488506	0.25295	0.0359948
PH02Gene37769	0.109071	0.0496958	0.0722461	0	0	0.0472027	0.104493	0.0275387	0.228767	0.0552286	0	0.0353878	0.0830717	0.138041	0.0836488	0.434545	0.375982	0.18683	0.160989	0.0936827	0.118994	0.0437717	0	0	0.0451999	0.0545689	0.0783226	0.0582312	0	0.0830981	0.025322	0.162249	0.0930983	0.13334	0.435625	0.146649	2.65949	4.14355	3.55612	0.0864446	0.105189	0	0.168894	0.098659	0	0.0195195	0.0859116	0.440109
PH02Gene23702	0	0.0298201	0.028901	0.0809062	0.0276293	0	0	0.396592	0	0.1657	0	0	0	0.212996	0.0803099	0.828265	0	0.028027	0.0276006	0.0674575	0.0571222	0.183857	0	0.249864	0.0271223	0	0.0313318	0.244593	0.0337604	0.0997265	0.0911674	0.139083	0	0.240033	5.7159	1.05596	0.677877	0.806383	1.23107	0	0.0631187	0.0336176	0.20269	0.165762	0	0.421658	0.154654	3.49184
PH02Gene16122	0.32572	0.254411	0.267117	0.325953	0.451798	0.583983	0.111445	0.0939872	0.0557688	0.235613	0.282536	1.57008	0.0354395	0	0.0285486	0.0218098	1.41151	0.35867	1.25587	0.847287	0.994985	0.224083	0.136815	0.28423	0.173546	1.00103	0.267308	0.0496845	0.0960093	0.496311	0.0216055	0	0.0595756	0.0189616	0.0247792	0.275274	12.631	10.4533	9.76385	0.196685	0.448749	0.382413	0.252183	0.202029	0.641379	0	0.0183255	0
PH02Gene37255	0.175183	0	0	0.0577488	0	0.0909767	0.0335659	0.0353847	0	0	0.0500566	0	0.346903	0.354739	0.0859847	0.0985324	0.161034	0.210052	0.384161	0.144448	0.152896	0.140606	0.0883008	0	0.0871165	0.105174	0	0.299287	0.144584	0	0.325365	0.0297822	0.149528	0.0285549	0	0.037686	3.4172	3.68368	4.95006	0.185122	0.371683	0.323938	0.108506	0.177475	0	0.0501615	0	0.502666
PH02Gene33818	13.2871	5.08778	8.03653	28.3599	5.91517	9.38629	4.01169	4.60859	4.11795	164.027	11.3324	170	3.33239	2.87307	2.76678	6.19009	7.59979	7.67856	6.99573	16.6922	12.7681	2.90852	5.84046	3.09483	2.40274	2.20244	3.59807	5.01579	1.19078	2.31774	9.67177	16.588	0.458234	2.60335	5.26035	2.13656	4.86536	2.6458	2.42355	9.077	1.03549	2.89543	2.28608	1.51508	0.328884	3.40108	2.43145	1.66078
PH02Gene36059	0.226866	0.0413465	0.0400721	0.149572	0	0	0.0869372	0.137472	0.108761	0.183799	0.0324122	0	6.11667	2.29697	5.79031	0	2.83618	2.29276	0.574035	0.218241	1.02962	0.291341	0.304937	0.0692888	0.0752119	0	0.130327	0.0484479	0.0468098	0.230456	0.126406	0.115706	1.12313	0.295834	0.338274	2.14738	0.861572	1.08081	0.834495	51.0161	52.9472	33.747	4.56683	80.4089	21.1714	2.79329	6.8976	3.45824
PH02Gene19232	0.372731	0.0485217	0.141079	0.965407	0.494527	0.506963	0.102024	0.322657	0.0638179	0	0.038037	1.31297	19.0201	6.73896	4.80234	21.0143	29.1721	1.36812	15.8982	1.39034	4.08964	172.147	199.281	101.357	30.2305	74.2186	67.4485	196.549	146.617	9.0871	153.782	141.579	28.2695	750.111	35.2176	128.465	43.1092	40.4566	25.106	278.471	93.2034	172.034	15.5834	0.154125	5.98032	192.718	159.376	1909.11
PH02Gene43132	1.90257	1.85375	1.18912	0.32565	0.432479	0.430687	0.841248	0.236488	1.80667	0.533559	0.449546	0.151946	0.0780256	0.169346	0.0718332	0.20579	0.0807184	0.062672	0	0	0.0383198	0.105719	0.0614735	0.111746	0.327505	0.0439321	0.112099	0.531313	0	0.0892004	0.149499	0.111963	0.0499675	0.131204	0.405267	0.346319	10.5602	15.0265	14.8898	0.541291	0.225826	0.285659	0.88382	2.4252	0.64254	0.125718	0.242079	0
PH02Gene37845	0	0.191131	0.0926201	0.259283	0.0885448	0.181543	0	0.211829	0	1.91169	0	0.272204	0.479243	0.227532	0	0.884791	0	0	0.176905	0	0	14.4778	11.277	13.2924	96.8289	1.25924	58.4387	47.5912	20.1239	29.5095	67.2959	49.832	0.358058	85.3861	363.232	117.879	0	0	0	15.9585	0.505697	1.83151	2.92306	0	0	4.57942	7.84743	22.3809
PH02Gene03114	0.740715	0.364853	0.548092	0.494949	0.304244	0.62379	0.93977	0.485236	0.527858	0.405473	0.38612	0.70148	0.670879	0.49225	0.798365	0.0562997	0.423255	0.617246	0.135079	0.852864	0.99593	0.498108	0.504535	0.397426	3.94896	1.56246	1.62923	0.448894	1.13592	1.15916	0.687858	0.289289	2.15303	0.293684	1.42855	1.03359	30.3247	30.7661	29.1038	0.676963	1.81483	1.97432	1.06947	1.20238	0.715405	0.788188	0.741119	1.56173
PH02Gene47900	0.128429	0.117031	0.0907393	0.423363	0.824094	0.400177	0	0.0259409	0	0.130061	0.495411	0	0.0586889	0.0928797	0.0472773	0.216706	4.55696	6.79764	0	0	0.022418	0.0412321	0.0431563	0.372632	0.149021	0.128507	0	0.191984	0.105996	0	0	0.262004	0.0438484	0.230274	0	0.0828841	0	0	0	104.908	89.5734	86.4174	2.24721	1.89587	7.39566	115.047	72.4702	33.3272
PH02Gene23794	0.685112	0.582689	0.806757	0.0752819	0.462756	0.276729	0.306298	0.415151	0.492672	0.323781	0.163136	0.0592752	2.0872	1.28823	1.84949	0.171264	0.25191	1.72119	0.577843	1.44367	0.876996	0.0733184	0.23022	0.0348742	1.24923	0.502721	0.962073	0.0975384	0.0942406	0.139191	0	0.194122	0.272897	0.111674	0.875616	0.0982557	29.0935	34.2899	32.8375	1.49623	3.39171	2.39297	0.636524	1.25594	5.96919	3.92346	2.59026	1.67916
PH02Gene44935	90.0289	63.7604	76.5947	9.32862	15.4601	12.3909	553.009	406.282	131.809	19.1336	6.30236	10.9097	36.6614	20.6061	160.311	1.87256	0.969115	1.5445	5.99039	11.2857	18.6692	3.65194	3.9389	3.47412	1.95453	29.8151	5.52517	1.48119	1.14489	5.83386	0.0772923	0.0943324	3.50477	1.89935	1.0342	2.80512	18.0075	14.9721	14.38	4.51496	2.9967	4.5032	2.62059	11.3632	11.2742	2.20449	1.35488	0.721443
PH02Gene19576	0.254712	0.103158	0.124974	0	0.119475	0.0489917	0.406699	0.142912	0	0.229287	0.0606508	0.110187	1.7244	1.73973	0.382004	0.106121	0.364216	0.0484778	0.405792	0.855653	1.16094	0	0.237754	0	1.21974	2.94513	2.81809	0.0604382	1.34308	0.977471	0.446789	0.288683	0.338193	0.345984	0.241139	0.669709	23.1327	17.4348	19.3772	1.19628	1.55575	0.843143	0.394413	1.3107	0.982471	0.101296	0.0222919	0.659807
PH02Gene30677	4.26169	3.79905	3.4365	2.13783	3.44173	3.12734	0.621296	1.96488	0.999337	0.37529	0.595629	2.16421	6.06827	9.91616	7.67355	8.85849	5.70589	8.0934	13.5182	8.4667	8.8945	4.98209	4.51412	2.1929	11.3643	17.4279	9.49124	15.8277	11.565	4.70558	4.64586	4.88258	11.7826	1.35911	4.53892	4.8829	172.402	213.379	126.245	3.42656	2.76977	1.90349	5.23624	3.62021	1.79727	1.19375	3.13786	0
PH02Gene01223	0.81455	1.28209	1.43877	0.061026	0.75025	1.08958	0.496591	0.149571	1.50876	4.27447	2.69777	3.45963	19.6266	24.9556	10.0859	3.95672	7.35145	12.5573	5.30874	2.44233	1.68036	0.356606	27.3093	0.395782	1.84121	0.88914	0.992585	7.43238	2.52102	0.977883	1.78791	1.6995	127.739	1.38807	6.07276	26.5232	0.51131	0.91236	0.557146	4.69507	7.42704	6.54215	4.35723	0.857355	1.05849	0.265041	0.699918	2.78876
PH02Gene00968	0.0767077	0.03495	0.0338728	0.0632163	0.0647648	0.0663934	0.0734878	0	0.183871	0.0776823	0.0273979	0	0.0876339	1.71972	0.964787	0.395491	0.105768	2.39794	0.808717	0.158124	0.669489	0.646458	0.193322	0.439272	0.222517	0	0.257053	0.163811	0	0.0389608	0.0712339	0.0326019	0	0.218809	0	0	10.0636	12.5699	11.8635	0.283709	0.184943	0.157604	2.10833	2.41459	0.430761	0.274553	0.18126	0
novel.2396	0	0.16091	0.103967	0.0970157	0.397568	0.203783	0.112779	0	0	2.80158	0.336373	0.229164	0	0.0425677	0.39724	3.36579	0.649274	1.05864	1.09218	0.323557	0.154116	0.661397	1.33508	1.25838	0.487842	0.412272	0.225422	1.06843	0.607239	0.777292	0.98388	0.750493	0.401923	6.42814	1.7553	1.83602	0.15241	0.241736	0.0492066	2.92338	14.475	26.0613	0.638002	0.340744	0	0.379212	0.602707	1.0028
PH02Gene16799	0.629237	0.0955656	0.463101	0	0.17709	0	0.200941	0.317744	0	0.21241	0	0.136102	0.159748	0	0.064343	0	8.2906	12.6645	0.0884526	0	0	0	0.0881016	0.320299	36.4195	0.419746	2.71108	2.46355	0.757353	0.213065	1.85039	0.624014	0	7.94885	31.3863	1.57924	33.0389	46.6026	46.9049	210.896	293.507	204.051	5.35894	6.2229	35.8709	12.2368	32.1331	23.6034
PH02Gene02530	150.77	171.777	176.661	29.1316	29.0638	23.7737	3.66108	7.50784	16.6388	25.9112	13.3721	26.1535	5.09346	10.8389	0.531202	3.16255	0	0.20456	11.4825	1.74373	1.51132	0.0239627	0.0501619	0	3.29103	0.0298736	0.62887	5.41935	0.123203	0	0.942648	2.48704	0.331282	10.2195	0	0	0.412299	0.392367	0	0.757181	0	0.0613409	0.0462301	0	0	0	0	0.669268
PH02Gene18953	0.321555	0.476155	0.354984	0.165625	0.237555	0.208739	0.0770144	0	0.192695	0.0407051	0.0574255	0	1.71434	0.552303	1.45498	0.0753583	0.886751	1.06717	0.135604	2.07141	1.78913	0	0.0675331	0	0	0.402189	0.153936	0.0429181	0.0414671	0.204153	0	0	1.13217	0	0	0.605273	10.72	12.3477	12.8696	0	0.116291	0.0825834	0.311199	0.668975	0.61559	0.258956	0.126639	0
PH02Gene29352	0	0.182781	0.177147	0	0.169353	0	0	0.202574	0.480803	0.20313	0.57314	0.260312	0.152769	0	0	0.37606	0	0	0	0.137826	0.175064	0.160992	0	0.153153	0.33249	0.200704	0	0.214174	0.206933	0.407512	0.186269	0.341001	0.171208	0	0	0.215749	1.385	1.64756	1.67685	4.87512	9.67207	7.41808	0.465892	0.145147	0	0.143585	0.315982	0
PH02Gene19828	0.0564479	0.30863	0.249264	0.279119	0.238297	0.195431	0.162235	0.228035	0	0.342991	0.161294	0.5128	0.128977	0.244938	0	1.48164	0.622664	0.145036	1.42829	0	0.0985332	1.4045	6.87601	0.517205	0.608202	1.63799	6.53956	20.7942	1.45588	7.62638	3.82665	4.70227	4.3845	5.42861	4.68936	14.9969	9.59806	6.63031	5.42684	121.687	78.1192	86.9254	8.65337	1.79728	0.806883	3.87915	7.78085	3.79618
novel.782	0	0.0646216	0.12526	0	0.0598741	0	0.40763	0.143239	0.0849932	0	0.050658	0	1.83637	0.871858	1.34877	0	0.260749	0	0	1.02329	1.54733	0	0.297872	0.108293	0.587754	0	0.81477	0.151441	0.877925	0.432224	0.0658547	0	14.2851	0	0.830811	0.991606	0	0.174747	0.118569	1.34889	2.73563	0.728511	1.0981	1.33422	2.96864	0.203056	0.391001	0
novel.3905	0.210386	0.690174	0.557418	0.277414	0.106578	0.0364195	0.201555	0.637429	0.252152	0	0	2.62115	1.1537	7.09025	4.54359	0.0788884	0.0386787	0	0.106467	0.0867376	0.44069	0.371495	0.989752	0.353406	0.592862	0	0.483441	0.269571	0.520914	0.128229	0.234448	0	12.6062	0.102879	0.448145	1.40303	0.363176	0	0.140705	0.0444645	0	0.345808	0.130311	0.0608966	0	0	0.0662855	0
PH02Gene14923	0.455399	0.456482	0.60329	0.187652	0.153799	0.315332	0	0.229961	0	0.230593	0.195188	0.354606	5.82698	2.37128	1.872	1.40877	10.5491	14.1971	1.57479	0.375502	1.35137	13.524	11.6684	5.25052	1.92495	5.01244	4.92703	7.24525	4.46327	1.5266	2.32596	1.70325	0.699674	5.19612	27.5979	21.8466	3.89132	6.32163	5.78678	83.3982	296.583	169.682	6.24076	19.4099	50.7749	40.9449	61.4097	7.84026
novel.4293	0	0.135767	0.394749	0	0	0.128956	0.570943	0.30094	0	0.150883	0.319291	0.193357	0.453899	0.107749	0.548462	0.139667	0.273912	0	0	0.409502	1.43039	0.358749	0	0	0	0.149081	0	0	0	0.151348	0	0	0.381513	0	0.317364	0	0.257191	0	0	0.314886	0	0.153057	0.461412	0.539067	0	0	0	5.07666
novel.2363	3.49396	2.00723	1.20747	2.50386	1.9239	1.97228	11.4245	20.4049	0.637241	0.846128	0.108517	6.90018	0.347099	0.164793	0.0932028	0.498418	0.279283	0.130106	0.128126	0.678488	0.26517	0.121928	0.446662	0.115991	0.125906	0.532013	0.581789	0.243308	0.626885	0.231473	0.282142	0.258258	0.388994	0	0.323587	0	0.0655586	0.623893	0	0.0802649	0.43951	0.156058	0.529267	0.0549637	0	0.0543723	0.119655	0
PH02Gene26718	1.13638	0.647203	1.00361	0.195106	0.279839	0.163929	1.13404	0.860748	1.30522	0.143852	0.0676472	0.430141	5.04871	5.2049	1.62681	0.798948	2.13271	0.892155	0.87858	2.34251	2.56216	0.0380034	0.795539	0.108459	0.549409	8.85965	0.54401	1.3145	1.46544	1.25056	1.53896	1.16719	4.36481	0.077179	1.26073	0.76394	83.6153	182.443	145.785	21.0649	55.7094	39.497	7.84507	30.083	25.4291	1.32188	3.8041	0.891594
PH02Gene07997	5.48004	4.15852	3.96289	3.27307	4.25604	4.06559	3.40244	3.22041	4.16503	1.62429	2.61886	5.84812	2.21048	1.64326	4.13538	6.49746	19.5529	7.42445	1.20784	1.98115	2.11646	1.97699	1.94092	2.34726	11.0304	31.1616	29.8723	111.584	281.535	150.05	4.69889	5.17757	66.9031	2.33427	1.5659	5.09343	7.16903	6.05395	8.63576	12.046	12.1536	8.33658	1.41921	3.3852	3.37274	1.50353	0.601593	3.73246
PH02Gene06965	1.21948	0.916781	0.3231	1.48237	1.7246	1.55687	0.0292071	0.153949	0.40193	0.154371	0.108891	0.553915	21.2459	7.20972	1.25322	9.40252	16.5905	0.287218	10.7739	0.209484	1.67632	10.4485	1.61352	4.88839	12.8361	46.1852	21.6003	13.4768	30.6973	9.94115	6.70979	27.9102	0.130111	0.173928	7.66295	10.1328	268.295	342.445	354.317	13.6598	2.05811	3.38247	119.719	12.1557	36.5751	5.43413	5.25894	0
PH02Gene14942	1.08323	0.772513	0.249568	0.504578	0.198822	0.65223	0.406081	0.38052	0.733809	0.381564	0.235506	0.488975	0	0.136242	0	0.264899	0.0432931	0.201684	0.278061	0	0	1.13404	0.395654	1.15074	0.312278	0.989642	1.84881	0.553174	1.60341	0.526267	2.58044	2.60221	0.0803999	2.34144	4.11319	2.38095	25.6097	19.3039	25.7498	0.696768	0	0.33868	0.291713	0	0	1.01142	0.630644	1.01354
novel.1934	0.443887	0.524343	0.319429	0.054195	0.152687	0.113837	1.84277	0.963008	3.07382	0.133193	0.258369	1.00279	0.0751281	0.0237792	0	0.030823	0.0604496	0.0281608	0.0277324	0	0	0	0.0276223	0	0	0.0329006	0	0.0351086	0.0339216	0.0334009	0.0305342	0.0279494	0.0140327	0.0267977	0.122568	0.0530502	0	0	0.0137439	0	0.015855	0.0506672	0.0381858	0.0951732	0	0	0	0.044225
PH02Gene24112	17.1101	13.9742	14.0138	6.96263	2.96716	3.62555	1.87044	1.93594	2.55272	42.6717	3.85442	11.4712	0.0270364	0.308067	0.0435587	0.0998304	0	0	0	0	0.15491	0.0569834	0.328034	0.135522	0	0.248638	0	0	0.109866	0	0	0.0301745	0	0.0578622	0	0	0.674059	0.554	0.712228	0	0.068469	0.182336	2.2262	1.51556	0.108733	0	0	0
PH02Gene29292	29.2147	17.2979	19.5301	12.2801	14.6108	12.7279	10.3651	11.0114	13.0676	40.0612	8.64732	343.551	1.14979	2.54749	1.56086	3.82625	4.34306	12.4028	6.67297	20.3432	30.8904	23.3586	13.4574	32.1899	50.5587	10.4342	49.1442	4.86572	1.87472	15.0799	2.05097	3.2319	18.2548	3.18986	28.7331	20.0571	2.96797	1.44669	1.75286	1.89073	0.37746	1.80935	0.714284	2.48832	1.54139	0.720452	0.0440408	0
PH02Gene36149	0.0395784	0	0.174772	0	0.0334163	0.171283	0.0758341	0.239829	0	0.0400813	0.113091	0.205457	1.11533	0.572462	1.62694	0.704933	2.07376	2.5762	1.60231	0.54391	0.276346	0.508266	0.166245	0.181319	0.688866	0.514833	0.757885	1.39459	1.63326	0.884505	0.735083	0.302785	0.270259	0.7419	1.64397	0.425712	0.0683216	0.162547	0.0330872	22.2503	51.567	40.5369	4.87223	6.9309	9.86014	7.05465	9.85114	2.9456
PH02Gene50987	0.856864	0.260273	1.26126	0.235386	3.4967	0.61804	0.68408	0.721146	0.855807	1.30163	0.816131	1.11202	3.26305	3.30498	2.62858	1.20487	6.69507	3.05779	3.85441	3.53266	3.48998	3.32408	76.1825	2.72605	0.591817	1.57187	0.820402	0.914928	2.06265	1.30564	2.6524	2.42786	1.46276	26.7699	2.58571	1.84331	0.616311	0.821124	0.596942	0.452739	1.10181	0.880256	1.99024	7.85398	5.83251	12.4721	4.16201	1.66472
PH02Gene30516	0.275926	0.220008	0.0609221	0.0284245	0.0291207	0	0.0330429	0.174167	0	0.0698579	0	0	0.341498	0.27438	0.571353	0.12933	1.2682	1.38838	0.494537	0.213296	0.511747	0	0.144875	0.105341	7.08942	0.793769	1.78324	0.18414	0.0355828	0.280292	0.0320295	0.0879543	0.529914	1.37739	1.98366	0.370988	1.54801	2.94636	2.36438	66.298	65.4281	52.5815	0.96134	10.6323	20.4603	6.54283	17.7944	11.4121
novel.5691	0	0.0482729	0	0.0873142	0	0	0.101501	0	0	0.0536473	0.151368	0.343745	0	0	0.0325015	0.148978	0.097391	0.136111	0	0.0728003	0	0.0850368	0	0.283136	0.30734	1.59019	0.81152	0	0.765121	0.21525	0.541134	0	0.587813	0.21587	0.282101	0.11396	1.05163	0.957276	1.77144	15.0025	5.10884	9.85009	0.0820288	0.0383337	0.270439	3.18538	11.1825	0
PH02Gene00229	0.214093	0.682823	0.330889	0.220547	0.18076	0.231632	0.153829	0.10811	0	0	0.267639	0	1.46753	0.541911	1.60908	0.852955	1.6728	0.825127	2.16686	0.809101	1.21456	0.515508	0.314746	0.449539	5.72253	3.37401	5.32954	0.800101	2.54002	1.30488	1.88874	4.18565	1.37055	0.523458	2.10918	0.863555	43.5173	55.8336	47.2506	2.43207	3.97457	4.17881	3.10796	2.51751	3.44284	2.03065	1.43338	1.29581
PH02Gene01751	0.137428	0.208719	0.121371	0.490779	0	0.0396496	0	0.0925284	0.109806	0.0927824	0	0	0	0	0.0843165	0.0429426	0	0.196168	0.772735	0	0	0	0.11545	0	0.341705	0.137511	0.438599	0	0.425336	0.186136	0.127621	0	0.195503	0.186673	0	0	3.40032	3.95086	4.51893	0.145224	0.176714	0.235299	0.177335	0.0994465	0.187089	0.163961	0	0
PH02Gene10065	0	0.206344	0.0571383	0.0266591	0	0.0279989	0.092972	0.0980096	0.232622	0	0.0693242	0.125944	0.049275	0.0467889	0.198469	0.0606485	0.237886	0.110821	0.136418	0.111138	0.0564663	0.363492	0.326104	0.148197	0.241298	0.194209	0.402637	0.55265	0.567337	0.164302	0.240321	0.439955	0.193279	0.0527283	0.826869	0.556714	6.7847	6.85527	7.70728	0.205103	0.124788	0.132927	0.300544	0.163858	0.264228	0.486286	0.407676	0.667144
PH02Gene13755	0.447508	0.662663	0.49403	0.6915	0.944584	0.387335	0.160771	0	0	2.60586	2.23773	0.290384	0.340834	1.13273	1.54441	1.1012	0.462783	0.431181	0.42462	1.0378	0.634685	0.17959	0.516921	0.512537	2.5963	0.559725	1.39251	0.298645	0.173129	0.340942	0.103893	0.332845	0.381972	0.0911799	0.714929	0.421178	18.6849	27.2008	24.8785	0.413785	1.61841	0.344793	1.16936	1.05245	3.42686	0.200216	0.264364	1.15365
PH02Gene28670	124.092	78.4345	105.612	188.758	88.1995	139.013	40.6583	40.763	28.1877	1329.26	158.121	733.279	1.11111	3.48487	6.80792	6.46491	8.69642	22.4146	10.9995	64.2468	75.2387	13.5898	29.6736	20.4892	45.1042	47.8623	59.4694	59.0048	29.3259	30.672	21.5941	24.0501	44.7526	30.0128	48.214	32.62	9.61551	6.71775	5.28494	25.7874	33.5959	40.0106	0.753004	6.30209	0.857611	12.4686	2.15891	0
PH02Gene03320	0.62685	0.285609	0.0692016	0.0645749	0.0661567	0	2.92762	0.474808	19.3458	0.158704	0.0559736	0.915205	0.954851	0.113334	0.384594	0.073453	0.216083	0.134218	0	0.323045	0.820653	0.0628907	0.0658256	0.0598284	0.389657	0.705636	0.450132	0.41833	0.323349	0.477578	2.25571	0	0.735695	0.447024	0.500721	0.337125	0.270522	0	0.0655051	3.39487	0.98237	0.563467	1.69865	2.26803	3.84016	0.168272	1.3578	2.59964
PH02Gene35863	0.0500241	0.182338	0.220898	0.0824516	0.0422356	0.129893	0.239621	0.303126	0.479639	0.101319	0.178673	0.584284	0	0.0361774	0.0306915	0.468937	3.17287	3.3418	0.0843834	0.206238	0.13098	3.61355	0.924533	4.73624	2.40472	0.250273	0.191582	6.73015	1.2902	0.0508157	2.55499	1.53079	0	5.42237	162.818	21.6303	0.431766	2.95843	2.30008	410.422	509.401	607.272	6.35177	10.6425	7.50812	345.74	355.368	130.485
PH02Gene34997	0.198019	0.144356	0.279813	0.212148	0.0334377	0.0685571	0.151765	0.0799942	0.261062	0.0601603	0.155599	0	0.331796	0.0429621	0.157938	0.129939	0.200227	0.0169595	0.400834	0.244916	0.241957	1.41452	0.781852	1.13397	2.01868	0.138697	0.75837	2.45267	0.429005	0.683918	1.30561	0.723783	0.219725	0.613265	0.78033	1.17146	24.0133	26.1542	26.8674	0.35573	0.343745	0.447534	3.21957	1.17499	1.63767	4.09658	2.2304	5.46882
PH02Gene46720	21.1716	9.26749	16.9469	1.47596	6.80451	5.59157	10.1108	6.84739	12.879	9.00377	10.6461	68.0679	0.0487157	0.323804	0.353189	0.17988	0.940743	1.25997	0.485531	0	0	0	0.214935	0.146515	1.43135	0.320008	0.244964	1.02445	0.791854	0.194925	1.06917	1.41362	0.218382	0.834075	1.22622	0.137598	0.441658	0.525384	0.427778	0.135183	0	0.328544	0.346654	0.0462852	1.04492	0	0.151143	0
PH02Gene01446	1.03819	0.851446	1.37534	0.256677	0.525929	0.179718	0.198922	0	0	0.94624	6.00717	0.538937	0.71164	0.675735	43.0587	0	48.4802	135.42	0	6.563	7.70193	0.166655	8.02388	0.47562	3.44186	1.86988	2.98203	0.332562	0.53553	0.210923	0.964104	1.32373	1.86091	2.96144	6.96606	10.4969	0.448039	0.426379	0.867916	6.03399	48.059	21.6506	0	2.47917	15.7942	2.22954	2.8621	6.88882
PH02Gene06782	0.307662	0.178409	0.222313	0.11525	0.118073	0.290501	0.187566	0.4802	0.100565	0.0283246	0.0799189	0.145192	1.29943	1.90137	1.87045	1.04876	1.97968	1.77263	1.48617	1.67201	1.48907	2.19998	1.43328	2.84031	25.963	1.76313	9.7208	1.37377	1.06763	3.09689	0.857121	0.689465	1.28916	1.70962	4.82577	1.77496	75.5121	73.1712	78.1895	4.52207	5.58353	4.28118	2.0572	1.65963	2.1989	7.58818	1.9607	4.01271
novel.6445	59.0454	79.8927	62.5131	8.43449	28.2799	14.2478	5.62241	4.62599	50.9523	0.507357	0.409008	3.15801	0.654117	2.12214	0.614751	0.603824	0.328948	0.122594	0	0.098356	0.062465	0.172332	0.841746	0.218588	0.533865	0.214841	0.616723	0.15284	0.221509	0.290811	0.265852	0.18251	1.83267	0.291649	0	0.461892	0	0	0	0.0756307	0.897292	0.220572	0.664945	1.39834	0	0.153699	0	0
PH02Gene44910	0	0.0337593	0.0327188	0.0915938	0	0	0.106476	0.0374151	0	0.0375178	0.105858	0	0.225728	0.428679	1.38651	0.0694576	0.442713	0.285564	0.749917	0.101825	0.420342	0.208144	0.280103	0.0848612	3.77673	0.704324	2.69577	0.237345	0.420421	0.489234	0.240824	0.503858	0.284595	0.271741	0.197286	0.0796969	13.5258	15.489	14.8351	0.117447	0.821751	0.913403	0.172099	0.214467	1.55086	0.928197	0.43771	1.16268
PH02Gene15491	0.0351758	0.192324	0.0310661	0.0289891	0	0.030446	0	0.0355253	0	0	0.0251277	0	0.133954	0.0763174	0.107908	0.131898	0.679029	0.81342	0	0.0966814	0	0.028233	0.059101	0.16115	0	0.246381	0.033679	0.112678	0.108869	0.214395	0.0326657	0.0299005	0	0.286684	0	0	3.03608	1.53134	3.17592	0.0371715	0.0339236	0.108408	0	0.0254542	0.107746	0.125902	0.16624	0
PH02Gene06193	2.28058	0.762878	1.55522	7.61305	5.28905	8.37046	0.276563	0.466478	0.968772	0.0584698	2.43338	0.974078	0.527681	0.208774	0.354231	5.08758	0.557265	0.123622	0.0730445	0.0793445	0	16.6362	5.48084	22.1743	952.098	28.4813	898.152	89.9761	42.6182	259.584	32.2233	24.9559	0.049281	128.79	54.9432	39.3727	82.4986	85.8612	71.6764	214.945	50.9758	63.138	17.2547	2.19343	26.2916	73.8155	43.5894	100.746
PH02Gene51137	1.46409	0.444719	0.646517	0.871423	0.549396	0.633613	2.80527	3.03941	0.974856	0.411859	0.46483	2.11119	12.3279	0.352943	0.249519	1.06748	0.373844	0.069663	0.480221	0.39123	0.141981	13.3832	0.683307	26.7053	0.337072	0.244164	0.467263	0.868501	0.839137	0.826255	1.13301	0.967959	0.0694267	0.596618	0.693037	1.39982	0.0702045	0.334053	0.339991	0.343812	0.156886	0.167118	0.12595	0.353153	0.249144	0.174676	0.896942	0.364672
PH02Gene39582	0.584715	0.621627	0.80329	0.0803126	0.932504	0.562326	0.373447	0.164034	0.155732	0.493454	0.301665	0.674519	0.371112	0.516836	0.797206	0.0913542	1.37358	3.6446	1.28771	1.40621	3.26043	1.3297	1.44633	0.768895	0.269233	1.6577	1.21297	0.659023	0.435665	0.461975	0.241329	0.138062	2.71725	0.0529494	1.41849	1.50244	28.6545	32.0187	34.4887	0.892506	1.31577	1.43495	0.603608	2.02156	3.64837	0.697607	0.409386	1.36901
PH02Gene09125	0.678477	0.969171	0.712572	0.408026	0.541878	0.492019	0.456755	0.518543	0.681303	0.408544	0.982435	0.261775	2.89099	1.33941	0.990045	0.120328	0.43826	0.502563	0.55678	1.47421	0.976266	0.132461	0.200262	0.0840075	0.24317	0.513755	0.438923	0.156639	0.227014	0.353921	0.39166	0.311743	0.500858	0.0747244	0.136711	0.15779	13.9279	22.0508	19.4075	0.697593	0.831169	0.753513	1.85985	1.68521	1.19825	0.157519	0.0433307	0
novel.1342	5.53702	3.77761	2.48346	19.065	8.78693	10.4883	0.277727	0.234221	0.590659	2.90644	5.94338	0.0752445	0.397427	0.524132	0.586942	0	0.106593	0.0744853	0	0.139437	0.151809	0	0	0.0442696	0.024027	0.0580145	0	0.0928622	0.059815	0	0.0807629	0.024642	1.21247	0.0236266	0	0	0	0	0	0	0	0.059562	0.134668	0.0419555	0	0.020752	0.0228341	0
novel.267	0.255813	0.566125	0.451851	0.21082	0.215984	0.284678	0.245075	0.442893	0	0.333081	0.0783168	0.189708	0.556668	0.237862	0.426007	0	0.369523	0.219093	0.739748	0.828661	0.893073	0.146658	0.0921014	0.0279034	0.0302887	0.292536	0.104969	0.117063	0.0377018	0.037123	0.0339369	0	0.65505	0	0.038922	0.157232	10.2513	10.4761	14.0229	0.424798	1.09256	0.901016	2.60306	1.95692	0.485068	0.392404	0.201495	0
PH02Gene17008	45.6137	43.2782	28.0781	21.8771	9.25609	7.48942	196.214	241.841	89.1127	0.911969	2.3494	53.2008	1.25245	2.80325	2.49828	4.18417	0.323919	2.1126	0.825576	0.269034	0.136689	6.4108	9.11108	6.72644	0.421861	1.01861	0.637284	3.92982	0.282751	0.835233	0.472673	1.39782	0	10.6261	1.08421	11.3708	0	0	0	0.70337	2.75645	2.97645	1.3035	4.64653	8.67489	9.36124	8.60428	2.21181
PH02Gene46993	0.166166	0.302838	0.195669	0.775996	0.467649	0.143823	0.636763	1.0069	0	0.224369	0.276967	0.0718824	0.421854	0.120171	0.0679655	0	0	0.189752	0	0.114177	0.145026	0.489018	0.232654	0.0422915	0.459068	0	0.0530317	0.0591419	0	0.393856	0.360053	0.0470819	0.0945543	0.0902836	0.412942	0.0595768	2.29473	6.77886	5.13978	0	0.106834	0	0	0.280565	0	0	0	0
novel.1413	0.00944095	0.0430154	0.0416896	0.0155609	0.0797105	0.032686	0.307518	0.16209	1.52755	0.0286827	0.00674411	0.208289	0.251667	0.0409661	0.0521311	0.203554	0.0347136	0.0161716	0.00796276	0.0324358	0.0659189	0.0454652	0.103105	0.0865028	0.172145	0.0377868	0.153667	0.71573	0.418814	0.191807	1.12221	0.112351	0.120875	6.07088	0.201102	0.223406	0.203716	0.054283	0.0710329	0.389086	0.154783	0.126083	0.328928	0.150298	1.49411	0.513626	0.46105	6.38299
novel.4935	0.203046	0.555079	0.627632	2.00801	1.5429	0.351488	0	0.205063	0	1.13094	0.507659	0	7.57762	3.59765	0.218007	8.99357	6.34597	0	3.08258	0.209278	0	2.64826	0.597012	1.31779	1.13594	3.14913	6.12379	3.79409	0.942637	3.14545	2.73408	8.24141	0.346622	2.48224	1.40566	0.491399	23.7467	26.3096	7.63851	33.7941	20.3651	21.4847	132.878	6.28126	12.5425	8.2849	1.95917	0
novel.4201	0.0251848	0.0229497	0.0667271	0.0622659	0.0637911	0.0435968	0	0	0.0301845	0	0.0179907	0	0.613805	0.746759	0.185421	0.212479	0.0463013	0	0.106208	0	0.131885	0.141498	0.317359	0.0769187	0	0	0.144679	0.107566	0.0519644	0.0255834	0.163714	0.0642235	2.64408	0	0.107293	0.297981	0.0217374	0	0	0.133068	0.0485765	0.0258723	0.194989	0.273367	0	0	0.13886	0
PH02Gene17719	45.4519	45.473	56.9842	187.551	76.8848	116.783	1.21801	1.76551	1.14283	653.424	227.052	30.7308	34.9805	47.812	30.6164	12.9611	71.4363	200.763	15.0125	8.51763	10.2641	4.71954	15.2199	4.00436	4.34667	111.632	22.824	50.3984	1.8035	13.7222	0.442746	1.08071	8.81719	1.1657	13.2023	30.0854	1299.95	2345.5	2067.27	314.55	114.949	268.891	39.9891	104.536	24.1772	37.9971	58.8335	3.56257
PH02Gene00857	0.15068	0.0457692	0.221793	0.206964	0.254441	0.173893	0.0481184	0.0507257	0	0.406919	0.0717586	0	0.918097	0.871775	1.72569	0	1.3851	2.92517	0.254176	1.13891	1.79731	0.241879	1.60339	0.421853	0.124886	0.301544	0.336626	0.321782	0.155451	0.867367	0.139928	0.341554	0.900296	0.491219	0.588435	0.91842	14.8696	21.6593	21.5404	0.265382	2.66413	2.21871	0.194436	1.34478	0.717956	0.179772	0.712112	0.585485
PH02Gene05845	97.8188	47.1931	77.4339	15.9038	65.2981	48.064	86.4496	86.3609	69.2098	4.68636	8.93238	455.274	0.93736	1.49531	1.08734	7.75299	22.4456	3.58385	13.619	0.980982	0.773396	31.2546	5.87264	16.088	1.83609	9.99965	2.5924	5.25654	11.275	12.5521	4.84594	2.84556	1.42868	3.97208	1.3108	1.27085	8.62561	7.64252	7.65489	6.24269	1.42431	3.89415	1.18157	0.926219	0.955021	1.76203	4.69192	1.76572
PH02Gene34522	2.13563	1.09997	1.35309	0.0765225	0.50958	0.843868	0.133434	0.562656	0.612078	0.0940334	0	0.30126	6.0819	9.60269	5.26962	1.65382	1.79243	1.98813	1.44883	1.02084	1.13457	2.79475	1.56009	0.850773	64.645	56.7217	64.721	0.941884	8.09456	1.03755	2.8024	1.38125	0.91144	0.302704	9.14769	17.1785	0.68122	0.991499	0.97031	3.97393	0.134322	0.381554	0.503233	0.134383	0.189611	0.564983	0.621668	0
PH02Gene10408	0.0571243	0.104109	0	0.0470772	0.0964607	0.0494432	0	0.0576917	0	0	0.204033	0.29654	0.0435073	0.0413122	0.0350477	0.0535496	0	0.0978492	0.0481802	0	0	0.412644	0.47989	0.523402	0.236727	0.171477	0	0	0.0589329	0.0580282	0.0530479	0.194229	0	0.51212	0.365042	0.49155	4.93049	3.28449	3.67716	0.181095	0.220363	0.645521	0	0.12401	0	0.081784	0.0899894	0
PH02Gene00050	0.305771	0.334362	0.40507	0.201594	0.490513	0.317588	0.292936	0.37057	0	0.0928968	0.196584	1.30952	0.13973	0.176907	0.0938005	0.716592	0.562149	1.07371	0.593161	0.231115	0.533742	0.515381	0.359621	0.350204	0.608226	0.520127	0.819728	0.39179	0.630905	0.217427	0.425927	0.337889	0.626381	0.697772	0.781589	1.08534	0.184741	0.100463	0.127811	6.01001	22.3229	16.7111	0.30776	1.34972	3.24687	2.93305	2.11943	1.67249
PH02Gene38581	1.88256	1.84745	1.9184	0.656386	0.97813	0.250682	0.832404	1.17001	0.520682	3.95962	0.0517232	0.657774	0.992638	2.1993	0.932899	12.4891	5.52432	1.98442	15.4506	5.9703	14.3452	45.3298	44.2821	23.3857	2.16041	23.4015	9.42824	35.1773	19.4217	13.3865	2.08442	3.38511	69.1572	18.3525	191.943	248.13	1.74986	5.53107	4.2977	2.21891	3.70092	2.97532	0.392416	0.261977	0	0.207326	0.0570318	0
PH02Gene14298	0.108167	0	0	0.0445714	0.0913263	0.0936229	0.103627	0.0546209	0	0.0547708	0.115903	0.140378	1.23575	0.586698	1.99093	0.65909	1.64061	2.82555	3.5124	0.557437	0.566437	0	0.318042	0.123885	1.97231	1.67761	2.69268	0.577485	0.55796	1.64818	0.150673	0.597644	0.13849	0.528939	1.78566	1.68702	1.21369	1.24387	1.71811	15.6596	34.2158	29.7802	1.96805	4.65724	1.10441	0.929169	1.66139	0.969913
novel.5103	0.614803	0.0700301	0	0.760007	1.23282	0.665169	0.294498	1.6687	0.184213	27.4339	3.15662	1.29656	0.0292656	0.166734	0	0.756433	0.247251	0.230367	0.259271	0	0.0335367	0.370092	2.06593	1.11489	0.318473	0	0.331111	2.01042	0.0792836	0.0390333	0.214099	0.228638	0	8.98787	1.71884	2.31452	0.0663308	0	0	1.70542	6.04034	7.0264	0.803252	0.0834167	0	1.45784	2.81475	0
PH02Gene23781	1.14143	1.22216	0.604845	1.12881	1.25283	0.716267	0.710788	1.38333	2.18885	0.462374	0.509612	1.2221	0.152135	0.0619112	0.367662	0	0.183617	0.244398	0.0481358	0.137255	0.174338	0.549685	0.671227	0.697226	0.236509	0.0285532	0.0819647	0.152348	0.117757	0.173924	0.423993	0.363844	0.0487137	14.7215	0.395098	0.0306936	0.591114	0.609416	0.667959	0.361857	0.1376	0.146574	0.243027	0.495584	0.116543	1.57289	1.7307	14.3802
PH02Gene22255	0.089631	0.0816764	0.237477	0	0.075676	0.116369	0.0429343	0.0452607	0.268561	0.0453849	0.0640276	0.232643	11.2296	3.30587	2.52962	1.1343	1.19468	1.91913	0.415785	0.15397	0.234684	3.9567	8.77212	0.787026	0	0.0896855	0.128725	1.0049	0.277407	0	0.083235	0.190472	0.726796	3.17765	0.811424	28.1995	0.309448	0.809843	0.374653	0.331506	2.03135	2.85441	1.21442	0.129719	0.915151	0.930345	0.211797	1.16537
PH02Gene34975	213.414	143.486	113.443	90.7634	35.319	44.5941	394.533	711.464	267.748	7.47942	13.2952	91.7082	0.360004	1.41009	0	12.0744	1.57506	0.0506036	0.498336	0.162395	0	11.7134	7.44538	15.9702	0.0979404	0.177362	0.169711	7.57061	0.548599	0.240079	4.77355	1.60716	0.353024	10.7865	0.314641	0.699076	0.203988	0.485316	0.296365	16.9828	1.02566	3.88465	2.4245	0.128266	0.54294	14.5496	43.5604	29.8807
PH02Gene44346	0.0941943	0.0858347	0.0415946	0.194068	0	0.285351	0.0451201	0.0951299	0	0	0	0.305609	3.83813	2.248	3.20742	0.529799	0.606104	0	3.85313	1.00322	0.698792	1.32305	0.830873	1.40247	86.3058	76.2495	177.937	14.5334	14.1878	9.95123	12.2024	11.85	2.1306	1.4586	5.56786	15.0962	12.4796	7.77572	7.99267	29.1647	4.81458	8.75729	13.0906	1.15875	11.3967	6.33826	0.704837	1.73147
PH02Gene15897	0.870503	0.423066	0.461279	0.286959	0.146994	0.251151	0.111195	0.41027	0.417326	0	0.0829121	0.075315	0.1326	0.839396	0.0356055	1.03364	0	0.0994067	1.17473	0.11963	0.354553	0	0.828798	0.0443111	58.4884	6.79406	15.9469	11.1539	3.65213	9.84497	4.68863	8.53412	3.07116	2.08109	5.6864	4.99374	5.61005	4.29014	5.67631	0.122652	0.0559676	0.596178	1.75233	1.5958	1.95536	0	0	0
PH02Gene27394	0	0.074708	0.0241351	0.045043	0.0230732	0.0473068	0.0523617	0.0275994	0	0.0553503	0.136651	0.106397	3.1845	2.56926	2.76649	0.0256179	0.602897	0.280863	0.530131	0.431891	1.07331	1.0967	0.344365	0.396455	0.249148	4.07434	0.0523302	0.466877	0.620251	0.66625	1.49729	0.673657	1.79609	0.111362	0.291057	0	25.2147	19.6186	22.4575	1.8771	1.79215	1.12296	0.698222	3.08495	0.948682	0.117375	0.129151	0
PH02Gene46566	1.65361	1.36733	1.21701	0.706623	1.00833	1.0602	5.51536	2.56691	8.69828	0.837311	0.896877	20.0296	0.0699686	0.332192	0.150303	0.37318	0	0	0	0.0210416	0.48108	0	0.0514506	0.280578	0.0507606	0	0.234555	0.294278	0.126368	0	0.284372	0.650749	0.313655	0.0249574	0.913206	0.32938	0.0264307	0.025153	0.0256001	0.388317	0.738308	0.692085	2.67911	1.88354	1.25065	0.0438417	0.120601	0.631546
PH02Gene04144	0.258249	0.151284	0.114038	0.167222	0.077872	0.0957963	0.371113	0.353963	0.442167	0.112084	0.0658855	0.335152	0.969398	0.200106	0.928033	0.415009	1.01739	0.0947914	0.824584	0.519677	1.85146	0.503387	0.0464893	0.422538	1.42184	2.04879	5.4044	0.64998	0.818308	0.824485	1.42179	1.53664	1.18087	0.917064	1.82711	1.03174	39.8671	26.3488	31.2275	1.01363	2.36603	3.90369	3.34194	4.68526	2.22243	0.818692	0.377768	2.11718
novel.3235	0.00306694	0.00838427	0.00541724	0	0.00517888	0.0106182	0	0.00619481	0	0.0248473	0.0197177	0.00796045	3.21415	1.26648	1.51098	0.862506	1.86633	1.00603	0.566497	2.77332	3.50121	0.70648	2.95264	0.669738	0.033045	0.0889954	0.0293644	0.127716	0.0253124	0.214968	0.0427213	0.0208559	1.06021	0.0924839	0.297247	0.207828	0	0	0	0.489382	1.751	1.40835	0.415543	1.73995	22.8875	2.86945	5.75907	3.61083
PH02Gene29837	0.23002	0.495432	0.701775	1.10292	0.95338	1.01355	0.26043	0.168949	0.275683	0.67765	0.985882	0.0814134	0.589272	0.786381	0.564499	0.156819	0.557436	0.143274	0.811293	1.78169	1.38704	0.0335671	0.087834	0.0798317	0.13865	0.209236	0.240253	0.0223279	0.0431459	0.0849671	0	0.302172	0.571154	0.153382	0	0.337381	14.3666	14.2561	14.8067	0.309361	0.423496	0.515561	1.35995	0.832244	0.640513	0.164658	0.247061	0.675012
PH02Gene20626	0	0.0385524	0.0373641	0	0.10716	0	0.0405311	0	0	0.0856891	0.0604438	0	0.0322222	0.183578	0.0519136	0	0.19445	0	0	0.174422	0.332323	0.10187	0.355413	0.226123	0.350647	0.126998	0.0405068	0.135522	0.0872931	0.257859	0.0392881	0	0.433336	0.0344803	0.0450592	0.0910122	3.83417	2.7453	2.7941	0	0.204005	0.043462	0.0327555	0.244917	0	0.0605704	0.133295	0.45523
PH02Gene05864	0.205005	0.186811	0.150878	0.0844743	0	0.147866	0.0981998	0.103521	0.204752	0	0.0732223	0.088684	0.104091	0.444778	0.104815	0.448411	0	0.0292631	0.0288178	0.258252	0.119283	0.0548473	0.258331	0.0521767	0.113274	0.20513	0.425276	1.56876	0.0704986	0.208249	0.317293	0.26139	0.962405	3.59221	0.254731	6.72545	0.324396	0.589362	0.342764	0.18053	0.0988535	0.0351002	0.0793609	0.247246	0	0.317961	0.134562	0
PH02Gene31136	0.203658	0.216514	0.359727	0.027973	0.0573165	0	0.0975544	0	0.32545	0	0	0.176202	1.47356	1.08009	1.20786	0.190913	1.18565	1.59889	0.0572568	1.79589	2.6366	0.190704	1.62534	0.181418	0	0.679272	0	0.471159	0.5953	0.275841	0.189125	0.201967	1.12991	0.0276636	0.397661	0.328586	18.1054	16.7283	14.6988	0.502161	0.491019	1.18557	0.893512	1.30179	0.658473	0.315872	0.534713	0
PH02Gene18145	0.22724	0.181189	0.100346	0.0468183	0.0239826	0	0.435403	0.71718	0.272352	0.0287659	0.0202911	0.184318	0.432681	0.698445	1.48133	1.5444	1.35776	1.53265	1.72495	1.01493	1.51227	3.60218	1.12154	2.60262	1.64797	22.88	1.87655	6.73323	11.1064	5.3958	2.18938	1.52114	3.29735	1.94461	1.21011	5.56063	45.4297	66.9618	48.0626	0.780431	0.301333	0.291805	0.175937	0.246657	0.609045	1.24035	0.380352	0
PH02Gene08389	3.5961	1.73486	1.55684	4.24204	2.73854	3.72287	1.35104	3.84546	0.676078	0.999706	2.56886	15.648	2.04074	4.58946	2.98503	16.657	8.87987	0.905857	6.00663	0.436056	1.96932	62.3671	35.719	29.0191	1414.04	152.751	1123.59	268.935	211.104	92.9726	100.054	83.1327	79.3848	273.889	281.094	292.68	0.730318	0.75293	1.88631	85.7635	27.7447	24.049	7.64296	3.87785	5.03958	49.1125	51.4296	53.9954
PH02Gene25770	0.526741	0.373328	0.258444	0.0964661	0.247072	0.202629	0.22428	0	0.280582	0.237081	0.292659	0.075955	0.0445755	0	0.215449	0	0	0.150377	0	0	0.0510809	0	0.0983343	0	0.242539	0.292812	0.336218	0	0	0.237812	0.0543503	0	0	0	2.43103	0.251809	32.6329	48.4579	44.6222	6.49396	30.4794	31.3249	0.589074	10.6303	8.18671	0	0.73759	0
novel.6012	0.175208	0.59872	0.154738	0.830256	0.96154	1.25111	0.25178	0.132711	0.472478	0.665378	0.563217	0.170537	0.366968	4.78331	0.80622	16.2601	0.402641	4.8769	1.7733	0	0	0.843757	2.42861	2.07357	0	0.0438287	0	1.49665	0.225944	0.489447	0.650821	0.111699	0	0.107096	1.25959	0.989396	0	0	0	0	0	0	0	0	0	0.219487	0.310511	0
PH02Gene17488	0.443346	0.404	0.939716	0.146148	1.79674	1.45819	0.594631	0	1.16899	0.0897958	0.316703	4.25772	0	0.513004	5.49456	0.415603	6.92814	47.6154	5.01067	3.65564	3.94683	0	0.595914	0.0677028	3.38055	0.975956	1.86772	0.757422	0.27443	0.270217	0.41171	0.602972	0.075684	0.433594	3.11643	1.81211	1.37757	1.23815	1.33428	2.9047	10.7746	8.47136	0.411904	2.43822	2.1728	0.317366	0.419049	0
PH02Gene09529	0.338688	0	0.0747793	0.0697798	0.071489	0.146574	0	0	0.304443	0	0.0604851	0	8.44797	6.06223	12.4678	1.74621	4.43648	4.85871	2.07102	0.581805	1.6258	15.3589	1.70715	9.82689	11.9301	12.7085	30.9683	10.7587	10.657	21.847	5.03231	5.75788	4.9145	3.79543	3.33666	8.01455	201.852	176.932	192.039	21.0268	14.8617	10.7859	2.88446	6.61727	2.85291	19.1533	7.80308	0
PH02Gene47522	3.02341	3.67345	2.52183	1.38425	3.11994	1.74458	18.5054	20.5259	85.1549	5.44323	2.63971	28.338	0	2.18652	1.44275	4.88114	0.308801	0.287714	0	0.577075	0.732991	0.808886	0.846634	2.052	0.696067	0.336138	1.6082	4.66307	1.213	1.70625	1.71579	0.42833	1.72043	1.64272	8.05021	5.78137	0.144975	0.275933	0.140419	1.59747	2.42981	2.41573	1.30046	2.67401	5.31643	1.92381	0.793809	5.12083
PH02Gene47928	0	0.0433788	0.0420418	0	0.080384	0	0.0912106	0	0	0	0	0.0617791	3.26305	0.344268	2.04445	0.66937	0.262552	0.570787	1.84691	1.6682	4.40402	2.06322	4.27902	1.52659	0.591817	1.28608	0.182312	0.457464	0.245554	1.35399	0.0442066	0.121393	0.528219	0.232782	7.14874	2.09933	30.2814	32.6103	34.7818	2.26369	2.93817	2.49406	0.995119	1.37789	1.06929	0.579303	0.449947	0
PH02Gene11850	18.1897	9.00394	8.92475	36.6435	12.5137	27.7948	17.6413	39.4624	5.65205	2.95643	26.7896	226.737	0	0.162405	0.275556	3.78921	0	0	0.189404	0	0	0.901205	4.15035	70.6434	1.11673	0.224701	7.52531	0	0.231675	0	0	0.381773	0	77.0517	0.478346	0	0.193825	0.737821	0.187734	10.2041	0.866281	0.230695	0.173865	0.325003	0.45857	11.4135	30.4236	16.5117
PH02Gene01072	0.754012	0.824515	0	0.248559	0.254647	1.30525	0	0.456901	0.361479	0	0.107725	1.17425	2.2971	1.19966	4.25603	0.141366	0.277245	3.74553	1.3991	0.828967	0.526469	1.21038	0.760117	0.115144	0.124987	0.905366	0.144385	0.322043	0.466732	0.153189	0.140041	0.897305	0.257436	0.491617	0	0.973233	31.6289	26.1361	29.3742	2.70909	4.50846	8.52056	0.583782	1.52775	0	0.215902	0.237563	0
PH02Gene06057	0.114618	0.208892	0.0759202	1.2752	0.580637	0.446429	0	0.0578784	0.0686861	0.406261	0.818772	0.223125	0.0218241	0.020723	0.0351611	0.107446	0.632164	0.122707	0.0966722	0.0393788	0.150055	0.20699	0.288866	2.03475	15.1995	0.458752	4.08785	0.458944	0.97554	0.989673	0.425757	0.60893	0.0978329	1.05091	0.0915558	0.400677	0.0989289	0.0706098	0.287459	1.12037	0.110538	0.235494	0.244039	0.290294	0	1.27175	3.54352	2.77495
PH02Gene36268	0.13253	0.0805121	0.234092	0	0.0745972	0.11471	0	0.0892309	0.0529466	0.0894758	0	0.229327	0.201877	0.319485	1.08415	0.414122	0.243651	1.1729	0.111779	0.910652	1.46515	0.283658	0.18556	0.573423	0.109843	0.663053	0.12689	0.943404	0.273452	0.359006	0	0.150206	0.377071	0.18002	0.988059	0.665239	10.2187	10.4867	13.7754	0.233415	0.553852	0.771505	0.718264	1.08689	0.811895	0.347859	0.243574	0
PH02Gene46061	0.293569	0.167197	0.0324088	0	0.0929484	0.0635239	0.210935	0.333546	1.05555	0.14865	0.104855	0.0476237	0.0558975	0.132693	0	0	0.202393	0.125715	0.340456	0	0.0320277	4.91869	0.0616554	1.98936	0.0608286	0.0367185	0	0.156731	0.18929	0	0	0.311928	0.626443	1.40565	0.508083	0.82889	0	0.0301419	0	0	0	0.0753959	0	0.0265544	0	0	0.0578085	0
PH02Gene14690	0	0.153715	0.0851298	0.0397191	0.020346	0	0.0461727	0	0.0288818	0	0.0688571	0.0938216	0.642376	0.609965	0.206988	0.11295	0.155061	0.309583	0.325198	0.314609	0.441675	0.0773663	0.0809767	0.0919989	30.3984	3.93035	12.3899	2.7532	3.80372	8.24951	2.1707	3.09307	16.887	2.10146	1.25761	4.40641	0.436785	0.277113	0.483495	0.229186	0.232401	0.198046	0.970186	0.5057	0	0	0.0379621	0.605027
PH02Gene10559	0.760489	0.808496	1.1194	0.731189	0.856114	0.438821	0.485711	0	0	1.41194	1.17705	0.328983	0.772278	0.0916641	1.63305	0.831716	0.349532	0.108555	0.641417	0	0	0	0.212957	0.483888	0.210101	0.507301	0.485419	0.270674	0.653806	0.257508	0.35311	0.861916	0.108186	0	1.48493	0.681661	10.721	16.0329	15.3642	0.133939	0.977888	0.911458	0.294398	0.458593	0	0	0	0
PH02Gene09852	1.09811	1.48174	1.19362	0.0696133	2.30002	1.16979	0.121386	0.085309	0.202478	0.128315	0.558153	1.20586	0.418175	1.17596	1.60658	0.277144	0.543532	1.4469	1.51394	0.246678	2.94895	0.135595	3.26423	0.0483723	0.227532	0.063391	0.242627	1.03723	0.50108	1.63033	0.411822	0.682118	4.39808	0.103265	2.45154	3.816	31.3684	36.4607	45.4944	1.87451	1.18121	2.73344	1.40609	7.53364	3.64388	0.317453	0.133068	1.66633
PH02Gene46789	0.0337213	0.0153643	0.0297815	0.0138952	0	0.0145936	0.0161529	0.0340563	0.0202078	0.0170749	0.0120444	0.0218815	0.770492	0.26826	0.693088	0.0474167	0.309977	0.216607	0.554609	0.370735	0.765214	0.0135328	0.0991502	0.0128738	0.237564	0.53987	1.1946	0.0540096	0.034789	0.171275	0.031315	0.0286641	0.057566	0.178639	1.07745	0.181356	19.8936	12.6166	13.151	3.56345	10.8945	11.4145	0.0783246	0.268419	0.482023	0.0362088	0.146086	0
PH02Gene27047	162.582	106.59	130.728	5.88593	6.23715	4.45723	653.717	497.142	185.637	4.62528	2.18967	14.3608	31.4937	19.1753	147.217	8.27555	2.31051	0.630068	3.51606	5.85535	10.728	0.221424	0.824024	0.514903	1.3973	24.6598	3.14028	1.08009	2.78285	2.0551	2.16337	2.21474	1.15121	0.274802	1.07734	2.04417	76.1164	83.792	76.6712	6.73749	1.83282	1.00766	2.20711	0.643255	0.813724	0.219425	0.144864	0
PH02Gene33189	1.97617	1.89901	1.52316	0.621829	0.546052	1.27506	1.06709	1.19748	2.58379	1.63741	0.975335	2.42475	0.383117	0.363787	0.396801	2.86296	0.528452	0.769322	0.303046	0.0740664	0.564467	1.55728	4.73894	1.42659	0.446693	2.80427	1.06644	7.3661	4.26282	0.218994	2.20218	1.3133	0.460027	59.0644	1.4159	2.24154	0.496193	0.472206	0.360449	21.87	2.42559	1.69792	0.612006	0.364003	0.807084	5.06693	5.6319	17.3655
PH02Gene32243	0.0782178	0.128297	0.0690794	0.0644609	0.198119	0.0135401	0	0	0.0937456	0.301004	0.268198	0.10151	0.0357437	0.0565671	0.067185	0.0586585	0.11504	0.107185	0.0527769	0.0537458	0.0409602	1.40626	2.31297	0.728616	6.30128	0.109572	0.179735	30.1166	0.516444	0.349605	12.9728	14.4411	0.173584	19.545	4.26527	6.69693	0.0405067	0	0	6.29835	0.150867	0.224989	4.75993	0.486766	0.207641	6.96537	4.97804	56.1371
PH02Gene41470	0.154756	0.352555	0.410026	0.127538	0.0653308	0.133947	0	0.547027	0	1.88067	0	0.20084	2.06266	1.23111	0.427267	11.5332	5.05011	4.3739	20.623	7.8158	13.7769	122.596	67.7339	46.5562	0.256528	18.3498	2.88933	23.0514	7.34418	1.72926	0.431139	1.05238	30.0511	7.69372	127.82	244.777	7.88078	11.8217	8.99154	1.39006	7.01461	3.49758	0.179726	0.335958	0	0.443124	0.426635	0
PH02Gene28537	0.0276943	0.151419	0.146752	0	0	0.0719114	0.132659	0.0279694	0.431498	0	0.0395667	0	0.485132	0.520741	1.75011	0.0519225	0.10183	0.142314	0.443805	0.456709	0.507591	0.0889125	0.162858	0	2.96099	0.692779	1.85611	0.32528	0.514281	0.22506	0.25718	0	1.06374	0.315993	0.0589917	0.268096	12.5493	11.4194	9.60815	0.0877965	0	0.0569006	0.943442	0.881777	0.226212	0.218072	0.0436276	1.09265
novel.4782	0.0820925	0.0187017	0.0362506	0	0	0.0355271	0.157293	0.186543	0.393558	0.0207839	0.0146606	0.213077	1.54746	2.58256	0.944372	3.75157	0.528233	0.175772	3.11576	0.54998	1.30759	0.0329447	1.01722	0.188043	0.357207	1.66338	1.25759	2.10373	1.22803	1.83461	2.17268	1.90153	3.7838	0.618876	11.104	27.9469	0	0	0.0343143	0.628937	2.07821	0.927669	1.25529	0.594045	1.40395	0.543579	0.113157	0.220832
PH02Gene20555	4.36478	0.795482	3.85482	0.479613	1.47408	0	2.23016	2.05713	5.23127	0.589364	0.831457	12.8396	1.32973	6.73408	1.2497	1.36388	2.94231	0.498434	0.736275	2.39933	7.36501	0.934207	1.95561	0.22218	0.723517	1.45581	1.39301	2.48563	2.40159	2.06913	1.3511	1.97877	0.993486	0	2.78923	0.938964	0	0.717038	0.243261	0.307494	1.96438	1.19571	1.12645	1.68452	50.8044	0.624899	0.458397	0.26092
PH02Gene36885	0.213356	0.145816	0.0942143	0.0439576	0.0900688	0	0.1022	0.107738	0.255711	0.648199	0.15241	0.553779	0.162497	1.04152	1.86534	2.45005	0.539338	2.69527	1.21466	0.146603	0.698297	0.599356	3.89838	2.40287	0.618912	1.54777	2.80881	8.94167	0.660333	3.03425	0.54486	0.589415	1.639	9.25939	26.7001	28.1124	0.0460377	0.0438121	0.0445908	0	0	0	0	0.115793	0	1.52729	0.714223	0
PH02Gene27466	0.254642	0.232043	0.719651	0.167884	0.128997	0.176322	0	0.0514343	0	2.5272	1.05503	0.066094	0.543037	0.626133	5.65558	0	2.43438	3.96924	3.00681	2.58958	1.64462	1.79856	1.96806	3.6164	25.2839	1.98742	47.2009	0.815692	0.683031	2.12111	4.25647	3.63641	0.391231	4.10917	10.5771	6.51874	0.263743	0.334657	0.383181	0.215271	0.0982308	0.470868	0	0.0737065	0.155997	0.656221	0.320915	1.14166
PH02Gene17808	10.7896	8.17302	4.23248	27.9554	18.8976	27.4139	2.51363	5.97564	5.16619	0.16268	0.32513	85.0228	0.265085	0.116174	0.213541	0.200782	0.689099	0.137581	2.77749	0.386329	1.51886	0.945506	0.157441	0.470176	0.332849	5.59899	2.71719	3.74495	3.20402	4.94982	2.11332	2.38958	4.68473	3.75307	0.456237	1.58387	4.27504	2.19912	2.79776	0.622426	0.10328	0.0550081	0.476759	0.0387476	0.410039	0.0191654	0.0632647	0.240069
PH02Gene37732	0.761313	0.612131	0.830569	0.22144	0.56716	0.232569	0.600646	1.71866	0.751428	0.136056	0.319907	0.174356	2.42167	1.61935	1.78594	0.503768	0.452826	1.189	0.944283	1.23087	2.03246	0.754824	0.752428	0.273551	1.37332	2.599	5.61695	0.812902	0.970222	0.909836	1.82985	0.951673	2.82864	0.65697	1.2878	1.15607	43.6006	41.7503	42.4176	3.02873	6.08963	6.30277	0.93616	2.23604	1.09739	1.47465	1.02295	0.883434
PH02Gene39616	0	0	0.0379601	0.106267	0.0362898	0.14881	0.123533	0.0434088	0.154544	0.130584	0.184224	0.0557811	0.0327361	0.0310844	0.0791125	0	0.316082	0.147249	0.326269	0.14767	0.0750274	0.931453	0.288866	0.557914	0.534359	0.774144	0.740752	0.458944	0.48777	0.0873241	0.918038	0.69418	0.293499	1.05091	1.92267	2.26537	0.111295	0.0353049	0.215595	0.772147	3.77211	1.94283	0.266224	1.64845	13.4728	0.461524	0.71096	0.42395
PH02Gene22220	16.4106	24.7097	7.02892	0.116088	16.1747	45.2942	24.8308	14.7953	8.69461	5.06418	1.25781	2.83355	10.0312	9.72879	43.6443	13.4689	125.472	395.952	8.31656	9.43715	8.79039	371.855	734.987	257.594	1.63449	1.26854	0.539477	0.52643	0.145323	0.643916	0.0654057	0.359213	0.240469	55.4502	14.5526	18.1818	1.88451	1.38845	2.64961	0	32.1282	83.0628	0.272653	0.407731	1.7978	86.366	21.6358	15.7886
PH02Gene01222	0.51835	0.539826	0.653984	0.061026	0.125042	0.512745	0.141883	0.0747855	0	1.34983	1.48113	3.07523	4.90666	8.5149	2.58963	2.77664	2.51855	6.53234	3.06033	0.25441	1.22796	1.30755	7.40274	0.339242	1.22747	0.74095	0.638091	3.32085	3.51415	0.526553	1.92544	1.07006	42.095	0.543158	1.41961	4.14176	0.255655	0.060824	0	1.01726	1.42828	1.52143	0.802648	0.428677	0	0.159024	0.233306	0
novel.1742	0.130828	0	0.0577715	0.0269545	0	0	0.125336	0.297287	0	0	0	0.0848933	0.822048	0.614996	0.0602006	0.95047	0.0601306	0.0280122	0.717236	0	0	0.498778	0.357195	0.374598	1.54516	2.09452	0.814197	0.174617	0.708595	0.299022	0.911193	0.361425	0.0279172	0.533126	0.104504	0.316622	0.02823	0	0	11.4057	0.126171	1.0752	0.607749	0	0.200367	2.5052	0.850151	2.25823
PH02Gene38927	4.21354	4.35272	2.91527	4.73663	4.00016	6.05029	1.86022	4.8437	4.7242	3.36253	3.62024	4.78788	0	0.0561701	0	0.382245	0.678259	0	0.27841	0.0800529	0	1.07535	1.82695	2.03115	1.81854	0.446868	2.34246	12.813	1.28205	0.355041	7.93392	2.57481	0.049721	66.6078	0.413607	3.50876	0.0167593	0.0797457	0.146094	4.06273	0.580506	0.897629	0.947109	0.0843052	0.0793016	4.21161	8.39655	54.4965
PH02Gene51300	0.737057	0.854821	1.36106	1.38051	0.622302	0.637951	12.8385	1.08273	0.481842	0.949991	0.430785	3.1305	0.0510329	0.193832	0.12333	0.188437	0.246373	0	0.113028	0.230206	0.233923	0.10756	0.394028	0.716259	0.444279	0.603414	0.192462	0.715457	0.41476	0.816787	0.373343	0.113913	0.285963	0.655313	0.499548	0.360359	0.1735	0.0550375	0.112031	0.354033	0.0646199	0.206503	0.155633	0.0484869	0.54731	0.287791	0.369443	0.300411
PH02Gene06275	1.47206	1.0899	0.8938	0.960413	0.647327	0.398164	0.763895	1.14598	0.588097	0.341633	0.416243	0.119401	0	0.621012	0.0752632	9.91833	0.225527	0.656645	0.0258662	0	0	0	0	2.66945	2.08427	0.245492	0.440444	25.1162	2.53111	1.80689	16.9738	13.8424	0	53.8629	0.489944	1.18753	0.0529399	0	0	21.7456	0.621099	1.32321	1.94702	0	0	1.6465	2.60885	3.8499
PH02Gene47121	0.196478	0.244147	0.189297	0.0441603	0.196049	0.0772996	0.239566	0.18039	0.449558	0.162797	0.484857	0	0.204058	0.116258	0.778068	0	0	0.0305955	0.286235	0.220918	0.280607	0.086017	0.345119	0.177295	0.71059	0.107235	0.239422	0.019072	0.0552815	0	0	0.0151829	0.411638	0.363931	0	0.076849	5.735	6.38205	3.59865	0	0	0.0366985	0.0138291	0.180953	0	0.217364	0.154758	1.21723
PH02Gene50636	0	0.190166	0.12287	0.515947	0.234927	1.02355	0	0.210759	0.333486	7.60816	0.944138	1.17359	0	0	0.0853574	0	0.767323	0.297885	0	3.44147	4.24987	2.28912	2.74657	0.956045	2.47912	1.18328	0.532816	0.965586	0.430587	1.69591	0	0.11826	0.11875	9.35439	16.2251	4.4145	0.12008	0.74279	0.814146	0.367543	2.75052	2.42968	2.36972	1.91281	49.646	2.48978	15.6156	2.43262
PH02Gene42158	0.176581	0.482729	0	2.03733	2.98176	2.59823	0	0.356669	1.69308	0.894121	0	0.229164	0	0.127703	0	0.993184	5.19419	3.17592	0.297866	0.242668	0	0.566912	17.356	0.808961	12.0009	0	2.36693	32.8071	0.182172	0	0.65592	0.450296	0.150721	85.053	0	12.9154	141.284	124.881	8.56195	1.30619	19.9245	17.0517	1.36715	0.511115	0.540878	23.2583	5.14619	24.5421
novel.2845	0.0681659	0.0155291	0.180605	0.0280884	0	0.0442501	0.0653045	0	0	0.414192	0.0973881	1.61448	4.46486	2.63742	8.46897	0.255601	0.971233	3.02123	6.88479	16.4404	31.963	1.57296	9.1051	1.34022	0.776831	0.971955	1.81111	1.20095	0.720822	6.30126	2.29468	1.43409	16.0586	0.722219	72.1101	74.6767	0.23534	0.293952	0.455888	0.684315	5.85079	3.79895	0.699286	7.58399	1.35718	0.292776	0.174498	0.458422
PH02Gene33751	0.100944	0.0919858	0.178301	0.499141	0	0.611598	0.580242	0.101947	0	0.613361	0.504765	0	0	0.146006	0	0	0	0.0864547	0.936532	0	0	0.486122	0.254404	0.385377	0	2.32313	0.289947	0.970062	0.520702	0.717792	0.281223	0.429028	0.430807	0.658159	0.967599	0.434309	6.70876	10.5302	9.19835	0	0	0	0.234464	0	0	0.216781	0.477061	0
PH02Gene43549	0.100021	0.121526	0.265006	0.247288	0.422243	0.404004	0.0638818	0	0.599387	0.135056	0.547782	0.0432686	0.152358	0.337565	0.286377	0	0.0306475	0.0856641	0.0281202	0.526911	0.203692	0.0267598	0	0	1.79614	0.400328	2.01107	1.92238	1.27265	0.067736	1.60999	2.0405	8.22432	0.10869	0	0	0.0575533	0	0	0	0.0643071	0.0342506	0	0.0241261	0	0	0.026261	0
novel.5289	0.267924	0.406911	0.315496	0.0736006	0	0.0772996	12.6628	8.47835	16.9119	0.271328	0	2.08625	0	0.193763	0.273968	1.17207	0.985137	0.305955	0.45195	0.0613662	0.389731	0.143362	1.20042	0.818287	0	0	0.598555	0.667519	0.368543	0.725771	0.580546	0.0759145	0	0.218359	0.285353	0.288184	0	0	0	0.849374	1.2058	0.366985	0.0691453	0.32313	1.09423	1.15075	0.914482	2.72274
PH02Gene21093	0.219242	0.079914	0.193627	0.0542046	0.0555323	0.0948813	0.0630118	0.11071	0.0262766	0	0.0469845	0.19917	2.22084	3.2504	5.04422	7.56324	1.12859	0.638425	5.8803	1.67219	3.11901	3.80094	16.5947	3.9674	1.14478	6.5374	2.74986	4.30742	4.04869	6.92634	5.33425	2.9818	13.6234	2.89466	7.00514	11.4373	99.4413	94.1298	66.9905	0.695043	0.465163	0.788296	1.40888	1.96726	1.74604	2.62095	2.5558	3.99078
PH02Gene05274	0.190494	0.157807	0.0611774	0.356795	0.277806	0.314771	0.364995	0.577159	0.518888	0.157839	0.123708	0.112373	0.224223	0.0751446	0.116875	0.162339	0.0159189	0.0741593	0.087637	0.0713967	0.0604579	1.68185	1.04747	1.56029	0.760714	0.710455	0.431099	0.351332	0.393051	0.228692	0.530702	0.544658	0.19216	1.115	0.295107	0.83822	12.3762	11.1094	11.1042	0.292802	0.0334023	0.0533712	0.25475	0.125315	0.21218	1.43802	0.613821	0.108699
PH02Gene17473	1.32993	1.64636	1.81723	0.454953	1.18643	1.02079	0.649073	0.304108	1.50373	0.0508237	0	0.0325653	0.152892	0.39924	0.0923726	0.0235228	0	0.193421	0	0.0344843	0.284709	0.0402806	0.0421603	0.0191596	0.0623924	0.15065	0	0.0803803	0	0.0509803	0	0.0213298	0	0	0.0267254	0	5.82606	8.38876	7.69876	0.265167	0.120999	0.0773342	0.0971394	0.199739	0	0	0	0
PH02Gene02253	0	0	0.0934104	0	0.0893003	0.366184	0.101328	0	0	0.321334	0.226664	0.137263	0	0	0.389352	0	0	0.271757	0	0	0.184624	0.0848917	0.355413	0.242274	0.262985	0.105832	0	0	0.327349	0	0.0982201	0	0.361113	0.0862008	0.56324	0	4.01675	5.5601	4.95156	0.782378	0.40801	0.86924	0.245667	0.612292	0	0.227139	0	0
PH02Gene15058	3.88256	6.69003	9.60105	17.3947	12.4567	17.4746	0.879175	1.42587	2.03054	61.9809	35.8033	7.05422	0	0	0.0866212	1.12497	1.94671	1.6324	0.476314	0	0	0.679907	0	0.646801	1.46269	1.34207	0.135176	1.43214	0.0728271	3.65717	0.327773	0.780069	0.361525	0.632859	0.225553	0.531509	0.182787	0.231935	0.531129	1.86493	0.680791	2.53817	0.218619	0.970566	0.216228	0.252664	0.166808	0
PH02Gene33309	0.336202	0.432515	0.314388	0.440053	0.417437	0.376583	0.397875	0.239676	0.0474053	1.34187	1.78004	0.35932	0.105437	0.114419	0.145603	0.778639	0.636274	0.118565	0.617164	0	0.086303	0.587307	0.46519	1.87243	1.14738	0.0593659	0.700597	1.03472	1.36698	0.180806	5.05047	1.83236	0.236325	17.5525	0.589767	1.31886	0.256042	0.308642	0.231463	1.23302	0.152581	0.325064	0.704338	0.200353	0.121154	4.53022	6.09072	23.9931
PH02Gene09206	0.885624	0.542221	0.562172	0.0684244	0.221985	0.167681	0.13257	0.0698766	1.16095	0.0980958	0.00988504	0.12571	0.073775	0.0600452	6.21468	0.103775	2.50588	2.33476	0	0.0285252	0.0724645	1.37722	0.848619	1.53204	0.389946	1.46771	1.04667	0.827432	2.42692	0.323308	0.758174	0.799856	0.25985	1.26312	1.7833	6.59371	0.119437	0.0454652	0.034705	15.047	24.9023	30.2793	0.878527	7.18968	64.0598	6.28024	13.2539	5.29827
PH02Gene17373	0	0.0469097	0.0454639	0	0.26078	0.0445564	0.295904	0.0519896	0	0	0	0.668076	0	0.148916	0.157918	0	0	0.308623	0.130255	0	0.0449292	0	0.0432459	0.0393058	0.255995	0	1.6265	0.109933	0	0.0522929	0	0.087516	0	2.09774	0	0	14.7958	12.6851	15.9231	13.6541	2.58158	10.9469	0	0.484265	0.210242	1.91622	0.0810951	0.092319
PH02Gene03355	0.0415693	0.378801	0.14685	0.513871	0.140389	0.143919	0	0.209911	0	4.63072	2.01925	0.107896	0.221622	0.180377	0.127521	0	0.114635	0.178012	0.0701214	0.142817	0	0.0333645	0	0	0	0.207973	0	0.0887723	0	0	0.231618	0.530027	0.141927	0.542065	0.354188	0.0447126	0.251154	0.102434	0.139006	0	0	0.128112	0.289659	0.180484	0	0.0892713	0.130971	0.782761
PH02Gene21566	0.214339	0.358082	0.599442	0.353283	0.0904841	0.247359	0.0342237	0.0721562	0.128445	0.723542	0.255188	0.0927221	0.24487	0.05167	0.175339	0.636268	1.47771	0.979056	0.783379	0.098186	0.280607	0.802826	0.630218	1.47292	6.89864	1.0366	3.18089	0.762879	0.294834	2.06845	1.19427	0.880608	0.426884	1.83421	0.646801	0.806914	16.5883	32.2477	27.0272	2.52925	0.964643	0.623874	1.43822	0.594558	0.765958	1.04846	1.23807	3.90794
PH02Gene49345	1.18578	1.08054	1.20835	0.187928	1.15519	0.710542	0.34954	0.736959	1.42118	1.89364	1.46606	14.8562	0.0694709	0.0659658	0.0559628	0.0855059	0	0.078121	0	0	0.278634	0.146421	0.153254	0.383051	0.0755993	0.182539	0	0.243487	0.141153	0	0.381172	0	0	0.483207	0.145721	0.245278	3.34595	1.31114	2.70702	41.5918	12.4913	18.7876	2.08332	1.05608	4.3306	4.30946	11.2798	0.531632
novel.656	0.149349	0.136095	0	0.123081	0.252193	0.129267	1.28772	0	0.357995	0.907479	0.426748	0	0	0.108009	0.0916307	0.840019	0.274572	0	0.125965	0.410488	0	2.03781	1.00372	1.48245	0.371347	0.14944	0.285988	0.478408	0.154078	0.151712	1.10953	0.507804	0.127477	4.13847	0.159064	0.642568	0.386717	0.613369	0	2.36733	0.576129	0.153426	0.231262	0.216146	0	8.12519	17.6455	10.8474
PH02Gene21678	5.19819	5.33103	4.23895	0.597064	0.82578	0.391919	109.56	87.0703	28.7411	0.183423	0.0517535	0.117528	256.402	113.788	408.859	7.41971	14.2185	13.0769	13.9625	40.0493	68.1164	0.47973	1.97804	0.345735	7.43074	40.9765	18.8328	0.212735	0.560569	2.77822	0.117738	0.0769793	0.912123	0.0738073	0.135033	0.272744	38.1912	36.2557	29.9501	0.172258	0.104804	0.148853	0.406668	1.57278	4.64172	0.246344	0	0.146167
PH02Gene12419	0.065796	0.0599567	0.0871632	0	0.027776	0.113898	0.031517	0.0996744	0	0.033316	0.164504	0.0853889	0.12528	0.142751	0.222024	0.123357	0.453613	0.253582	0.638183	0.180841	0.200989	0.44888	0.248733	0.326547	0.927054	0.230426	0.629962	0.421527	0.441215	0.267349	0.0916513	0.111857	0.365043	0.160872	0.385419	0.0707712	8.03573	7.86344	8.80077	0.104293	0.126907	0.135184	0.560356	0.261865	1.04128	0.753593	0.336863	1.29795
novel.3857	4.34751	3.79237	2.78943	14.7602	6.14908	5.49967	0.284787	0.487855	0.801626	4.06407	2.01733	1.68781	0.113203	0.0268727	0.113989	1.77648	4.9186	0.954734	87.4079	4.51925	5.02679	3.13153	2.68456	1.24836	0.831524	5.20531	1.28077	6.1498	5.06018	1.24562	6.31471	10.8338	32.9852	1.02966	1.14769	4.95602	0.128287	0.183128	0.497022	0.117799	0.0716708	0	2.12891	2.74265	10.623	0.265994	0.556095	0
PH02Gene14032	0.217779	0.158761	0.230802	0	0.0367744	0	0	0	0.417619	0	0.0311139	0	0.232212	0.188997	0	0.571622	1.32125	0.857986	1.46944	0.598569	0.380146	0.664219	0.402493	0.29931	0.649793	0.784481	0.291916	1.11617	1.84233	0.840655	0.283133	0.185118	1.3012	3.47881	1.48445	0.468492	28.7216	26.1167	27.1999	5.52322	5.25065	5.14565	0.539557	0.157591	0.533656	1.4966	1.78398	2.69483
novel.7028	0.0352759	0.0642906	0	0.0290716	0.0446755	0.0305327	0.0675903	0.0356263	0	0.214345	0.100797	0.0686708	0.0806013	0.051023	0.021643	0.11574	0.226987	0.151062	0	0	0.0307881	0.0990966	0.177808	0.134673	0.0438558	0.0529461	0.0675497	0.0376664	0.0545893	0.0179171	0.0327587	0.0749639	0.0602198	0.0862499	0.24421	0.265603	0.0608945	0.0724383	0	0.372773	1.75204	2.46425	0.0819355	0.0510534	0	0.176764	0.236177	0
PH02Gene44266	1.13131	0.589093	1.71281	0.59936	2.31971	2.09828	0.619328	0.0816108	1.06535	2.20954	1.90493	0.838971	4.61592	1.05193	1.68567	0.757514	58.4594	132.397	5.52062	7.32938	5.8538	0.648586	1.8329	0.925507	5.42496	24.2572	8.43328	41.33	15.8397	38.9913	3.30184	3.70922	198.232	4.80769	71.1756	203.476	0	0	0.0675548	0	0.701383	0.249042	0	5.08733	0.577547	0.231384	0	0
PH02Gene25295	0	0.0519827	0.100761	0	0.0240819	0.0987499	0	0.0864181	0	0.173311	0.101875	0.111049	0.152065	0.226903	0.332493	0.0802135	0.0524379	0.0244285	0.0240568	0.0783951	0.024894	0.045786	0.215652	0.239561	0.2364	0	0.081927	0.0913665	0	0.0869222	0	0.0484902	0	0.395183	0.394916	0.0613589	3.69276	3.86567	4.10129	0.120564	0.522639	0.527424	0.0441665	0.288958	0	0.755458	0.269596	0
PH02Gene26793	0.247424	0.338199	0.655551	0.611722	0.522255	0.321233	0	0.124941	0	0.876988	0.706987	0	0.188445	0.178937	1.74574	0	0.68232	0.529772	0.521712	0	0.215947	3.77319	13.7185	0.283379	12.7143	23.7672	7.81757	0.528381	0	6.66051	0.114884	0	0	1.31073	0.52704	1.46373	0	0	0	0	0	0	0	0	0	0.442793	0	2.32953
PH02Gene30508	8.86814	8.59034	7.76767	8.24949	10.5234	10.3675	1.69918	4.49039	9.28914	20.2253	17.9114	21.7566	82.753	29.5545	137.618	1.95873	75.9352	73.2261	2.43857	2.37065	6.72208	18.9938	19.2678	20.8331	15.1431	7.58505	6.9322	15.1765	3.23346	1.06127	23.8486	15.2003	8.37823	518.265	46.7594	72.3897	12.8759	15.9654	17.9553	1481.35	2691.98	2856.82	570.632	1578.54	4324.61	475.924	557.202	498.049
PH02Gene23148	0.824768	1.58665	2.34709	0.57901	0.232119	0.343715	0.702353	0.370205	0.988501	0.278416	0.174569	0.0396434	1.34939	0.972028	0.955822	0.114542	0.477355	0.915679	0.489519	0.272866	0.34659	0	0.102648	0	0.151907	0.183393	0.380213	0.0978508	0	0.155152	0	0	0.234661	0.0497917	2.63526	0.0328568	25.5219	36.5827	37.0797	3.74448	12.2552	10.0105	0.993321	8.86397	3.21248	0.174935	0.360911	1.25998
PH02Gene06257	0.332035	0.806846	0.781978	1.91545	1.12136	1.91593	0.742226	3.35333	0.2653	82.1579	6.00876	2.87273	0	0.160085	0	0.622514	0.101739	0.284374	0.560095	0.228151	0.386391	11.4595	7.25233	7.8592	9.35663	0.885965	1.05969	3.7817	1.14183	2.69831	0.10278	0.752638	0.377879	49.5214	11.6699	8.09521	0.668697	0.18182	0.555156	2.22219	22.0948	10.9152	0.171382	0.16018	0	3.72373	2.09225	1.48864
PH02Gene09535	19.169	18.2442	27.0871	23.8719	20.1407	19.3568	25.098	26.8881	10.9767	25.2363	22.6701	16.5848	13.3019	11.2444	6.92583	12.1793	19.7744	27.3625	5.74851	9.36647	9.66641	5.12851	7.15712	6.50505	9.88558	14.0658	7.74918	10.4614	11.4261	14.2797	8.70278	17.3805	13.9984	5.2076	12.0228	7.33102	16.7289	15.7453	20.6546	152.824	512.696	357.744	9.56439	10.1723	14.1353	7.62334	44.7929	7.8303
PH02Gene34189	0.434032	0.237308	0	0.143078	6.81609	12.0966	0.0831626	0	0	13.8897	1.79829	3.37968	1.71897	1.19279	2.13035	6.50995	6.78259	17.397	3.22146	2.80342	5.07612	47.5867	148.547	40.1659	0.719464	0.347437	0.581789	4.54175	1.52243	6.17261	1.53163	0.811668	4.9643	27.167	20.9869	18.6741	1.04894	1.14083	1.16111	0.275194	6.61359	9.63103	0.134417	0.0628157	0	5.21974	2.46148	0.622701
PH02Gene08499	1.73405	1.17383	1.18141	3.06228	0.752949	2.31565	0.142394	0.400291	0.890696	0.301042	0.495485	0.257191	6.26388	4.62211	6.90013	0.325107	3.05135	4.92218	3.34296	2.68942	6.05377	0.159062	0.874043	0.264804	3.28503	2.87531	3.17821	1.21673	1.02226	1.30853	1.38026	1.13708	2.41045	0.161515	0.422137	0.159872	55.6767	49.4039	62.9976	3.19366	2.72349	1.42511	3.9126	4.08709	2.1246	0.177329	0.0390242	0.621954
PH02Gene20770	1.64086	0.634344	1.18567	0.102444	0.27288	0.107593	0.0952717	0.125543	0.119188	0.0503548	0.0177598	9.77626	0.795279	2.71496	2.54732	0.256363	0	0.0638787	0.314534	0.478327	0.433973	0.119727	0	0.0949142	0.309084	0.124383	0.690305	0.238916	0.153892	0.025255	0.415574	0.105665	0.169765	0.0405244	0	0	0.643752	0.245053	0.436464	0	0.0239765	0.0766207	0.346476	2.12288	0.406146	0.0355939	0.0587476	0
PH02Gene16135	1.12047	0.188085	0.546864	0.145801	0.248953	0.280735	0.197739	0.327569	0.0353397	5.88257	0.484456	2.25773	0.112287	0.063973	0	0.0552819	0	0.0252537	0.223825	0.202608	0.205879	0.331328	0.34679	0.427764	0.048877	0.0295041	0	0.0314842	0	0	0	0	0.075504	1.87444	0.345447	0.158579	0.22905	0.121098	0.221851	0	0.0568729	0.151455	0.205462	0.128022	0	0.105537	0.0232251	0.158638
PH02Gene38507	0.10957	0.0332818	0.0967681	0.0300995	0	0	0.0349901	0.110658	0.437737	0.0369872	0	0	0.139085	0.184895	0	0.0684753	0	0.0312806	0.585288	0	0.09563	0.117258	0	0	0.121084	0	0	0	0	0.296809	0.203501	0.0310458	0.062349	0.0297665	0.583486	0.432134	5.01228	6.65996	4.54942	0.192976	0.457899	0.187601	2.37531	0.502155	1.97642	0.418318	0	0
PH02Gene16388	11.7211	10.4568	5.96006	3.749	2.52596	1.97462	102.344	62.0298	73.9238	5.04961	1.1808	9.59138	0.145664	0.0691572	0.2263	0.268928	0.100461	0	0.0576102	0	0.035769	0.811382	0.286908	0.271199	1.87952	2.13241	2.47206	4.09886	4.67904	0.457946	4.89685	2.98434	0.687962	8.00514	1.9351	0.293879	5.17625	3.45607	3.06068	18.9834	0.59286	3.85932	0.719221	0.0988547	1.1019	0.616084	1.04374	9.60362
PH02Gene31087	2.53805	1.70946	1.88417	1.546	1.95655	1.6237	1.40957	1.11446	1.63116	2.27229	2.20719	3.48478	23.1685	16.7058	19.318	5.17222	4.59848	9.73454	4.34336	3.03298	8.86062	1.88948	5.87117	1.85365	2.43892	9.53267	5.70533	5.695	3.68095	2.42875	1.87871	1.12561	10.3608	0.299784	2.85986	7.51729	148.106	185.511	201.477	9.40658	12.6642	9.82473	8.20191	39.6866	19.642	1.81684	2.28886	7.19025
PH02Gene15062	2.42929	2.39319	1.15971	0.97396	0.277171	0.568283	0	1.65772	0.629526	0	0	7.92435	0.100012	0	0	0.492384	0	0	0.719896	0	0	2.1079	0.661882	0.802106	10.1216	1.24823	45.5755	3.43518	7.17995	0.266782	6.88977	4.63223	0.504373	44.6276	1.74819	2.89547	0.0566693	0	0.0548883	10.1991	2.15286	3.0352	0.0508335	0	0	1.97399	1.29288	4.59209
novel.2819	0.0570192	0.0519588	0.0503574	0.0469906	0	0	0.0546257	0	0	0.230974	0	0.0739985	1.69366	2.30923	0.629697	0.106902	0.471724	1.07436	0	0.235077	0.199061	0.0915299	0.71851	0.0870731	0	0	0.218371	0	0	0.115843	0.158851	0.0484679	0.194676	0.0464707	0.607284	4.96779	0	0.046835	0	0.120508	0.274947	0.175727	0.132438	0.206304	0	0.0816335	0.0449119	0
novel.3269	0.0369808	0	0.0326602	0.0304766	0	0	0.106285	0	0.0443222	0	0.0528342	0	0	0.0267445	0.0680669	0.242666	0	0	0.0311906	0	0.16138	0	0	0.0564728	0	0.0370033	0.212443	0.157947	0.22891	0.225396	0.206051	0.0628695	0.378781	0.0301394	0.472638	1.51153	0	0	0	0	0	0	0.0286318	0	0	0	0.0582569	0
PH02Gene30107	0	0.0946051	0.366757	0	0.438274	0.359437	0	0	0.497715	0	0.0741626	0.134734	0	0	1.14653	1.16787	23.0949	2.22291	46.146	7.20503	3.53383	0	0.261648	0.0792701	0.0860464	1.76599	1.59042	11.7505	15.6375	14.0264	1.15692	0.794241	27.7365	0	0	1.11669	0.268823	0	0.173583	1.53592	0.500615	0.319959	0.4019	0.150253	0.848009	0	0	0
PH02Gene47308	1.9102	0.888854	0.861458	0.46892	0.480406	0.59802	3.11492	2.2165	3.6046	0.0411589	0.0580657	0	2.19776	4.20314	4.01462	39.2422	232.49	251.736	168.104	66.7168	37.1037	0	2.73144	0.341355	0.168425	19.5203	1.43978	14.5812	30.6923	1.81657	22.5699	13.6116	144.243	0	0	0.393441	0	0	0.135907	0.128845	0	0	19.2262	2.55868	0	0	0	0
PH02Gene02167	0	0.0559478	0.081335	0.0505981	0.0259187	0.106282	0.0294097	0	0.073585	0	0.0219292	0	1.5665	1.46526	2.73099	1.43886	3.89419	3.91748	1.44994	0.56953	1.09851	0.29567	0.825248	0.632865	1.32304	0.583622	0.999328	3.40896	0.886767	0.561313	9.92067	5.47983	2.04381	3.75287	2.7791	0.75945	0.0264962	0	0	123.726	61.7866	37.4651	5.60916	10.6628	40.2138	18.3492	20.7464	38.1517
novel.605	0.999674	0.981029	1.66389	0.728792	0.779106	0.73214	0	0.116493	0.23041	4.9256	4.50441	0.299391	0	0.208547	0	0.036043	0	0	0.0810724	0	0.0503363	0.324031	0.129201	0.425683	0	0.0192362	0	0.123163	0.0198332	0	0.107116	0.0980483	0.246137	0.15668	0.266176	0.268816	0.049779	0.0157908	0	0	0	0.0197493	0	0	0	0.0688086	0.0605698	0
PH02Gene32255	41.8133	35.1801	33.1154	5.38741	4.16557	4.96425	48.4478	33.9448	65.1926	1.12419	1.93841	2.8813	0.187882	3.03285	0.45405	0.52031	0.226761	0.105638	0.936278	0	0	0	0.051809	0.0470888	0.0511141	0	0.0590472	0.0658505	0.0636241	0	0	0	0.15792	0	0.131367	0	0	0	0.0515568	0.0651703	0	0	0	0	0	0	0.0971527	0
novel.1255	0.673923	0.546945	0.697483	2.88978	2.84499	3.9282	1.63426	1.5952	1.47659	13.0845	7.10086	3.32077	0.128319	0.175152	0.0969081	0.17768	0.280707	0.550132	0.319728	0.217065	0.147046	0	0.141537	0.353766	0	0.0105364	0	0	0.0217269	0.106967	0	0.0268525	0	0.051492	0.201871	0.0566314	0	0.00864928	0	0	0	0.021635	0.00815271	0.0304794	0	0.120606	0.0746472	0
PH02Gene25931	0.748827	0.20996	0.406978	0.094942	0.0972676	0.0498568	0.607025	0.581743	0	8.80842	0.246887	0.44853	0.0877425	0.0833155	0.247386	0.21599	0.423597	0.493338	0.0485832	1.02908	0.100548	10.5411	19.7917	5.80558	3.43738	0.345823	0.220604	0.123011	0.237703	0.234054	0.0534916	0	0	0.985862	0.858889	0.681535	0.0994346	0.283883	0.288929	0.0608701	0.166655	0.236698	0	0	0.764568	5.52536	22.6855	0.981361
novel.1351	5.69002	7.48153	5.45994	2.54745	2.87582	2.53915	27.6331	16.6232	26.3817	1.35584	1.308	5.80021	0.0599815	0.24206	0.108717	2.04868	0.524854	0.185488	0.0332119	0.148815	0.137471	0.221236	0.19848	0.0901987	0.114227	0.0394012	0.0188508	0.0630684	0.060936	0.0400004	0.0182837	0.117151	0.100832	0.176509	0.146786	0.148242	0.0679743	0.0323441	0.032919	0.644975	0.0189877	0.444975	0.182923	0.641127	0.16082	0.14094	0.465241	0.547286
PH02Gene00952	0.0166032	0.136168	0.073317	0.0684152	0.0140182	0.0287414	0.0636251	0.0670726	0.0994964	0.100885	0.0593023	0	0.101164	0.0960595	0	0	0.0305244	0.01422	0.0280072	0.228171	0.014491	0.159914	0.251065	0.0380318	1.03207	0.34888	0.619972	0.531849	0.428223	0.185526	0.524227	0.522189	0.198404	1.93503	0.565865	0.321456	7.40887	6.24608	7.10663	0.087726	0	0	0.154257	0.108131	0.135618	0.511068	0.470799	1.14636
PH02Gene10178	6.5847	6.95276	8.58462	11.9442	10.4425	9.04653	3.03733	2.60375	3.63278	95.9327	36.7092	4.06929	4.05983	6.72734	6.64773	3.00468	3.74701	7.19115	1.58678	5.60182	3.46644	5.0893	6.40972	5.95876	0.404259	1.39444	0.633786	1.07882	1.36583	1.30947	0.873546	1.15498	0.446063	0.709861	0.111318	0.299793	0	0.028617	0	0.368163	0.0335994	0.107372	1.72634	1.46224	0.924874	1.47145	1.86605	2.1868
PH02Gene17549	4.09611	2.94248	3.80238	34.6932	17.0647	20.858	0.601515	0.724695	1.86337	87.0809	34.8562	0.349217	0.888091	1.64332	1.00891	0.672663	2.3636	2.45827	0.806954	2.09551	0.130474	1.07988	0.803751	1.30125	3.22145	0.0897504	0.973296	0.89389	0.0925358	0.212602	2.9431	1.29615	5.02746	21.5895	0.509497	0.385913	0.309672	0.564844	1.22475	0.442328	0.778525	0.89073	0.578713	0.519252	0.94634	2.11887	0.541651	7.82836
PH02Gene08207	0.457753	0.875971	0.929826	0.414968	0.386484	0.673545	1.27176	2.03412	0.658352	0.0463569	0.0980984	0.475252	0.244046	0.761408	0.280847	0.128733	1.09403	0.0392047	0.308866	0.188722	0.199759	2.16768	1.49974	4.68349	134.912	1.19088	12.8853	8.99341	1.88899	1.16249	27.6308	11.2062	0.429789	57.3036	28.033	5.3668	3.00272	2.21837	3.48237	36.6663	1.5451	1.3167	17.9331	0.430617	0.841277	15.9908	16.5495	134.015
novel.2607	0.104519	0	0.0923077	0.172272	0.132369	0.452326	0.150198	0.0527787	0	0.370465	0.52264	0.203465	0.278616	0.226764	0.224441	0.587871	0.0960772	0.223791	0.176309	0	0	0.377503	0.175609	0.0798048	0.303194	0.836662	0.35025	0.223203	0.539142	0.318519	1.55297	0.977287	0.49067	0.0425916	0.0556591	0.224845	0.902121	0.85851	0.218442	2.0433	10.3318	5.42231	0.647378	0.226899	0.106716	0.187048	0.288141	0
novel.2318	1.63496	2.84428	5.11943	2.8173	2.38434	3.98806	2.1359	1.80131	3.38464	2.55886	4.67171	3.66497	0.339608	0	7.2041	2.6473	0.273255	0.891085	0	0.40852	0	3.69818	0.124863	0.567437	51.8625	0.446169	16.9346	0.634818	2.14674	0	1.79434	0	0.507464	7.26816	0	1.59872	0.898011	1.09877	0.745533	1.57065	0.286683	0.458071	0.460306	0.860439	0	2.34075	4.33168	0
PH02Gene29455	1.44086	1.12542	0.646358	0.0942413	0.308959	0.158364	64.2642	56.3128	13.8426	0.694841	0.310416	0.563945	115.993	42.9547	316.408	3.04442	24.7867	22.5848	4.34022	44.2068	87.35	3.02885	14.6597	2.35748	3.81008	14.6004	14.4524	0.708197	0.401114	1.81215	0.530969	0.583225	0.995594	0.521913	0.876909	0.861006	25.6819	18.2035	17.5137	2.58601	1.14694	1.12777	3.50605	3.37619	12.8901	5.15714	5.36832	6.80858
PH02Gene40403	0.580154	0.528667	1.11014	1.91247	1.30621	0.502146	1.48214	3.3202	3.47663	4.50436	2.97009	2.13326	11.9302	15.7338	17.3819	13.2337	20.5319	35.8581	26.7494	26.1774	18.2285	4.26842	13.809	11.6649	3.12546	6.28883	7.31365	25.2949	7.48154	12.6707	9.6078	19.5615	41.9263	24.5082	24.2009	44.7217	3.00444	4.84476	6.54755	71.4225	684.364	488.316	81.3756	249.231	478.717	9.13659	21.8582	91.7308
PH02Gene38293	4.79606	2.26926	3.74698	1.06414	1.86893	1.27728	3.18097	2.23555	7.62738	0.373615	0.263542	4.0697	0.140492	0	0.113175	1.21044	0.0847824	0	0.155582	0	0	1.18444	0.387411	1.90142	5.5039	0.553728	1.2363	6.40132	2.09335	0	2.14126	2.35199	0	37.5846	2.55403	1.38888	1.1941	0.757584	0.46263	1.07211	0.0889485	0	0	0	0	0.660235	0.217943	2.64648
PH02Gene40405	0.51223	0.570498	0.351854	0.234522	0.14416	0.0492616	0.763355	0.632278	0.204639	0.634013	0.48788	0.960214	1.90729	1.44062	2.86335	0.586882	1.72648	3.07093	0.768051	2.0727	4.02357	0.228405	0.765003	0.391109	0.754743	0.455593	0.653911	2.85624	0.939463	0.809411	0.317118	0.387031	4.42074	2.08734	0.303084	0.734617	5.10887	4.20741	5.42411	6.3752	52.3635	34.6716	3.61334	14.4559	1.97577	1.38522	2.82425	0.969646
PH02Gene08773	1.25763	0.627067	0.796348	0.508441	0.941619	0.82153	1.36397	1.24616	1.82013	0.768971	0.474618	1.50895	1.24701	0.943838	1.28115	0.711807	1.04699	1.52421	1.02069	0.945679	1.2426	1.71408	1.41533	1.28638	0.92434	1.92321	1.38587	1.49487	1.17505	1.92835	1.12382	1.37158	1.62031	0.42546	1.59217	1.93976	31.6633	26.137	41.3009	2.00601	1.60189	2.26703	0.808355	1.30499	0.702603	0.985197	1.86904	0.297881
PH02Gene17918	0.0819839	0.298832	0.0724054	0	0.207659	0.0709602	0.471255	0.165597	0.491297	0.0830255	0.11713	0.425589	5.24505	3.08311	1.9114	0	0.904345	0.631943	0.82977	4.56302	15.885	0.131605	1.51521	0.187795	0.271797	0.246101	0.784953	0.350158	0.761217	1.41578	0.532935	0.557509	6.36797	0.400902	3.40537	1.5873	0.42457	0.336704	0.274151	0.0866352	3.39981	12.886	2.28509	40.4009	11.1331	0.117375	0.129151	0.661619
novel.3977	0.844953	0.769966	0.482857	0.450575	0.293753	0.38718	0.999952	0.80315	0.536132	0.453012	0.497074	0.580535	1.55206	3.48669	0.609891	0.792078	4.61455	1.66018	3.31176	1.63932	2.68955	1.19679	0.208773	1.02466	3.74871	5.42094	4.23535	4.2457	3.33299	1.91861	6.50805	5.15439	3.39395	1.62033	1.64103	2.19192	1.02959	1.2656	1.24654	74.4251	16.5851	9.39504	9.27413	13.2357	3.04488	5.19463	3.05365	0
PH02Gene36461	0.452407	0.700837	0.399551	0.167777	0.286478	0.274103	0.303392	0.205606	0.677774	0.0687233	0.161588	0.264207	0.361794	0.278104	0.707797	0.0212048	0.0207933	0.0387469	0.248022	0.108802	0.217169	0.054467	0.0380059	0.0345432	1.03114	0.158439	0.649735	0.0241532	0.0466732	0	0.105031	0.0961399	0.347539	0.239663	0.0240919	0.0243308	6.65769	6.76318	6.65647	0	0.0654453	0.0232379	0.140108	0.39285	0.531205	0.388623	0.231624	0.304248
PH02Gene13751	0.109942	0.175324	0.0485485	0.0226513	0.0232062	0.095159	0.0526635	0	0.0658838	0.0278347	0	0.0356702	0.104668	0.0198775	0	0	0	0.0706207	0.023182	0.132203	0.167922	0.0441211	0.0461801	0.0209864	0.250584	0	0.236843	0.029348	0.0283558	0.0558409	0.102097	0	0.140762	0.0672022	0	0.0591277	1.80296	1.6255	2.06799	0.0871346	0.159042	0.169415	0.127681	0.0596679	0	0.157402	0.0216493	0
PH02Gene43431	0.0184684	0	0.0163106	0.0152201	0	0	0	0.0373036	0.0221347	0.056109	0.0131928	0	0.196924	0.0400689	0.487232	0	0.0509301	0.0158174	0.186921	0.81217	1.35398	0.0296463	0.170664	0.0282028	0.0306137	0.0184796	0.106095	0.0394397	0.0381062	0	0.0857524	0.0470959	0.189165	0.195673	0.0393395	0.0397297	3.82568	1.71418	2.91804	0.0975807	0.0534327	0.170753	0.357471	0.320742	0.188566	0.0793227	0.0290937	0.0993612
PH02Gene07236	5.36364	6.51684	2.78204	10.6999	11.9324	12.7851	1.75361	1.5047	6.83658	0.258656	0.6994	1.32587	0	0.184713	0.261173	5.34723	13.3043	0.328124	39.5657	0.731253	0.37153	0.512498	0.286088	0.357532	0	0.7667	0.0815143	0.136359	0.439164	0	0.118593	0.0361845	0	0.0346935	0	0	0	0.104896	0	0.179935	0.246319	0.131192	0.032958	0.246431	0.478097	0.0304724	0	0
PH02Gene00475	0.0448479	0.0204339	0.0396082	0	0.0378654	0.0582264	0	0.0226467	0	0.0227089	0.0640739	0.20371	0.25618	0.275689	0.371462	0.0210207	0.123677	0.153642	0.226956	0.0616326	0.195712	0.0899901	0.0376758	0.119852	0.31595	0	0.128819	0.0239435	0	0	0.0416476	0	0	0.0913779	0.119413	0.0723587	2.92253	4.27317	3.74924	0.473923	0.15138	0.138217	0.208337	0.373212	0.503697	0.545769	0.653514	0
PH02Gene43953	0.0631159	0.0575145	0.111484	0.156045	0.0532892	0.163888	0.120933	0.318714	0	0.191753	0	0.163822	0.288424	1.96275	0.116171	2.30748	3.65514	1.18924	0.266169	0.303582	0	1.41843	1.43161	2.26501	0.209245	0.505235	0.0604302	0.134786	0.651143	0.769377	1.28946	0.107301	0	0.514396	0.806661	0.678885	0	0	0	4.26859	24.4085	14.5888	2.93199	4.52158	3.41546	0.496992	1.09371	1.24508
PH02Gene08486	0.469544	0.302028	0.390292	0.204861	0.559679	0.358596	0.211687	0.251051	0	0.895077	0.276226	0.179225	0.0631089	0.259674	0.254189	1.13924	0.761681	0.354834	0.955123	2.44825	1.37406	0.421205	0.301642	0.506142	0.206028	1.96223	0.581789	8.90655	26.8421	6.81793	1.8211	1.57303	1.50882	0.292637	0.323587	0.802137	3.52824	3.6753	3.83298	0.350247	0.745836	0.624234	0.23523	1.11926	0.620419	0.197718	0.152288	0
PH02Gene20269	1.8516	2.3977	1.37707	16.0625	29.0448	22.2681	0.560171	0.984206	3.97116	1.77643	1.74037	3.03534	0.29689	0.352388	1.49476	30.1469	169.667	139.302	535.906	5.29004	3.57229	134.926	36.5131	72.1769	5.89621	86.103	5.41173	73.6718	8.94789	18.413	2.17196	5.79862	99.4013	6.90989	15.0498	75.157	0.0841129	0.400233	0.162939	1.54472	1.40975	2.60294	1.58447	0.211558	11.2436	9.13865	1.919	0
PH02Gene41917	0.243058	0	0.0919974	0	0	0.210376	0.0332651	0.0350675	0	0.0703275	0	0	0.132228	0.251113	0.404766	0.292948	0	0.059477	2.5186	0.119295	0.606103	0.167215	0.787583	0.106049	0.0575571	0.486412	0	0	0.035822	0.0352721	0.0644896	0.118061	0.11855	0.028299	0.0739627	0.0746963	0	0	0	0.0366925	0.133946	0	0	0.125631	0	0	0	0
PH02Gene48373	2.14088	0.216765	0.233426	0.196038	0.0892622	0.114384	0.202569	0.0800795	0.126711	0.107066	0.132164	0.960435	0.0402605	0.420521	0.0486483	0.07433	0.0971834	0.0226368	0.0891693	0.072645	0.0461362	0.0848555	0.0444077	0	0.0657182	0.105787	0.0253059	0.0282217	0.0272675	0.0536978	0.0490891	0	0.0451199	0.064623	0	0	0.0228127	0.0434198	0.0220958	0.0558603	0.0254897	0.0271522	0.0818539	0.019126	0	0.0378404	0.0208184	0
PH02Gene17938	0.0288412	0.131408	0.229244	0	0.0730525	0	0.110522	0.349533	0	0	0.0206026	0	0.373426	0.0625739	0.548547	0.108146	0.636282	0.938651	0.121627	1.03052	0.729989	0.208338	0.121145	0.110108	0.071712	0.461741	0.027614	0.0615912	0.0297544	0.175786	0	0.0245159	0.566204	0.0235057	0	0.0620442	5.82504	7.74661	5.85897	0.0914326	0.973508	1.4518	0.111649	0.834814	0.265028	0.144521	0	0
PH02Gene50000	7.45327	10.2473	10.5089	14.5478	26.3858	20.5982	7.01514	6.47084	1.25374	167.115	52.0279	80.6061	5.57702	10.5913	5.93666	2.32895	7.45226	20.3822	5.18344	1.52742	2.73897	5.45742	10.106	4.99201	0.108375	0.785032	0.25039	1.95468	0.944294	1.06263	1.7	2.00068	1.33932	0.319707	0	0.42194	0.902883	0.966639	0.437254	1.79631	2.52209	2.28359	3.23962	1.04083	0	13.198	2.36887	0
PH02Gene01323	0.243451	0.352343	0.240303	0.295048	0.35064	0.297482	0.0411586	0.0723146	0.257454	0.145026	0.0716094	0	0.283582	0.486764	0.131793	0.0134245	0.144804	0.0245301	0.0120784	0.0885613	0.0374963	0.126435	0.252641	0.0546722	0.379813	0.386893	0.164535	0.0764554	0.0443222	0.16002	0.119689	0.0852108	0.171128	0.466855	0.381306	0.169439	6.45213	4.76396	3.35214	0.0453994	0	0.0147116	0.155226	0.0414514	0.160839	0.625332	0.372236	0.74478
PH02Gene17027	5.90284	4.33611	3.72371	12.5091	4.88209	8.65425	9.63668	13.6262	10.9008	9.63774	7.70189	4.37749	2.29375	1.30681	16.4819	0.0564638	1.2181	1.1865	1.72728	1.53135	1.9451	0.338412	1.11321	0.183962	82.9703	7.77479	98.6734	0.450203	0.248561	1.28491	0.391544	0.409599	3.8045	1.52179	1.66793	3.10981	8.47407	5.04644	6.24393	1.08206	0.290444	0.24751	0.699517	1.78704	0.553493	0.517409	0.379547	1.08019
PH02Gene41527	0.625573	0.570055	0.552485	0.515547	0.162515	0.208253	0.507111	0.631787	0	0.0487324	0.0343751	0.374704	0.109951	0	0	0.180439	0.707749	0.535778	0.649385	0.0661307	0.209995	2.0084	0.687233	0.808333	32.0662	0.433352	12.3937	3.49396	2.53187	4.54607	3.08341	1.43165	0.369665	12.9422	4.86888	1.03519	0.041534	0	0.0804574	3.05106	0.464079	0.889824	0.186284	0.0348217	0	2.82466	1.51613	2.33005
novel.3734	0.390424	1.86782	0.517214	1.2468	0.782889	0.718095	0.935088	3.69658	0.233965	1.72981	3.24219	9.31035	1.89565	1.65883	0.568904	3.01944	1.25611	1.46292	1.35834	2.54858	0.937074	4.66129	0.614977	0.81979	0.444935	1.75798	0.420537	1.14642	46.4714	1.38811	1.08769	0.995615	20.8697	0.238647	0.935599	0.577426	0.126368	0.0801727	0.0407989	2.73331	0.800117	0.802165	2.22931	10.3121	0.647776	0.279482	1.65294	0.612649
PH02Gene22221	23.922	44.9605	11.884	1.00813	32.0177	92.4686	54.4299	27.3169	23.9468	16.9306	5.63148	17.1104	211.286	204.066	372.262	117.604	878.22	2746.94	63.1662	94.7026	69.3978	614.959	2347.29	572.872	9.35019	30.6008	5.9863	3.77341	1.26202	3.45179	2.14577	0.808755	0.348047	94.1593	241.319	228.8	2.58094	2.7911	3.63611	0.430896	73.2749	198.974	47.5659	58.6202	64.2541	259.007	175.899	95.7955
PH02Gene28026	2.67814	2.96342	2.87208	1.57651	1.93815	2.31803	2.56572	1.54557	2.52199	0.968631	0	1.2413	1.16557	0.27669	0.938931	10.0422	2.28598	5.57046	5.96973	0.657225	0.166959	27.1763	11.2493	13.1456	3.96371	18.9498	4.9452	25.9408	12.0385	13.7969	3.90819	9.4312	1.14297	2.3386	3.87106	9.67075	9.90663	8.01356	4.4778	261.783	53.8699	94.7217	5.7762	0.692136	14.2581	116.945	52.8875	0
PH02Gene44461	21.8011	21.4262	23.8313	21.6698	29.9889	28.7675	3.23425	4.36992	9.80196	83.9305	80.3813	10.984	0.0181072	0.447034	0.0291728	0.891466	0.0218541	0.386874	0	0.0980165	0	0	0	0.762416	0.413795	0.166522	0.773933	0.0761562	0.0245271	0.0724518	0	0	0.101464	0.0581285	0	0.0255721	0.389881	0.488202	0.496879	0.0251232	0	0.0244234	0.460173	0.602134	0.534031	0.850936	0.0936311	0.127908
PH02Gene20522	1.16841	1.93134	1.91981	0.806154	3.87714	2.04612	0.234285	0.274421	0.390797	2.44905	1.99927	0.987382	0.496682	2.00439	9.2191	4.94154	35.7429	50.6396	2.24594	3.64081	2.25296	3.99106	7.23611	4.95857	1.1936	21.8054	3.61622	78.9747	99.2632	124.817	0.731764	0.946984	13.104	0.442908	2.19943	4.3548	0.58632	1.83016	1.43109	0.0574276	0.131025	0.055828	0.105188	0.45224	2.1085	0.447374	0.107013	0
PH02Gene17730	0.142646	0.0216645	0.188971	0.0195929	0.14051	0.0823106	0.0683292	0.168074	0	0.625988	0.135865	0.030854	0.271608	0.223517	0.495937	0.26744	2.22912	2.09726	0.10026	0.228705	0.207498	1.31665	1.41804	1.25254	0.137932	0.142733	0.136576	0.0761562	0.0735814	0.169054	0.132467	0.141462	0.44644	1.04631	1.16476	0.997312	22.2643	14.9976	16.3175	5.42661	35.4468	29.1371	0.0368139	0.292465	1.11661	3.04635	2.77148	1.25776
PH02Gene44965	3.5417	1.61369	1.04264	89.996	56.9815	66.589	2.63903	12.7178	21.224	121.549	30.7817	0.510707	2.99717	0.711488	3.50087	32.8318	80.6676	161.272	12.1146	2.83921	5.49534	3.79021	24.9596	35.3054	41.4219	4.72515	18.8389	12.3956	1.01496	5.19675	0	0.501759	4.53455	55.3245	12.5737	30.4761	126.182	103.274	30.1018	40.3373	916.526	784.679	30.3155	4.41385	56.0504	47.7482	44.1698	204.132
PH02Gene21453	0.0819189	0.298595	0.101287	0.0945153	0.0276658	0.0425423	0.0313921	0.0165465	0	0.199103	0.187259	0.0637878	1.3227	0.995293	0.95494	0.153585	0.692782	0.631442	0.248734	0.562889	0.815067	0.0789001	0.330328	0.137607	0.122212	0.163937	0.078433	0.402362	0.13522	0.266289	0.0304293	0.04178	1.14672	0.280409	0.139597	0.140981	5.23221	12.0983	9.73834	0.415519	1.46945	1.21183	0.266382	0.746914	0.234194	0.19938	0.193574	1.66008
PH02Gene15779	0.241839	0.472235	0.213584	0.085416	0.0291694	0.358835	0.330982	0.348916	0.828139	0.244911	0.0740386	0.0448363	0.920954	0.549678	0.360342	0.0323864	0.0635159	0	0.32053	0	0.0301531	0.0831882	0.232187	0.237413	0.0859025	0	0.132313	0	0	0.0350951	0.384997	0.176203	0	0.112628	0	0	2.20663	5.19313	4.65002	0.0365085	0	0.0354915	0	0	0	0.0741937	0	0.774471
PH02Gene02942	0.19511	0.0296323	0.201033	0.267989	0.274554	0.506624	0.0311533	0	0.0779476	0.0987943	0.0232293	2.02568	0.247668	0.141103	1.23697	0.579184	0.298918	0.250655	0	0.0446885	0.0283813	0.1305	0.027318	0.0993163	1.32063	0.748375	5.0438	0.0694436	0.0670957	0.132131	0.120791	0	0.111024	1.13961	0	0.0699543	0	0	0	9.99968	18.9418	12.427	0.251767	0.0705935	1.52728	3.9107	7.09493	0.991388
PH02Gene06648	0.341352	0.444369	0.323004	0.381785	0.205861	0.379869	0.817559	0.738735	0.409117	0.913607	0.992793	0.791074	0.352834	0.599531	0.538537	0.0457131	0.0448259	0.187942	0.185082	0.167538	0.255365	0.254408	0.348213	0.204786	0.282917	0.0243971	0.210103	0.208276	0.0503086	0.297218	0.0905696	0.062177	0.624348	0.317946	0.155811	0.236034	9.95417	8.99231	8.31642	0.206125	0.117572	0.225431	0.302042	0.299944	0.0995794	0.279262	0.211256	0.918251
novel.4449	0	0.0144522	0	0	0	0.0549088	0.030388	0	0	0	0	0.0617475	0.277821	0.045879	0.0778439	0.0148673	0.0437363	0	0.0267531	0.185261	0.581366	0.140023	0.0399703	0.0242192	0	0.126955	0	0.0677377	0	0	0.029456	0.0674061	0	0.0258514	0.0168914	0.017059	0.0136888	0.013027	0.0397758	2.7318	0.856528	0.928683	1.12968	1.82477	0.226704	0.14759	0.112429	0
PH02Gene06479	2.45782	4.18726	3.86944	10.7882	6.58636	8.18562	0.614256	1.403	2.11325	14.1767	6.94661	4.36853	1.26153	0.850105	8.65436	2.25393	5.79561	9.93022	6.66963	2.20284	3.6374	13.4659	19.7051	9.99521	44.6385	26.8386	65.7371	12.7795	9.09523	15.1974	4.41601	7.63019	16.4182	28.8712	28.6241	67.8159	314.841	419.171	410.228	32.6916	41.3261	47.3147	4.0127	4.94901	3.05503	26.7737	12.2469	9.58207
PH02Gene10936	0.646826	1.62091	0.734471	0.932859	1.18976	0.959748	4.51477	7.67571	2.10421	0.912383	1.65021	0.35976	0.545423	0.150359	0.609448	0.844558	1.86869	1.1871	2.10427	1.15875	0.383079	0.964152	3.72608	1.9226	161.289	45.629	57.7721	10.0392	20.2098	48.2706	3.75418	1.90474	11.9885	55.5029	8.24224	1.51571	6.71938	7.26739	6.60476	1.58675	1.18076	1.56628	0.339825	0.167165	0.165106	2.44742	2.34725	23.7177
PH02Gene36406	0.0890515	0.162297	0.157294	0.293556	0.375934	0.462465	0.25594	0.179872	0.42692	8.20664	1.08143	1.04013	0	0.0644019	0.382453	0.417394	1.14602	1.2203	0	0.856658	0	0.500324	0.149621	0.747941	0.221421	0	0.596835	0.0950859	0.643097	0	0	0	0.228031	0.217731	0.474222	0.574711	0.0768618	0	0.0744462	0	0.257644	0.548895	0.0689467	0	0	0.318734	0.701426	0
PH02Gene22741	0.216496	0.253649	0.628236	0.458791	0.940059	0.829852	0.0296298	0	0.481882	0.532457	0.508147	1.72593	0.282667	0.201304	0.132828	0.0289927	0.14215	0.0529772	0.339113	0	0.377907	0.297883	0.0519641	0.236149	0.281969	0.433256	0.355344	0.330238	0.255258	0.062835	0.258489	0.157738	0.184791	7.68796	0.1647	0.232867	0.0266945	0.12702	0.180989	0.130731	0	0	0.263401	0.156663	0.442095	0.132838	0.0974436	1.1925
PH02Gene22856	0.223889	0	0	0	0.0945153	0	0.0714968	0	0	0	0.079967	0	0.227359	0	0.0228939	0	4.69922	9.65149	0	0.0769202	0.13027	0	0.0313474	0.0569828	0	0.186687	0.178635	0.0796867	0.0384962	0.0758105	0	0.0634373	0.127401	0.0304116	0.119226	0.0401363	15.0085	27.1559	27.9193	4.49522	5.57789	6.78502	0.086671	0.027002	3.00983	4.32726	10.7279	0
PH02Gene02358	0.342667	0.312256	0.189145	0.282398	0.32548	0.741478	0.0820707	0.432588	0.15401	0.216888	0.275381	0.111177	0.228361	0	0	1.28489	0.866222	0	0.0722536	0	0	19.6992	8.88791	11.7084	17.2889	6.42891	14.4358	52.8249	27.5743	2.61067	112.489	74.8217	0.987135	257.491	2.23537	22.8979	0.813343	0.703658	1.50395	39.0171	1.65234	6.29238	7.99228	1.20882	0	33.1149	25.1687	83.1912
PH02Gene22046	137.889	202.272	182.536	156.139	299.4	216.596	8.16118	5.44106	173.182	0.209846	1.43088	3.37642	0.227961	3.87962	1.08769	0.0647488	0	0	0.83501	0.348046	0.381798	0.0369588	0.077367	0.140637	0.0763294	0.0230377	0.044088	0.147503	0	0	0.0213808	0.0391416	0.157216	0.0938218	0	0	0.198721	0.983396	0.461943	0.267629	0.0222041	0	5.22294	8.58022	4.51348	0	0	0
PH02Gene31888	0.115562	0	0	0.095237	0.0325233	0.0333411	0.0369037	0	0	0.0390101	0	0	0	0	0.0236338	0.0361102	0	0.0329914	0	0.158812	0.0672402	0	0.0970814	0.0588244	0	0	0.147526	0.082262	0	0	0	0.0654874	0.0328795	0.125578	0	0.0414335	0.432222	1.0125	0.805074	0.203531	0	0	0	0	0	0	0	0
PH02Gene13130	0.0811431	0.0369709	0.0477752	0.0222905	0.0228365	0.105349	0	0.0273164	0	0.041087	0.0869465	0.0526531	0.86521	0.713972	0.713571	3.41027	0.410241	0.0463305	0.262347	0.557558	0.448527	7.06633	4.2945	6.53638	0.201758	0.108257	0.220122	6.20932	1.28359	0.783058	3.11458	2.21866	0.38093	22.4628	0.331283	0.770963	1.44741	1.99951	1.65065	14.5341	1.08252	1.72274	0.900474	0.655679	0.262355	28.9364	56.5102	21.0638
PH02Gene27129	0.0538799	0.114562	0.0793081	0.0740058	0	0.0466351	0.258091	0.199522	0.107627	0.0181881	0.0513186	0	0.0683939	0.129886	0.187324	0.0336721	0	0	0.0605917	0	0	0.158566	0.256493	0.191985	0.684731	0.0539127	0.137566	0.134239	0.0370572	0	0.10007	0.137398	0.0306596	0.234198	0.153026	0.115908	3.79788	3.30448	2.26717	0.113873	0.190527	0.073801	0.0278104	0.0649817	0.0550125	0.359982	0.226343	0.644173
novel.669	0.178484	0.166815	0.161673	0.411104	0.262751	0.435727	0.276218	0.244965	0.471714	44.1823	6.62345	0.142544	2.44341	1.55227	1.50501	2.76714	2.5662	0.180302	2.92199	1.60063	2.46448	0.235087	1.91848	0.286538	4.83239	1.92789	5.56486	1.82272	1.54863	0.102277	4.03745	1.93342	1.36721	0.473694	0.063365	0.3052	1.13367	0.499962	0.397897	7.87811	0.247162	0.305595	2.58661	0.844484	17.6863	0.697803	2.50531	0.484233
PH02Gene11278	2.83568	1.23048	2.62363	2.11437	2.05216	2.68814	1.423	1.63648	36.2519	7.93138	12.6362	8.41165	34.5556	37.3043	19.5519	86.5823	196.864	272.702	42.9365	53.5367	30.1705	33.4895	33.1239	25.2602	20.2569	54.1809	19.6515	54.3568	52.1011	54.8677	15.5492	21.4641	41.9537	152.642	82.8383	148.874	7.80875	8.09674	8.35354	49.2292	88.423	62.1459	29.5867	50.0292	224.04	36.0549	28.1854	1190.34
PH02Gene39712	0.150802	0.229032	0.0443945	0.331411	0.424412	0.261051	0	0.253834	0.301233	0.356343	0.502718	0	0.114855	0.0363534	0.863543	0.0471219	0.277245	0.21526	0.339176	0.207242	0	0.322767	0.380059	0.806009	4.95782	0.25149	2.6952	0.375717	0.829745	0.612756	1.44709	1.23914	0	1.63872	1.12429	1.29764	15.4891	22.9981	16.6832	0.424955	0.48478	0.309839	0.350269	0.254625	0	3.70631	1.02944	4.59753
PH02Gene08530	34.1773	33.8815	34.3405	68.3526	33.9849	54.1081	16.0516	19.5506	15.6408	199.862	82.1366	38.8538	0	0.458617	0.08191	0.625754	0	0.0857564	0.0844515	0.183471	0.0873905	0.428618	0.70097	0.713559	3.20888	1.0353	2.78018	2.17392	0.688662	1.59351	2.35559	1.04972	0.740701	0.516834	1.06643	1.3642	0.0288076	0.05483	0.0558046	0.0352699	0.0965645	0.205725	0.904438	0.0724562	0	1.88748	1.73509	1.01755
PH02Gene10945	5.46489	6.07304	4.35553	0.659081	8.89047	5.07617	0	0.269228	0.479252	1.6198	7.42679	5.36243	3.95917	13.7845	29.1947	3.12373	10.6596	15.7537	26.3064	7.41858	14.0763	4.7072	1.56764	1.1195	4.30843	6.26844	22.0779	16.6517	9.62571	2.43719	34.2866	20.1675	10.3531	2.064	9.65333	4.44443	363.771	258.928	393.122	23.804	57.4596	91.6053	16.9244	76.3903	34.159	0.190829	1.57481	0
PH02Gene38580	0	0.125929	0.183072	0.113888	0	0.0598059	0	0	0.248442	0.209924	0	0	0.105252	0.249854	0.635898	0.518183	2.28657	0.769322	3.03046	1.51931	2.77409	12.2564	10.7387	3.27102	0.744489	4.14833	0.727722	4.72186	2.35239	0.561522	0.769993	0.939748	12.2084	2.53413	21.7831	42.9579	0.83494	2.38373	2.25281	0.146034	0.932918	0.354915	0	0.150001	0	0.346237	0.816376	0
PH02Gene45307	2.74377	2.50027	2.16358	10.2158	16.9607	12.2135	0.891845	1.435	10.1003	7.24429	9.73002	12.0178	0.0746332	0.425205	0.330667	12.6307	145.159	102.558	41.6551	3.87165	4.36179	60.4823	51.1213	30.7888	110.333	14.1684	328.189	175.886	570.83	762.147	17.7448	27.9458	97.5676	22.9208	20.2993	100.448	0.126868	0.120734	0.0819202	1.60505	4.34716	2.01334	0.0758686	0.248184	3.65189	8.31239	7.13958	0
PH02Gene48765	0	0.0422275	0	0.0381897	0.0195626	0.0401091	0	0.163801	0	0.0469288	0	0	3.19409	1.59187	0.241665	0.152041	0.617659	0.0793767	0.312676	0.159208	0.101112	0.0371937	0.506082	0.0707652	0.902571	0.625971	0.48805	0.643243	0.430265	0.0706101	0.2582	0.256038	0.118661	1.17078	0.197418	0.12461	10.9991	8.96391	9.20072	0.391753	0.201107	0.285631	2.74467	0.368863	0.212914	0.364894	0.255503	0.290865
PH02Gene31597	0.310676	0.094368	0.365838	0.170689	1.09294	1.21006	0	0.156881	0	0.36706	0.184942	0	0.078873	0.0374467	0.0635367	0.145617	0.428374	0.266081	0	0	0.22596	0.0415593	0.478486	0.751178	14.2908	0.155432	16.3105	30.9613	4.59401	2.78773	53.9507	10.3433	11.8446	11.3941	3.97063	12.3085	0.625682	0.850621	1.9912	0.109434	0.898848	0.585121	0	0.449628	0	0.0370658	0.0815694	1.90361
PH02Gene49160	0.110926	0.151622	0	0.022854	0.0468277	0.192021	0	0.0560139	0	0.0561676	0.0396198	0	0.802599	0.240664	0.20417	0.0519922	0	0	0.210505	0.0952755	0	0	0.0465933	0.169393	0.0919369	0.110993	0.159309	0	0.0858285	0	0.10301	0.0942902	0.520747	0.0226012	0	0.0894852	2.72864	1.75393	2.08649	0.0293048	0.0534885	0	0.236177	0.0602019	0	0	0	0
novel.5539	0.662327	0.762375	0.400225	0.287282	0.382615	0.120688	0	0.0704111	0.125339	0	0.174311	0.0904796	0	0	0.106937	0.0326779	0.0320437	0	0.0882039	0.0479057	0	0.643515	2.31348	1.70346	22.6512	0.592969	11.7817	24.1567	5.79004	0	18.9699	16.0306	0.327297	110.403	9.02185	3.29958	0	0	0.203994	43.2098	10.1864	16.1149	0.296882	0	0.498289	6.33826	12.7677	35.7274
PH02Gene40948	36.7288	26.2972	45.905	3.51336	9.82917	7.37986	6.2834	2.15276	5.50252	1.32841	3.5139	17.2364	0	1.8973	0.502999	0.614828	0.452173	3.22993	1.52124	1.014	1.43108	0.526418	0.826476	0	0.271797	0.492203	0	0.525236	0.338319	0	0.304534	0.418132	0.419866	0.935439	0	0.352733	0.283047	0	0	0.346541	0.316261	0.168444	0.253899	0	0	0	0	0
PH02Gene13408	0.117053	0.0799989	0	0	0.0247072	0.0506571	0.028035	0	0	0.177811	0.0627126	0.15191	0.111439	0.0423265	0	0.0274321	0	0.0751887	0	0	0.0255405	0	0.393337	0.0446877	0.533585	0.117125	1.37289	0	0.12076	0.118906	0.108701	0.0248747	0.0499557	0.166948	0	0.0314761	0	0.0961467	0.0244639	0.0618472	0	0	0	0	0	0	0	0
PH02Gene05347	2.61984	3.8323	8.46346	2.84087	15.4836	8.59289	1.18888	0.905163	0.578407	0.139638	0.443243	2.86314	0.577598	2.14396	1.01517	0.129258	0	1.29903	0	0.0947456	0.120344	0	0	0.473769	0.114282	1.10376	0.198028	0.0736149	0.426756	0.140068	0	0.0586036	0	0.224755	0	0	45.641	59.4041	60.1141	14.6438	11.968	11.2612	1.06756	3.6918	2.18216	1.52992	1.24899	0
PH02Gene27359	0.543683	0.330288	1.28043	1.19483	1.3771	0.627437	0.520861	0	0	0.73412	1.29459	1.41116	0	1.57276	0.333568	0.50966	3.3318	8.53677	51.8169	8.8414	11.2302	7.27288	9.89597	4.28962	0.300408	9.61091	0.520548	1.35456	3.92628	6.44334	0.841477	1.07834	4.33125	0.590803	1.35112	3.1189	0.312841	0.297717	0	0	0	0	0.841875	0.655707	0.555111	0.648652	0.428239	0
PH02Gene38980	0.568101	0.31061	0.576987	0.538411	0.335756	0.442542	0.979657	1.66386	2.0086	0.201362	0.0608732	0.331772	7.52865	2.34185	2.6664	2.52962	11.6193	17.4917	2.58742	3.41564	3.81787	0.615562	7.30193	3.23158	28.1804	15.0638	58.9345	32.453	3.01835	3.98193	2.18938	2.4628	4.38839	27.433	14.6121	65.4138	22.9478	28.068	35.0259	291.551	431.59	427.407	8.9508	40.3489	151.159	42.1921	50.2512	19.5866
PH02Gene42655	0.118113	0.0807231	0.0521567	0.121674	0.0747927	0.204463	0.141444	0.178929	0	0.0299034	0.0843737	0.153285	2.22646	2.15684	0.90583	0.0276805	0.135716	0	0.896578	0.182608	0.386575	0.260701	3.89456	0.248007	0.342628	0.177277	0.367533	0.189175	0.0913896	0.179973	0.521002	0.150599	7.68721	0.144394	0.72333	0.28585	0.229377	0.218288	0.296224	0.124814	0.0284771	0.273009	0.0685853	0.0213675	0	0.169101	0.116292	0
PH02Gene49541	0.380536	0.693529	0.756172	0.901621	0.522095	0.205855	0	0.096079	0	4.28725	0.305814	0.308658	0.289826	1.30722	0.671231	1.11476	14.6042	38.1726	1.48442	4.77197	6.35187	5.3068	7.87214	2.86924	0.630787	1.57067	0.77423	26.6141	82.8354	41.3617	0.265036	0.6065	4.1007	1.27932	5.3701	18.9818	0.451615	1.71913	1.07367	0.552923	1.51383	2.39441	0.147312	0.309788	0.437102	0.612909	0.0374668	0
PH02Gene28598	0.8011	1.0758	1.52672	0.382222	1.92232	1.45975	0	0	0.252667	0.0426988	0	0.0547186	0.706476	1.00625	1.24169	0.158099	0.65888	0.469443	0.4623	0.144858	0.110397	1.1506	4.07335	2.06037	11.8465	2.36257	12.7162	4.32194	1.56593	0.0856607	3.5239	2.47295	0.25192	38.0743	2.2453	0.907027	0.291134	0.207795	0.599216	1.38121	0.93523	0.909597	0.261153	0.793272	0.473544	1.56947	7.20665	1.6635
PH02Gene49241	0.0621663	0.453194	0.0549032	0	0.157462	0.0538073	0.0595568	0.313919	0.149015	0	0	0.0806784	0	0.0449586	0.419553	0.174828	0.228581	0	0.36703	0.299014	0.43406	0.598754	0.104449	0.189867	3.8128	1.4929	14.5231	0.531031	0.192404	0.2526	0.11546	0.317059	0.0530623	0.506657	0.198631	0.401202	1.44873	4.90203	3.1702	1.05109	10.9714	5.30066	0.192525	0.134956	0.698204	0	0	0
PH02Gene42963	0.126813	0.0288896	0.0279992	0.130636	0	0	0.0607449	0.256145	0.341973	0.128424	0.0679413	0	0.845111	0.366844	1.28377	0.534948	1.3697	0.543051	1.25675	0.522821	0.691748	0.712482	0.399499	0.387308	1.89188	1.04684	1.09275	0.778586	2.8128	3.73577	0.853787	1.07795	1.35302	1.57613	1.75581	0.886613	21.2341	23.8012	17.996	0.569532	0.45862	0.683943	0.417277	0.963538	2.26588	1.06664	0.874002	0.625408
PH02Gene06719	1.97658	2.70174	2.18206	4.10143	4.3807	4.70471	0.811546	1.10505	0.972969	0.393189	0.756408	1.64904	1.77424	1.65919	1.73242	1.75363	9.73356	4.081	2.3518	0.99437	1.0782	3.99445	4.29947	2.12905	2.80837	6.07461	2.80491	33.5045	69.2222	108.747	9.8332	13.2612	12.1713	2.58897	1.76683	5.58085	5.78827	5.39248	7.05221	2.05142	4.45918	2.39313	2.04955	2.80953	1.29737	1.31385	0.945248	0
PH02Gene35888	6.08161	4.82349	5.07268	2.32036	4.78608	4.614	2.19386	2.42648	4.18438	0.304142	5.76568	32.9833	0.228736	0.271495	0.0921302	0.950172	0	0.0321521	0.189978	0	0.0655296	0	0	0.28664	0.280029	0.187818	1.00641	0.200423	0.271106	0	0.766962	11.1688	0	0.550725	1.19949	0.161518	1.42569	1.17175	1.3495	0.714071	0.289635	0.848443	0.959156	0.217325	0.0383299	0.349353	0	0
PH02Gene44669	0.102277	0	0	0.0842884	0.0863531	0.177049	0	0.309879	1.59355	0	0.0730612	0.530933	1.16845	3.84626	0.815755	0	25.7604	47.5646	0.172526	0.491942	1.16045	0	1.03105	0	0.0847685	0	0.19585	0.109208	0.21103	0.207791	0.0949785	0.0869384	2.44437	0	0	0.550053	0.176554	3.19236	1.62455	73.7102	121.421	90.0441	0.475118	0	53.9887	45.3196	42.8578	0
PH02Gene35127	0.319991	0.583185	0.130433	0.182569	0.166259	0.191745	0.400885	0.522043	0.265511	0.498549	0.316502	0.575002	0.262461	0.462835	0.196325	0.0230744	0.158386	0.084326	0.186847	0.304443	0.236315	0.770498	0.86849	1.46596	0.224411	0.270927	0.306375	0.078848	0.0761822	0.0500085	0.182866	0.230155	0.27313	0.982991	0.262159	0.26476	10.7926	9.56325	7.30507	0.182078	0.237385	0.15172	0.15246	0.231555	0.301586	1.2158	0.736748	0.838717
PH02Gene10064	2.61218	2.29379	4.27841	1.44821	1.96488	1.76764	2.36602	2.68609	3.58613	5.09834	2.64633	1.04783	1.04901	2.06086	0.757621	0.756875	3.71093	8.21671	1.20174	1.17485	0.704682	1.18172	1.59595	2.9011	24.6811	5.27506	15.0516	9.63537	37.1894	133.11	1.10262	1.09003	3.32418	2.59342	0.657588	1.12388	14.9624	14.8633	16.001	4.36641	10.718	8.44079	3.16235	4.29601	12.0746	2.61787	3.36685	4.59939
PH02Gene38617	0	0.0662902	0	0.0299758	0.0614201	0.0314823	0	0.0367344	0	0	0.025983	0.188818	0	0	0.223162	0.647843	1.30398	0	0.460172	0.624826	0.44444	0.583879	0.152782	0.833173	0.150733	0	0.104476	0.0776758	0.0375248	0	3.58042	8.06965	0.0620929	0.830037	0.232436	0.195618	0.0627885	0.0896297	0.0608152	1.76809	0.736644	1.75621	8.16678	11.1073	0.185689	0.703011	0.572996	0.587071
PH02Gene02823	2.3986	1.63201	1.44049	1.39689	2.07916	1.38405	0.643416	0.839774	0.881596	1.03641	1.21083	0.290534	1.12046	0.555093	11.4002	0	0.529168	1.1778	1.05198	0.219753	0.558253	0.333697	0.42987	0.439544	1.74943	0.992025	5.72602	0.44393	0.494909	0.877161	0.653382	1.0874	1.11921	1.58996	1.1581	0.550394	30.502	57.3719	47.8576	2.4333	15.0205	8.96925	0.371415	2.45312	2.48167	2.19779	0.856478	5.13318
novel.7202	0	0.316943	0.184305	0.171982	0.117463	0.120417	0	0.0702531	0	0.493121	0.248457	0	0.317882	0.0503072	0	0	0.127887	0.714925	0	0	0.0607124	0.167497	0.175313	0.212454	0.057654	0	0.0666021	0.148552	0	0.211989	0.193795	0.177389	0	0.17008	0.148174	0	5.04337	5.65663	5.52456	0.294035	1.94549	1.57214	0.107715	0.755057	0	0.199182	0.493124	0
PH02Gene22389	1.25212	0.684597	0.552914	0	0.317151	0	1.67938	1.26456	1.65076	0	0.178889	0.324996	0.381458	0	0	0.352129	0	0	0.950464	0.688293	0.437129	0	0	0.0956045	0.103777	0.62644	0.239767	9.09136	2.196	0.127193	14.6509	21.7125	0	1.83686	2.26707	0.538719	0.216145	0	0	29.5064	0.724526	4.50205	2.52052	1.08728	0	2.50969	6.50923	0
PH02Gene44504	1.5117	0.459181	3.1152	0.415275	0.63817	0.872291	0.241374	0.254453	0	0.510303	0.35996	0.653954	1.91892	1.63989	5.10115	4.95987	3.24241	15.3208	4.03754	1.5581	0.879589	11.9311	27.9389	4.42462	21.2996	25.9667	15.4387	17.4865	12.4765	5.88656	6.78517	16.4907	11.1828	20.1233	11.002	23.0352	28.2701	36.6301	25.0648	54.3139	255.373	196.451	4.09644	6.74579	2.82971	7.39464	9.52571	0
PH02Gene42475	0.314328	0.494747	0.302841	0.376791	0.627284	0.643058	0.903402	0.259732	0.410977	0.607705	0.204127	0.259592	0.130582	0.0619969	0.315574	0.214297	0.446544	0.0489472	0.0723036	0.294524	0.498799	0.412834	0.21605	0.894557	0.426305	0.400298	3.83031	16.0186	17.8649	19.2452	0.185753	0.364347	1.90246	3.81938	27.1777	14.4152	0	0	0.0477774	0.483144	0.523603	0.528397	0.154868	0.971862	0.0875279	0.184099	0.157554	0
PH02Gene23565	1.37374	1.84091	1.10619	1.99787	1.09163	1.25897	1.35478	1.02014	1.11378	2.78238	2.13583	1.10115	0.830866	0.759724	0.99157	0.984768	0.482828	0.692089	0.920103	1.05499	0.352638	0.356722	1.35771	0.709555	0.301387	0.60643	0.309478	0.0862839	0.416833	0.738782	0.975542	0.412135	1.10359	0.889093	0.301227	0.391133	23.2606	22.7666	22.1918	0.768534	0.81828	0.456578	0.813337	0.964839	0	0.520613	0.445547	0
PH02Gene45039	0.0463401	0.0422275	0	0.0381897	0.0391252	0.0601636	0.0443949	0	0	0.187715	0.148963	0.120279	0.123528	0.134052	0.113725	0.0217201	0	0	0.117253	0	0.060667	0.0743873	0	0	0.172833	0.162289	0.310577	0.123701	0	0.117683	0.0860665	0.0196952	0.138438	0.0377672	0.345482	0.024922	0.659948	2.2838	2.3825	0.465207	0.201107	0.0714076	0.0896951	0.134132	0	0.132689	0	0
PH02Gene05185	1.39124	2.72571	4.30044	0.45862	0.704781	0.842921	0.133284	0.140506	0.750344	0.774905	2.8821	0.631936	0.264902	0.301843	0.384108	2.1519	0	0.655348	0.234682	0	0	0.167497	1.63626	3.39927	290.634	1.6009	87.0489	113.196	3.94705	3.0385	30.2966	47.4812	3.62188	350.761	208.185	58.0619	23.5958	23.5407	29.4256	59.3215	8.65406	8.71825	14.0568	4.27866	4.9717	9.66033	7.72561	12.2255
PH02Gene49199	0	0	0.71398	0	0.0758405	0.0777477	2.58166	0.453591	14.2109	1.45547	1.47584	2.09834	0.136827	0.194886	0.165334	0.336819	0.412853	0	0.151523	0.246888	1.25437	0.504675	0.377304	0.137172	0	0.179761	0.344014	0.863214	1.57539	0.182495	0.583912	0.229064	0.996726	0.0732082	0	0	0.15506	0.442693	0.450561	0.759376	0.606397	0.738224	0.55637	1.36501	5.59456	0.192904	0.353763	0
PH02Gene00619	5.44617	2.31959	1.93441	1.26843	0.399847	0.358664	1.02083	3.82628	3.26367	0.0599497	0	3.07302	0.856642	1.62684	0.145279	10.5437	6.69319	0	6.89018	0	0.154999	7.69717	3.87899	13.3792	2.30599	13.9791	3.91082	9.29172	19.9705	7.33639	8.19101	28.4809	0	188.401	5.29607	9.2327	11.7517	7.29365	6.33454	107.221	1.31307	1.76359	14.2081	0.128511	0.483535	45.0458	34.5978	175.911
PH02Gene20978	0.384669	0.460072	0.849317	0.35664	0.669856	0.665892	0.714011	0.922664	0.633921	0.608682	0.120219	0.28081	1.20852	1.39096	2.49283	0.292986	1.0829	1.87377	0.364996	1.53635	1.11211	0.829752	0.141379	0.513995	36.2856	2.88677	3.84414	1.02684	2.4555	4.10294	0.558155	0.245235	2.09314	0.450665	0.384087	0.749933	5.10472	5.01593	4.54232	1.57516	2.13311	1.87706	1.11684	1.9833	2.25834	1.48007	0.984717	0.948543
PH02Gene13015	0.146698	0.0334197	0.0647793	0	0.0309645	0.158716	0	0	0.967011	1.00279	0.209586	0.380764	1.5642	0.848734	0.720033	0	0.0674246	0.0628203	0.463984	0.277201	0.544148	0.264922	1.50966	0.33603	0.0911888	0.146787	0.0702277	0.234958	0.151343	0.260784	0.272459	0.187046	0.125214	0.328787	0.624963	0.710057	4.84311	10.4531	8.30872	0.155021	0.530533	0.188378	0.0283946	0.291926	1.2357	0.393797	0	0
PH02Gene15127	0.902619	1.18807	0.708589	0.0826518	0.338705	0.954862	5.47662	2.32961	16.9483	0.101565	0.358213	2.60312	0	0.290121	0.369191	1.41023	0.645334	1.03074	0.507529	0.413477	0.525191	0.724464	1.26379	0.306306	0	0.200704	0.384093	0	0.103466	0.611268	0	0.341001	0.171208	0.408687	0	0	0.259688	0.411891	0.586896	1.37775	0.773766	1.13332	0.776487	1.01603	1.12639	0.430756	0.552969	0
PH02Gene10572	75.9079	133.477	127.416	37.1134	291.735	207.551	12.3426	4.57158	42.7064	20.4523	48.8353	222.782	0.265199	4.78456	0.427267	19.4759	0	3.18102	2.64314	0.398766	0.911709	0	0.292517	1.86107	0.096198	0.696826	0.555641	0	0.239484	0.353711	0	0.197321	0.297209	0.0945949	6.42811	0.749061	0	0	0	0.245304	0	0.119236	0	0.0839895	0	0.166172	0	2.60187
PH02Gene44908	0.0394274	0.143713	0.139284	0.0324929	0.199733	0.0682518	0.0755447	0.039819	0.283527	0.199641	0.225319	0.153505	1.62156	1.48272	3.79783	1.33056	1.88463	1.28318	1.89549	1.05658	2.44321	2.97466	0.861176	2.19763	3.75796	8.04808	3.20872	2.39965	0.732163	3.40436	1.64762	1.60869	2.4567	2.6992	0.419922	1.52671	40.6323	40.2225	43.5743	2.66651	0.988619	1.21511	2.10629	2.16834	2.9387	1.04428	1.02483	2.12122
PH02Gene39754	89.3282	75.0348	75.0849	293.121	151.845	233.752	12.9578	11.7085	8.55068	135.168	319.269	5.401	1.13203	1.28989	3.00931	0.417995	2.32267	0	1.12825	1.53195	0.129724	0	0.499453	0	3.69566	2.08212	2.70385	3.33279	0.306677	0.30197	0.414079	1.26342	15.4777	0.363408	0	0.479615	3.72033	3.41839	8.9464	2.67011	1.14673	4.12264	0.805535	0.537774	0	0.319193	2.45852	0
novel.1747	0.735229	0.692312	1.29866	0.0201972	0.144844	0.0212123	2.93486	1.65832	1.61551	0	0	0.222639	0.149325	3.49161	0.0451088	0.183792	0	0	0.0413408	0	0	0.0983521	0.329414	0.149701	0.0203123	0.0980902	0.0234648	0.130842	0	0	0.0227588	0	0.251023	0.0199738	0.0261019	0	0.0211529	0	0	0	0	0.0251767	0	0	0	0	0.0579113	0
PH02Gene46006	7.00419	6.21637	7.15241	0.0901921	10.3181	5.71507	0.524233	0.700008	1.13678	0.295549	0.938142	4.87637	0.19449	0.184677	1.4772	0.0683947	0.234736	4.31164	0.307684	0.325866	0.668622	0.204959	0.0612925	0.167125	1.33035	0.255517	1.32726	0.116857	0.112906	0.29646	0.135508	0.248074	0.0934134	0.0891943	0.0777066	0	8.02909	49.3515	36.0171	0.385498	5.62904	5.4715	0.367174	12.8031	1.78786	0.261141	0.0574682	0
PH02Gene13236	0.0454564	0.0207111	0.0401456	0.074923	0.230275	0.0393443	0.0435483	0.0918159	0	0	0.0487075	0	0.103862	0	0	0.0426119	0.0835699	0.0389316	0.095848	0.0780861	0.0396734	0.16418	0.038187	0.485911	34.887	0.477583	7.24644	1.28622	0.703435	0.300142	3.60918	2.37632	0	57.6267	25.3444	1.24679	68.0713	95.9574	104.009	10.3997	0.876764	1.91459	2.62194	1.43087	1.25312	5.3365	4.1175	65.3176
PH02Gene45324	6.2473	7.30335	5.88039	17.7827	19.5717	19.4591	0.43313	0.373581	1.08372	11.3839	30.7694	3.22706	0.422595	0.118896	0.0504333	0.0192644	0	0	0.173327	0.169449	0.143487	0	0.0172639	0.235366	0.0681296	0.0616885	0.118055	0.241372	0.063603	0.229631	0.267174	0.75114	0.140327	0.318223	0.15321	0.0884171	0	0.0168799	0.0171799	0	0	0	1.1774	0.104096	0.0419646	0.0294216	0.064747	0
PH02Gene05245	0.0218162	0.0795202	0.192673	0.0719166	0.110517	0.0188828	0	0.132197	0.0784414	0.110467	0.0623373	0	0.182774	0.299772	0.16062	0.20451	0.240649	0.186847	0.202404	0.0149906	0.171367	0.490286	0.329892	0.383125	1.08489	0.982326	0.396869	0.232945	0.337604	0.243776	0.222854	0.092722	0.14897	0.71121	0.278825	0.258124	10.7895	12.2749	10.8882	1.26797	2.8193	2.03947	0.574288	0.110508	1.47014	2.40501	0.635802	0.606426
PH02Gene18072	0.0535232	0	0.0945397	0	0.0903799	0	0	0.0540548	0	0.16261	0.0764682	0	0.285353	0.541911	1.21502	0	1.722	1.9253	0	0.330996	0.420425	0.128877	1.25898	0.245203	0	0.160667	0	0.0571501	0	0.0543702	0	0	0.411164	0	3.81933	0.633274	40.7455	80.3212	63.2692	44.6822	84.8597	70.05	0.870228	5.07375	12.4598	11.5326	9.86503	1.63177
PH02Gene03620	31.745	29.4135	20.4256	101.791	59.3556	61.8479	32.3984	48.8981	66.2274	515.304	403.764	50.3832	8.79605	12.8496	11.0465	33.5339	7.75801	8.74998	16.0848	9.80769	8.99425	21.3912	23.8573	34.3231	3.36247	2.22232	4.28127	10.308	3.33001	9.95699	3.79497	4.68196	1.64295	37.4327	2.58622	7.23043	0.84346	1.4351	0.841708	10.3267	7.6823	12.4727	10.8905	6.30005	7.19603	31.9033	25.191	14.0998
PH02Gene10933	0.0966421	0.0880654	0	0.106193	0.0951948	0.0139412	0	0.032534	0.0965229	0.0652467	0.11506	0.0836137	0.257618	0.128134	0.0790576	0.0150991	0.0592243	0.013795	0.244532	0.0442704	0.0421736	0.0517116	0	0.0737904	0.373792	2.83656	0.66313	1.51347	4.43674	4.4668	0.164534	0.09584	0.371202	0.0393818	0.0514644	0	0.278045	0.264603	0.134653	0.765938	0.326206	0.364028	0.0374118	0.1049	0	0.0115301	0.0253738	0.288857
novel.799	0.0564274	0.123407	0.00996695	0.186012	0.0285852	0.029304	0.227047	0.604072	0.148784	0.0228577	0.00806174	0.0439383	0.0859532	0.163233	0	0.592438	0.114113	0	0.152296	0.0232637	0.0492487	0.072464	0.13273	0.0603186	1.88006	5.57842	0.907641	2.14494	5.9029	2.41892	16.7263	3.35754	1.39675	1.35206	0.576942	0.752608	0.00974068	0.0278094	0	7.45359	0.435349	0.556491	0.454355	0	0.115227	0.0242359	0.0622241	1.05242
PH02Gene05331	0.0619488	0.310481	0.136778	1.65923	3.03362	2.65415	0.0296742	0.250257	0.0371235	0.658727	0.730174	0.964754	1.95805	3.09129	5.94821	9.63999	43.4208	44.6207	10.5021	1.70268	3.7577	5.94174	5.75064	2.27043	7.62459	21.8813	42.9721	61.4172	183.934	177.712	5.86788	13.4542	43.729	6.21008	2.90306	6.39678	2.08529	2.82407	2.79659	0.916488	5.67564	4.20024	1.55879	2.06209	4.3327	0.421284	1.04909	1.22206
novel.3924	0.504981	0.460165	0.164309	0.175227	0.224399	0.299055	1.60413	0.858943	3.55175	0.161494	0.123408	0.672603	0.0708487	0.144159	0	0.199318	0	0.0113815	0	0	0.0231967	0.0213321	0.0446552	0.0101467	0	0.0132971	0.076341	0.0709474	0.0274195	0.0674964	0.0123407	0	0.1588	0.0324916	0.0424604	0.0428815	0.0229399	0.0109155	0.0111095	0.182558	0.397293	0.122866	0.0102888	0.0865466	0.366345	0.0190257	0.041869	0.142991
PH02Gene48001	18.6018	19.6029	32.2318	4.82915	7.0061	4.73146	2.29826	3.93208	6.12749	0.0796539	0.196653	7.80886	0.299527	1.62116	1.06166	0.0368663	0	0	0.331697	0.648551	0.240268	0	0.0330381	0	0.228165	1.73145	1.05431	0.0839845	0	0.439446	0.0730419	0.0334293	0.436384	0.128207	0	0	1.49354	1.16291	1.41372	0.083117	0	0.0404009	0.0913456	0.199209	0	0	0	0
PH02Gene25758	0.0693287	0.0789699	0.122457	0.0142838	0.0585346	0.0150017	0.0664185	0.0700173	0.145411	0.0526571	0.0123812	0.0224934	0.171608	0.0376038	0.404087	0.0162476	0.207119	0.0445329	0.0146184	0.309645	0.090763	0.0417337	0.072802	0.0661692	0.172382	0.208113	0.199136	0.0740266	0.0715237	0.176064	0.0321907	0.0736642	0.177527	0.0282515	0	0.186427	3.71	3.08932	3.10076	0.183155	0.267443	0.195859	0.0805149	1.12878	0.495502	0.124071	0.0273038	0
novel.3119	2.22426	2.29971	1.32219	5.21716	3.06974	3.07288	6.10582	12.3981	0.871517	57.6991	9.19724	4.774	0.130312	0	0.0262434	2.80683	0.825707	0.659419	0.0721539	0	0.186662	0.549306	0.57494	1.04512	0.77994	0	0.737173	3.24276	0.264771	0.738669	0.238331	0.181797	0.0730202	6.6236	2.64229	3.17459	0.258434	0.175672	0.107277	2.07924	18.7694	26.6727	0.298055	0.154763	0.13102	1.8678	1.98781	1.41913
PH02Gene24013	0.0687519	0.219276	0.394676	0.141649	0.0870715	0.119015	0	0.13887	0.164801	0.174063	0.0245563	0	0.0261816	0	0.0210908	0	0	0.55939	0.0869809	0	0.270024	0	0.115514	0	0.113965	1.96062	0.0329132	0.110116	0.177322	0.13968	0	0	0.0293417	0.112066	0	0	0.0296704	0	0	0.0726525	0.0331522	0.141258	0	0	0	0.147647	0.16246	0
PH02Gene38583	1.40695	1.28209	1.63496	1.52565	2.56335	0.640931	0.212825	1.047	1.2425	1.72479	0.846358	0.576605	0.451187	0.428423	0.408889	0.0694161	0.204207	2.34657	0.874381	1.17028	1.35722	0.178303	0.124416	0.226161	0.67511	0.44457	0.354495	0	0.0763945	0.0752218	0.206297	0	0	0.301754	0	0	23.7759	20.5585	17.6429	3.83431	1.99959	2.81464	0.401324	1.12528	2.3438	0	0.524938	0
PH02Gene43927	382.734	553.731	730.81	224.665	954.987	592.257	27.0694	20.3352	131.884	158.638	40.0725	79.9525	15.1461	34.277	41.7887	8.11709	9.93994	63.4798	9.36486	7.20241	11.5349	0.432289	4.03736	3.85933	0	5.84524	0.0396674	0.575092	0.0854843	0.084172	0	0.281736	1.20234	0	0	0.311942	0.965499	2.41617	1.76641	0.350247	0	0.510737	1.60384	12.172	8.84096	0	0.130533	0.817294
PH02Gene10652	0.292542	0.337667	0.637295	0.0642905	0.0658653	0.0506412	0.205525	0.118179	0.303868	0.118503	0.0975222	0.278414	1.82702	0.677011	0.933318	0.054847	0.107565	0.668133	0.559272	1.19268	1.39577	0.203494	0.606204	0.25315	0.145477	0.0975732	0.112037	0.104122	0.0603608	0.158491	0.0181111	0.0331558	1.13197	0	0.373886	0.104887	9.88107	11.8383	12.652	0.906807	1.35421	1.30229	0.770085	1.65119	1.11511	0.0977265	0.230424	0
novel.5844	0.465576	0.424257	0.222723	0.223819	0.0655148	0.134325	7.82416	7.26852	43.4079	0.0589364	0.207864	22.2302	0.236397	0.112235	0.119019	0.927438	0.0356643	0	0.0654466	0.0666481	0.541794	0.903067	0.505198	1.03684	0.112547	0.155286	0.31575	1.6778	1.40093	5.02503	1.76544	0.115428	1.67237	1.05929	3.34707	8.868	0.167436	0.143408	0.227043	3.46443	1.01025	2.96936	0.72093	0.491319	9.90339	2.06911	0.305598	9.84539
PH02Gene05531	0	0	0.0173883	0.0162258	0	0.0511238	0	0.0397684	0	0.0199388	0	0.0255516	0.0449862	0.0854328	0.193274	0.332218	0	0.354113	0.0498178	0	0.103103	0.316052	0.545821	0.450993	0.212137	0.0985031	0.113105	0.126137	0.040624	0.0600006	0.0182837	0.0669436	0.0336106	0.481388	0.188725	0.105887	4.06147	5.51467	5.31642	0.312085	1.02534	0.930401	0.121949	0.199462	0.08041	0.873826	0.682353	0.935683
PH02Gene19439	0.241323	0.146604	0.106564	0.232026	0.271668	0.0348124	0.0385322	0	0.0482051	0.0814631	0	0.104395	0.245064	0.203612	0.22209	0	3.14261	4.58148	0.169616	0.0829101	0.210622	0.32282	0.168942	0.12284	0.133341	0.08049	0.346581	0.085892	0.082988	0.081714	0	0.0341886	0.0686608	0	0	0.173047	1.31917	1.78399	1.37858	0.552531	12.0245	9.66853	0.280261	0.0873142	2.21756	1.00771	4.56196	0.324584
PH02Gene33976	28.5844	11.1523	16.8216	60.701	22.0199	33.6778	40.1335	28.2149	24.2106	43.9912	15.1335	254.636	0.514267	0.48832	0.897589	1.81979	1.24137	2.3373	7.35606	20.8398	24.6287	2.64201	0.756322	6.14377	7.18197	6.84079	3.09777	1.29175	3.27983	3.85823	3.26583	2.60673	3.69818	3.00376	22.8629	4.84187	10.2232	5.73109	5.38608	2.22978	2.84894	3.58389	1.06734	3.0131	5.34298	1.65146	0.465367	1.03432
PH02Gene23822	1.86927	2.31582	2.02186	0.640432	1.32997	1.45431	4.26573	3.45749	3.59967	0.510476	1.12526	1.71721	1.50366	0.987307	2.3066	0.255953	2.25887	1.45704	1.41716	3.31931	2.89629	0.842876	1.57033	0.641467	0.591857	2.47986	2.65442	0.964327	0.693376	1.62149	0.624135	0.392769	6.3283	0.376585	2.19219	2.57539	45.3563	45.1304	44.6859	1.08753	2.06604	1.40246	1.41473	2.88769	3.96723	0.616428	0.248149	0.357826
PH02Gene06700	0.0684293	0.0155891	0.075543	0.0422954	0.0144438	0.014807	0.163892	0.0345545	0.102517	0	0	0.0888064	3.11402	2.59812	0.881657	0.0160368	0.581846	0.0732586	0.303005	0.129304	0.313549	0.192231	0.732948	0.156746	0.255218	0.479296	0.737071	0.657596	0.529469	0.0868902	0.810214	0.290834	2.70137	0.306735	0.491945	0.294414	13.3776	14.8668	15.5601	2.27781	2.77172	2.33739	0.463577	0.396139	0.279471	0.183692	0.512043	0.598251
PH02Gene28053	0.179912	0.122959	0.198616	0.111202	0.0379753	0.0389303	0	0	0.0539071	0	0.03213	0	0.068513	0	0.0827868	0	0.124036	0	0.0758716	0	0.039256	0.649809	0.151141	0.240399	0.410063	0.225027	0	0.048026	0.0928044	0	0.417685	0.497025	0	1.17303	0	0.0967583	4.42563	3.47279	3.64732	0.427769	0	0	0.452706	0.0325474	0	0.579551	0.673125	0
PH02Gene31537	1.96456	0.947756	2.04121	0.285711	0.617942	0.500117	0.147615	0.155613	0.0923357	0.0390101	0.0275171	0.549907	6.54246	3.37083	1.6071	2.96104	3.08062	1.48461	1.88439	0.21175	1.61376	2.87534	2.03871	0.882366	0.0319265	2.11993	0.368816	0.329048	0.437144	0.0782606	0.214631	0.327437	0.361675	0	0.0820531	0.0414335	0.265983	0.442968	0.901683	22.9176	54.4239	42.0653	33.7608	13.9373	6.88283	2.92293	3.73199	0
PH02Gene20211	1.12379	1.57948	1.56444	0.659284	1.54385	0.72539	1.04012	0.904114	1.66648	1.19593	1.55112	2.29889	0.449714	0.633648	0.782972	0.785635	0.735371	0.750408	1.39765	0.929244	1.13044	0.366907	0.304023	0.305411	0.584106	0.324001	0.547103	0.183042	0.137552	0.270882	0.123817	0.420959	0	0.201806	3.52982	0.348288	27.5863	30.9307	30.9231	0.946011	1.4328	0.99793	1.4747	5.08598	7.83741	0.872631	1.35026	3.33046
PH02Gene26596	0.0453235	0	0.0800563	0.018676	0.0382669	0	0	0.0915473	0	0.0229496	0	0	0.535053	0.0983336	0.347593	0.0424872	3.64549	4.58049	0.267589	0.342574	0.534025	0.109133	0.32364	0.121122	0.0939117	0.385484	0.151882	0.145184	0.0701377	0.115102	0.0631338	0.250421	0.831749	0.110816	0.193087	0.292504	17.6233	24.2356	25.6326	1.50869	18.2708	13.3164	0.772001	4.05047	3.28561	0.811112	1.67788	0
PH02Gene21897	0.0760022	0.380915	0.671226	0	0.0962537	0	0.254842	0.0383786	0	0.307871	0.027146	0.0493172	0.173656	0.0824471	0.116575	0	0.314386	0	0.25641	0	0.0331666	0	0.031924	0.0580309	0	2.09133	0.363841	0.892676	0.470452	1.77571	0.776367	0.613739	0.227052	0.154855	0.445205	0.653994	4.09992	7.36645	5.4642	0.160628	0.0732967	0.0390385	0.0294217	0.0274987	0	0	0	0
PH02Gene16828	4.88292	4.95521	2.84228	6.17335	3.98214	3.9382	8.29274	10.8716	15.0297	2.07913	3.40882	2.30435	0.0422609	0.561802	2.72349	0.780232	2.4993	1.09303	0.748799	1.22007	0.290571	0.222679	0.233071	0	0.689835	80.7283	29.1134	68.6089	128.915	83.816	2.11266	3.2073	51.4823	0.0452226	0.118195	1.90987	0	0	0	0.175907	0.856199	0.342015	0.085921	0	3.28594	0	0	0
PH02Gene28885	0.965084	1.07486	1.75201	0.795344	0.995899	1.11376	0.667747	0.97467	2.05631	0.977345	0.344702	1.04372	3.47099	1.86119	2.99345	0.904691	2.11927	1.33167	3.39158	2.54203	4.39871	0.1291	0.495457	0.286565	1.0665	1.93134	1.54003	0.629738	1.54877	0.326785	0.697057	0.820349	2.60855	1.13612	1.5989	0.46136	35.2628	33.7343	30.9274	0.566576	1.18926	0.99143	0.7472	1.43552	1.1496	1.53522	0.675699	0
PH02Gene31698	0.609638	0.925889	0.681988	0.0669886	1.20102	0.59802	0.155746	0.205231	0.146133	0.123477	0.0580657	2.2153	0	0	0.0249356	0.0380992	0.0747197	0.174043	0.137116	0	0.141888	0.260965	0	0.124129	0.303166	0	0.233478	0	0	0.0825713	0.377423	0.0690946	0.104072	0.430608	0.389577	0.218579	13.5406	11.4505	10.0571	2.74869	4.03716	4.46747	0.251734	0.794072	0.414968	0.203656	0.0960379	0.510206
PH02Gene41110	0.0353161	0.321819	0.03119	0.0582094	0.178906	0	0	0.107001	0	0.107295	0.025228	0	0.268977	0.0255406	0.173341	0.132425	0.486955	0	0.119146	0	0.0308232	0.113382	0.0890052	0.0808961	0.0878115	8.12766	0.473387	1.88546	3.24265	1.148	2.82046	1.86122	0.0904327	0.575654	1.35409	1.06362	0.213374	0.17405	0.324764	0.149279	0.0681179	0.145121	0.246087	0.0766673	0	0.202246	0.0278172	0
PH02Gene31314	31.6689	40.7383	42.0253	64.1954	116.905	92.4816	17.2254	18.7073	26.4324	16.2282	62.7845	7.61361	2.93741	3.65347	3.46606	2.69883	1.54793	2.41922	1.97007	2.23952	1.46971	1.56957	1.14084	1.36871	277.919	46.5811	354.962	8.06222	2.74599	3.31081	2.62311	4.61741	15.9498	1.37241	2.95057	4.1484	7.12652	8.74522	8.21949	2.46831	0.942964	1.17187	3.57483	7.50782	1.60841	2.72195	0	3.21474
PH02Gene30907	0.0865036	0.23648	0.190993	0.249513	0.219107	0.112308	0.165745	0.131044	0	0	0	0.112263	0.428242	0.125119	0.106146	0.243271	0.357825	0	0	0	0.0377493	0.27772	0.14534	0.165123	0.860344	0.346225	0.207057	0.877471	0.312349	0	1.72711	0.955897	0.0369177	0.458254	0	0.139567	6.71964	4.7961	5.02598	0.0914113	0	0	0.167435	0.0312982	0.132483	0.557307	0.340679	0.038783
PH02Gene24855	0.309678	0.201568	0	0.29167	0.149407	0.114873	0.0423827	0	0	1.07524	0.158012	0	0	0.127976	0	0	0	0.151558	0	0	0.0386115	0	0.0743298	0	0	0.0442666	0	0.0472375	0.0456404	0	0.164331	0.15042	0.0755219	0	0.0471176	0	0	0	0.036984	0	0	0	0.0342519	0	0	0	0	0
PH02Gene11893	0.231941	0.305293	0.273123	0.233624	0.326382	0.200754	0.0987578	0.0780817	0.370648	0.443677	0.552288	0.0334455	1.05991	0.838698	1.35979	0.289902	0.402725	0.242792	0.0217362	0.424996	0.652286	0.413692	0.0865996	0.295162	0.918461	0.567312	0.740238	0.220141	0.239285	0.523581	0.64617	0.306688	0.61592	0.420072	0.576402	0.24948	15.1924	15.7492	17.8819	1.57953	4.92105	4.52719	0.458918	1.28677	0.421008	0.848615	0.629271	0.78569
novel.285	0	0.0741522	0.0479111	0.0447079	0.0229015	0	0.025986	0.13697	0	0	0.0387528	0.0352019	0.3512	0.823894	0.482615	0.762818	0.124669	0.139387	1.71583	0.20502	0.0946954	0.0217709	0.615246	0.207108	0.517069	4.01689	2.77884	3.1859	7.33167	0.303093	11.2091	26.8611	10.6501	0.39792	4.7956	9.10282	0	0	0.0680279	1.20387	0.706294	0.919549	1.30205	0.333679	0	0.271838	0.192286	0.559409
novel.3868	0.966214	0.595609	0.501958	0.491818	0.455878	0.713311	0.571729	0.975812	1.73704	0.172675	0.162403	0.811371	0.952334	1.41808	0.156919	13.1334	0.731437	0.0486778	2.70845	0.0781076	0.0992109	2.30371	7.94986	4.25289	0.353299	2.3317	1.19719	85.9032	12.2255	1.96301	14.8577	22.8518	14.3113	48.0586	1.7252	39.737	0.0245281	0.0466847	0	0.450455	0.493316	0.671459	2.13422	0.185077	0	7.09966	1.63402	6.52337
PH02Gene45261	2.06324	4.36191	5.90388	1.56433	3.2053	2.00011	0.711589	1.41694	0.593481	1.42083	1.53283	1.28527	0.565711	0.298427	0.303809	0	1.44141	1.83777	0.278431	0.226834	0.288121	0.132481	0.0693316	0	0.342009	1.32128	0.237054	0.176244	0.170286	0.503014	0	0	1.05665	0.0672619	0	0	18.8767	20.1334	21.5262	0.174424	0.716326	0.763044	0.766768	0.358325	0	0	0	0
PH02Gene47603	0	0.587306	0.284602	1.19508	1.63248	0.557843	0.0514542	0.162727	0	0.271955	0.3453	0.139404	35.0155	61.4093	24.747	8.15633	55.7889	175.165	30.9848	22.6596	15.6565	0.862158	13.5359	1.96843	5.96494	11.017	6.17079	5.16133	2.05014	1.25485	12.3693	8.99383	51.0236	2.889	4.97662	4.04389	0	0.0441158	0.0449	0	0	0	0.415831	3.57559	0.493539	0.461364	0.0423044	1.10767
PH02Gene19332	0.140783	0	0.217586	0	0	0.0304633	0.168592	0.0710909	0	0	0	0.13703	2.54658	1.90902	0.755784	0.131973	0.970592	2.6828	1.27646	2.46678	5.12994	0.395486	0.0887019	0.188115	0.0291708	2.0426	0.438076	0.150323	0.108931	0.536292	0.163421	0.179505	0.480664	0.143423	4.79813	1.70357	3.7365	5.05917	6.06121	0.669467	31.8724	26.539	0.926493	19.4326	33.8873	0.075584	0.33267	0
PH02Gene38395	1.85791	0.74493	0.853238	0.0612455	0.0627457	0.128647	0.0711968	0.0750545	0	0	0.106175	12.1523	0	0.0537455	0.136787	0.83599	0	0.254596	0.188041	0	0.129724	0.0596481	0	0.397206	0.369566	0.148723	0.640386	0.238057	0.153339	0.377462	0.414079	0.694881	0	0.30284	10.8437	0.159872	1.86017	0.976684	1.30468	1.88478	1.36174	1.98497	0.287691	0.268887	2.57987	0.159596	0	1.73259
PH02Gene15522	0.151633	0.449071	0.267834	0.0937225	0.192037	0.0984328	0.0363169	0.0765694	0	0	0.0541591	0.0983931	0.115487	0	0.139548	0	0.174232	0.0974004	0.0959183	0.156287	0.463196	0.060852	0.127384	0.057889	0.377025	0.30345	0.14518	0.202385	0	0.19254	0.176015	0.032223	0.19414	0.123581	0	0.0815492	3.40279	3.23829	2.69372	0	0.0365587	0.077886	0.264148	0.137157	0	0.271363	0.0895766	0
PH02Gene04577	2.46277	1.62082	1.20835	4.172	1.96382	1.06581	7.6025	22.247	3.27965	4.29533	0.488687	0.710255	0.104206	0	0	2.56518	0.12577	0	0.230797	0	0	0	0.229881	0.313406	0	0.547616	0.130999	1.16874	1.41153	0.138986	2.79526	4.07056	0	0.111509	0	0	0	0	0	4.19291	0	0	0.635588	0.0990075	0	0.0979422	0.215538	0
PH02Gene32841	50.6784	19.7707	19.1613	38.2691	11.1003	16.4525	20.3201	12.5583	52.5499	394.935	48.115	403.947	13.5648	8.54789	10.5299	8.19611	16.342	43.1821	9.96894	63.8822	88.5752	13.9571	15.615	13.4506	2.92544	4.21227	3.28647	3.38852	2.43876	13.5198	5.62338	5.89055	18.049	0.659792	42.8352	11.6335	6.54024	4.22917	5.03527	1.53988	6.80805	26.8127	0.727074	7.82656	30.7817	6.65285	2.60165	0.754951
PH02Gene38410	21.8408	18.3586	24.3222	77.8114	51.3936	65.6976	26.4723	46.8844	20.1217	379.411	259.225	181.821	2.72159	5.30221	2.3625	7.71026	0.821192	1.87321	1.1432	0.50801	0.752809	9.07404	7.16841	48.0063	5.36165	3.8838	5.42694	5.22991	2.12929	5.19457	5.34948	2.72326	2.76085	15.7918	25.1973	28.6281	0.398826	0.657878	0.566561	0.81382	1.7528	2.24687	6.46344	3.45517	1.10084	5.93188	12.3747	0.718179
PH02Gene27568	0.491903	0.403423	0.521319	0.567542	0.24919	0.553489	0.282753	0.397432	0	0.0996306	0.0702779	0.127677	0.187323	0.213446	0.452699	0	0.316521	0.589813	0.082977	0.338001	0.257594	0.0394814	0.0413238	0.0375589	0.815392	2.11647	2.40196	5.62003	10.4033	8.6446	0.959283	0.919891	3.23297	0.0400902	0	0.0529099	0.127371	0.080809	0.164491	0.103962	0.189757	0	0	0	0	0	0	0
PH02Gene48532	0.17986	0.163898	0.254154	0.0592905	0.303714	0.311352	0.0344621	0	0.12934	0.218574	0.179876	0.326787	1.75342	0.962553	0.419331	0.505815	0.429866	0.400512	0.879855	0.667371	0.847683	0.0866161	0.664827	0.164797	0.178885	0.575903	0.206648	0.652964	0.816442	0.401954	0.501077	0.305773	8.68925	0.205221	0	0.386921	0.15524	0.0886413	0.180434	0.26609	0.24284	0.332586	0.139254	0.442517	0.0734564	0.283254	0.113335	0.0645108
PH02Gene39432	0.420406	0.27364	0.0530412	0.0989899	0.202829	0.20793	0	0.0606545	1.00773	0.425747	0.343218	0.623538	0.228709	0.347471	0.368476	2.02679	0	0.0514372	0.202618	0	0.366922	0	0.201814	0.458568	3.38483	6.6104	2.4726	19.8155	2.78818	1.89126	2.50975	2.65465	1.84546	26.04	1.47119	13.3075	0.362859	0.295986	0	1.14238	0.11584	0.616975	0.0464989	0.130379	0	2.1926	2.27066	0.430822
novel.5142	2.50424	3.06642	2.55723	1.9348	2.44471	1.96431	10.796	5.53243	18.102	0.713265	0.447223	7.10928	0.178809	0	0	0.440161	0	0.268097	0.198013	0	0	0	0.197227	0.119506	0.194582	0.078305	0.299709	0	0.0807351	0.55647	0.290692	0.133042	0	0.25512	0.91683	1.76767	0.13509	0	0	0.0826972	0.603772	0.160787	0.181768	0.453034	0	0.05602	0.0616405	0
PH02Gene02026	0.0384371	0.0875647	0.0509195	0.0791919	0.0162263	0.0332688	0.147295	0.0776378	0	32.9504	2.27897	0.149649	1.25881	0.166786	0.448067	0.468413	1.20131	0.0658396	0.794263	1.58468	1.74445	3.14676	1.35619	2.46526	0.461929	0.211533	0.202408	0.389896	0.218098	1.11279	3.01616	6.53453	0	0.798821	1.02344	0.744184	2.52135	4.34113	4.61109	2.17305	1.94611	2.40867	2.87177	2.04434	0.784902	6.49352	1.92249	0.603151
PH02Gene30375	0.0460474	0	0	0.0379486	0	0	0.088229	0.0465048	0	0.0466325	0.0986815	0	0	0.0666029	0.084755	0	0	0.236626	0.116513	0.0949216	0.160757	0	0	0.0351592	0.190824	0	0	0	0.0475054	0	0.085523	0	0.117912	0.112586	0	0.0495293	0.27821	0.264761	0.384952	1.50846	0	0.0473045	0.534772	0	0	0	0	0
PH02Gene09991	7.86959	11.375	20.3712	6.88803	29.7392	19.4478	0.675933	0.931807	1.30095	16.9834	3.76067	32.9634	22.4867	21.5091	53.6769	11.4473	100.378	353.547	2.24299	13.127	23.6368	66.3868	185.612	52.9186	0.539787	9.55787	1.03927	3.07139	0	8.82111	0.352801	0.553604	1.52872	4.68866	21.1561	45.7675	0	0.0445794	0	0.0573522	3.92557	3.5683	0.58828	0.785471	2.16114	5.08948	4.0184	4.13657
novel.5596	0.679852	0.240923	0.600422	0.466899	0.701559	0.588438	0.0723682	0.228868	0.226338	0.420744	0.566592	0.833284	0.0287663	0.300464	8.85205	0	0.104157	0.355829	0.350415	0	0	0.0303148	0	0.374903	1.06433	0.340133	1.12103	0.443618	0.0389654	0.153469	0.420892	0.995261	3.38503	0.707992	0	0	0	0.217165	0.221025	0.558773	0	0.271604	0.263182	0.409967	0.269944	0.135185	0.0594994	0
PH02Gene14117	0.356661	0.397233	0.454987	0.293932	0.234213	0.480206	0.417621	0.160091	0	0.762518	0.537869	0.15429	0.935658	0.458555	1.72628	0.222895	1.27499	0.678813	1.00273	1.19813	2.21359	1.39952	0.732415	1.2406	0.262761	0.0396532	0.493255	0.211572	0.367954	0.0402562	0.0368011	0.269487	1.18389	0.387573	0.126621	0.0426256	12.7925	20.0839	16.3991	0.418774	1.41408	1.58772	0.521596	2.17943	1.13294	1.61699	1.24857	0.39088
PH02Gene24656	0.515353	0.438309	0.910285	0.254828	0.116031	0.148686	0.394976	0.589869	0.452951	0	0	0.624229	1.36069	0.720559	2.93	1.51373	1.76859	1.08874	1.59377	0.306899	1.0795	1.0203	2.97284	1.15425	21.3851	15.6419	22.237	4.80574	3.22547	4.29277	4.05196	3.73816	1.7302	3.69612	15.2222	12.0103	0.859966	1.18526	0.861661	92.5442	151.057	154.415	18.8596	24.3893	12.874	16.06	46.2484	19.2852
PH02Gene36176	0.0706725	0	0.0832208	0.097071	0.079559	0.0407799	0.0451373	0	0.112937	0.0477136	0.0168282	0	0.807391	0.715544	0.708213	0.0220833	0.736263	0.564929	0.337774	0.437051	0.657937	0.113447	0.118741	0.233833	0.780991	0.801443	4.33058	1.13192	3.42678	14.2625	0.284394	0.400491	4.58454	0.211194	1.02869	0.886859	0.0203329	0.0193499	0.0393877	0.398304	1.52217	0.895423	0.0911951	2.30133	1.68369	0.033727	0	0
PH02Gene42935	99.5642	101.29	77.2306	5.618	12.0748	8.08891	44.1266	38.3867	60.2952	0.942329	0.404603	47.4375	0.0462195	0.629054	0.0620541	0.189626	0.241729	0	0	0	0.0176549	0.0324716	0	0.0463357	0.0167656	0	0.0193676	1.79273	0.0208689	0.123291	0	0.0515842	0	10.4028	0	0.783287	1.27454	1.44554	0.0845538	1.45357	0.273116	0.976689	0.266246	0.117103	0	0.159284	0	0.217661
PH02Gene17916	0.0665257	0.161658	0.137091	0.0548252	0.0936135	0.153548	0.127466	0.0671866	0	0.471597	0.158408	0.0575573	0.21956	0.192445	0.0408158	0.187088	0.305763	0.208914	0.0187032	0.0914236	0.0580623	0.195782	0.111774	0.423294	1.37844	0.199699	0.530791	1.42068	0.34316	0.202736	6.44556	11.4983	0.113567	3.63265	1.7241	0.572449	0.133979	0.109287	0.203921	1.45287	0.51326	1.00235	3.21057	0.369073	0.837732	0.063496	0	0
PH02Gene01127	0.0300873	0.0822513	0.0531442	0.0991821	0.0762087	0.0781251	0.259419	0.0303862	0.108181	0	0.0644783	0.234281	0.618712	0.805087	0.479949	0.0282045	0.276572	0.283454	0.253765	0.496173	0.472672	0.241488	0.35386	0.0689188	0.224431	0.0301056	0.345684	0.353387	0.0310399	0.0611268	0.111761	0.0767252	0.719072	0.220691	0.0961336	0.55016	6.4143	5.68409	4.65325	0	0.0870487	0.0309087	0.489187	0.478985	0.245758	0.516907	0.142192	0.161872
PH02Gene37338	0.174101	0.0528832	0	0	0	0.301381	0.0555975	0.05861	0	0.117542	0	0.376575	0	0.0419698	0.0712111	0.380814	0.160039	0	0.0489471	0	0	0.0465791	0	0.0443111	12.0728	0.464551	3.16715	0.929491	0	0.117904	1.13174	1.08526	0.0990695	2.22298	2.47235	0.187265	24.8946	20.688	18.727	24.4078	3.35806	5.42522	1.25808	2.09974	0.533281	0.913944	0.228555	0
novel.6363	0.180174	0.164184	0.159123	0.148485	0.0253537	0.129956	0.0287685	0.424582	0.0359903	0	0	0.0389711	0.160096	0.173735	0.0552714	0.253349	2.18068	2.72617	0.0759818	0	0.104835	0.60255	1.21088	0.527353	11.8718	0.480756	3.82391	1.47494	0.495676	0.640588	0.306748	1.42943	0	6.82816	5.11719	2.71317	57.8242	84.3068	70.9187	8.50435	40.2833	29.584	0.348742	0.869193	4.47639	9.65172	11.4479	10.0705
PH02Gene03460	0.0466891	0.0212728	0.0206171	0	0.01971	0	0.0670939	0.0471529	0.0839368	0.0709235	0	0.121185	0.604514	0.641545	0.257808	0.262605	0.300427	0.239924	0.137826	0.112285	0.183372	0.0562108	0.0196113	0	0	0.0467175	0.0670536	0.0249265	0.144502	0.023714	0.0867149	0.0793742	0.139481	0	0.223769	0.301317	4.33205	3.31728	4.07881	0.567387	0.675406	0.671492	0.253038	0.320963	0.429035	0.0501331	0.0367753	0
PH02Gene30777	0.0640453	0.131313	0.183829	0.0659762	0.229814	0.166301	0.107375	0.0485111	0	0	0	0.0831169	0.109752	0.173691	0.304528	0	0.353234	0.959913	0.0540176	0.143024	0.181667	0.0514043	0.0269016	0.134479	0.0530816	0.0480632	0.12264	0.102578	0.132146	0.0325294	0.0148688	0.0136101	0.286997	0.234887	0.358111	0.154998	4.42228	4.6688	4.61793	0.0338394	0.432357	0.230278	0.0619825	0.231725	0.784699	0.710619	0.302677	0.617352
novel.646	0.05979	0.0340524	0.0660056	0.0677519	0.0694115	0.0388129	0.0716003	0.0754799	0.0895744	2.28575	0.266943	0.0775945	0.0398454	0.02162	0.0550248	0.119103	0.068701	0.0704106	0.044125	0.0154063	0.0326147	0.0479889	0.156964	0.165489	0.0247774	0	0	0.0239406	0.0462623	0.015184	0.0555234	0.0317645	0.0127585	0.21928	0.0557195	0.1447	0.09031	0.0429721	0.0437359	0.450173	1.82355	2.59509	0.196739	0.102756	0.106832	0.139101	0.211925	0.509318
PH02Gene49721	0.71037	0.364121	0.274477	0.219536	0.224914	0.845423	0.212672	0	0.425696	0.269773	0.507451	0.460954	1.72456	3.40352	0.0272398	10.5714	3.67309	1.40693	6.92763	0.396595	1.93749	0.926511	2.46167	4.13579	19.9444	26.9217	20.2342	40.3905	14.703	12.538	52.2383	85.7446	2.88011	56.4118	13.6185	19.9617	22.9925	25.8195	27.9487	324.197	4.06768	29.9659	10.6905	1.44575	5.43977	55.9047	27.6269	49.047
PH02Gene02371	0.0855681	0.129957	0.0503806	0.141037	0.0722457	0.0740625	0.136627	0	0	0.0288851	0.0203751	0.0740326	1.73789	1.15514	3.62243	1.73796	1.88776	2.54057	1.70804	0.96034	1.14513	2.58691	1.24599	2.04716	1.46568	2.91109	3.35901	0.395921	0.941625	0.840248	0.211899	1.13952	0.632987	0.929842	4.92126	2.42368	26.4894	49.6211	40.7268	2.20029	1.59542	1.72878	1.17041	1.34159	5.79533	7.65666	5.66151	8.51671
novel.829	0.226204	0	0.199775	0.0932095	0	0.097894	0	0.571127	0	0.572694	0	0	0.430707	2.94463	0.138784	0.212048	0	0	0	0.310862	0.197426	0	0.475073	0	0	0	0.108289	0.120766	0	0.459567	0.315093	0	1.255	0.0921783	0.722756	0.121654	0	0	0	0	0	0	0	0	0	0	0	0
PH02Gene07006	0.0259656	0.0473224	0.0229319	0.0855949	0.0219229	0.0224742	0	0.104894	0.186721	0.0525909	0.0741937	0.0336977	0.158209	0	0	0.219066	0.0716051	0.244623	0.0438002	0.160575	0.135973	0.916986	0.327197	0.535297	0.753222	0	0.298328	0.304976	0.160726	0.395647	0.120563	0.309001	0.155141	0.10581	0.138273	1.42438	4.52708	4.90541	4.38481	0.329264	0.450742	0.0533488	0.160827	0.0939472	0.106046	0	0	0
PH02Gene22114	6.72423	11.0117	6.28288	10.0792	19.706	15.3515	2.00728	1.52552	1.75198	2.31923	2.54094	2.84563	0	0.528582	0.239162	0.137031	0	0.584249	0	0.0334813	0.0850546	0	0	0.111614	0	0	0.0466529	0.0520281	0.050269	0	0.135748	0	0.0415905	0	0	0.0524107	0.0420564	0	0.0407347	0.0514907	0.0939834	0	0.0754511	0.246818	0	0	0	0
novel.7342	0.271395	0.6801	0.209726	0.139789	0.0572851	0.20554	0.325003	0.102784	0	0.171777	0.0242338	0	0.180864	0.932295	0.582785	0.0318015	0.0311843	0.493932	0.543642	0.582761	0.710604	1.25251	0.683981	0.414443	0.168702	0.509175	0.487212	0.0362232	0.174992	0.241229	0.283532	0.317204	1.44781	0.138242	0.433575	1.64203	11.0974	8.24809	6.35274	0.143396	0	0.209103	0.34145	0.171841	0.796662	0.194276	0.160326	0.517128
novel.2693	9.2753	9.874	13.321	9.21561	16.1747	13.7303	3.82013	2.10111	7.89593	10.0077	2.91039	3.93745	2.17871	0.877668	0.265921	4.87563	0.159367	0.816665	105.355	1.42953	4.3881	4.93986	1.09234	26.6737	2.87383	2.08171	2.65588	1.75862	2.14631	2.11336	2.41498	64.5479	14.5021	13.9884	20.9576	142.377	0	0.142405	0.797147	0.458015	0.417996	0.979566	0.805374	0.376367	0.531044	0.310264	0.0682787	2.87596
PH02Gene33984	0	0	0.038494	0	0.0368002	0	0	0.0440193	0	0	0	0.0565657	0.132786	0.346738	0.16045	0.490306	0	0.33597	0.220572	0.209646	0.532578	0.0349835	0.219696	0.23296	0.65025	1.0031	0.667707	0.325779	0.49463	0.442761	0.890474	0.222298	2.34381	0.888075	7.70601	2.48476	0	0	0	0	0.462382	0.134329	0.472445	0.410025	1.42408	0.062402	0.102994	0
PH02Gene32361	0.619798	0.513448	1.14453	0.325047	0.570872	0.146307	0.0539801	0.170715	0.0675309	0.97004	0.805002	0.292496	0	0.203744	0.138279	0.0528194	1.08768	0.482574	0.712848	0.232299	0.737655	0.407017	0.473346	0.21511	0.980695	9.18987	1.61843	1.50409	1.45323	2.28948	1.25579	0.766322	1.63519	0.734744	0.300053	0.606059	15.7083	18.6977	20.4903	0.654962	0.760753	0.17365	0.916113	1.14165	0.690357	0.0403344	0	0
PH02Gene04435	19.7453	27.7494	28.272	5.89712	15.1721	10.4777	21.3906	12.1713	21.9241	0.59934	0.653365	3.14205	0.983447	9.57174	2.87181	3.22785	18.7934	20.9199	1.99663	0.961191	0.610444	0.863655	3.29945	0.657281	0.535101	9.52874	1.75143	47.6242	124.332	150.898	1.59881	2.60679	2.52576	1.22776	0.171906	4.16665	0	0	0	0	0.15566	0.165812	1.12469	0.194663	0	0.0385137	0	0
novel.2107	2.44695	1.95322	1.43233	1.14116	1.53747	1.83882	5.62434	3.33332	9.45743	0.297748	0.386179	4.16029	0	0.0205771	0	0.240051	0.0174365	0	0.00799931	0	0	0.00761232	0	1.37592	0	0	0.0272421	0.0202539	0.0195692	0.00963438	0.0440375	0.00806192	0	0	0.0707088	0.0714101	0	0	0	0	0	0	0.0146861	0	0	0.0882604	0.112056	0
PH02Gene36809	0.207377	0.188973	0.274723	0.170904	0.0875449	0.157056	0.546348	0.0523593	0.497091	0.367521	0.166657	0.269131	2.17173	2.15589	1.65403	0.972	0.857823	1.42088	1.02758	1.69213	2.01356	0.312086	0.97995	0.415646	0.214846	0.648448	0.223372	0.498217	0.401143	0.421318	0.433302	0.572899	1.54882	0.253519	0.138042	0.446116	16.5566	22.6123	18.7885	1.1231	3.29991	2.90265	0.702443	1.2943	0.97928	0.649466	0.530866	0.720559
PH02Gene48262	127.856	127.987	132.125	459.933	319.412	338.659	34.4636	28.0948	17.7022	82.7721	195.289	137.001	0	4.39063	1.0007	4.58694	0	0.310428	0.840688	0	0	0	0	4.49719	0	0.362676	0	0.387016	0.841345	0.0920477	0.673181	1.38644	0	0.0738504	0.193017	0	0	0	0	0	0	0.186175	1.54344	0.262283	0	0.0648652	0	0
PH02Gene30726	1.62607	1.68852	1.50289	5.95244	6.83259	5.04055	2.06501	3.89551	1.08775	220.394	22.5563	0.14723	1.32486	1.31271	2.96975	5.67188	6.98702	4.46948	3.25326	2.07874	1.35319	0.333869	8.67271	25.409	2.57005	1.36219	2.31722	11.9116	0.624207	0.576211	0.913046	0.707176	0.903775	94.1854	2.17488	10.9009	29.408	25.284	3.22458	1.03899	19.8758	46.8895	10.628	1.12194	8.61015	91.8487	17.0674	203.417
PH02Gene00528	1.03624	0.944272	1.37275	0.426991	0.820219	0.784789	0.434323	0.196224	0.232865	0.26235	0.693967	2.94177	0.739898	0.562053	0.198677	0.364271	0.119067	0.166405	0.163873	0.178007	0.169576	4.21052	1.03374	3.7088	1.61034	8.87816	6.94499	3.31936	6.01338	1.38158	3.30787	2.09197	0.829203	5.0672	6.208	4.04039	130.972	84.1047	113.375	169.592	43.9088	88.7547	2.20629	0.937312	2.18216	47.474	11.3248	1.27761
PH02Gene30491	0	0.125046	0.0807948	0	0.193099	0.158364	0.087643	0.692939	0	0	0	0.0593626	2.54317	5.92137	5.64086	4.58807	6.26501	7.67845	5.05394	5.78319	5.62904	1.98252	2.07504	1.18747	5.38339	20.642	6.52548	5.76326	8.06946	9.43248	4.24775	2.48843	5.62218	0.633751	2.28971	4.18203	87.7647	108.695	87.4538	7.10549	5.51415	3.57126	6.79962	7.44748	15.3653	1.96463	1.51322	0
PH02Gene23828	0.082347	0.200104	0.0969681	0.0678638	0.324455	0.26134	0	0.083165	0.131593	0.0555955	0.0392162	0.178114	0.146341	0.158809	0.218932	0.0514626	0	0.21158	0.0231512	0.132027	0.167698	0.418593	0.207534	0.335336	0.0910004	1.67541	0.394215	0.263781	0.622998	0.223067	0.356864	0.373319	0.187434	0.715871	0.263111	0.531442	7.34442	6.42571	6.28751	0.696151	0.397078	0.33838	0.276275	0.238355	0.42039	0.70737	0.237826	0
PH02Gene09670	0	0.289637	0.28071	0.261942	0	0.137554	0.609006	0.321003	1.14283	0.482825	0.113526	0.824989	0.242079	0	0.780035	0	1.89913	0.408332	0.402119	0.436802	0.554818	1.40311	2.26963	1.45613	0.131717	1.43117	0.60864	0.339383	0	0.161438	0.147582	0	0.271298	0	0.846304	0.854698	4.25223	4.30774	2.79001	6.38168	18.3918	21.5505	0.615216	1.03501	0	1.47893	3.50497	0
PH02Gene03918	0.311196	0.236315	0.503869	0.0854875	0.262745	0.179568	0.0993776	0.628574	0.248649	0	0	0.201932	1.10607	0.750188	1.01829	3.88963	18.2125	10.7943	9.40522	2.06704	2.26338	2.78914	0.784288	1.74248	23.2131	88.3815	56.1643	61.2509	174.597	105.321	3.94952	4.80554	12.8827	0.929959	4.6954	3.682	9.1771	9.20208	7.54455	11.1261	11.0543	9.48417	1.16453	1.16348	0.211825	0.779685	1.42985	2.04631
PH02Gene43515	0.101706	0.18536	0.0718589	0.0335273	0.137394	0.0352123	0.0779496	0.0410866	0.292553	0.0205997	0.0290614	0.0527971	0.619698	0.308926	0.624003	0.171615	0.729234	0.383272	0.102938	0.419312	0.532603	0.228569	0.119618	0.201908	0.0842956	0.22389	0.194757	0.152038	0.31478	0.289284	0.358905	0.0864533	0.607683	0.0331563	0.194981	0.218794	5.70598	7.6022	7.41423	0.150467	1.35358	1.25379	0.236233	0.588781	0.706141	0.189295	0.160221	0.291833
PH02Gene00487	2.91406	4.18743	4.20685	0.461833	1.51407	1.35812	15.8914	5.32005	37.0077	2.09981	0.600476	8.72728	3.49986	2.4722	3.81643	1.57598	0.721187	2.1598	0.330858	2.04084	3.42372	0.0899575	1.17694	0.256732	0.139339	0.336442	0	0.0598371	0.173442	0.0569264	0	0	0.143499	0.685086	0	0.180831	0.338581	0.276183	0.468486	0.473752	0.378313	0.978681	1.64874	1.05435	5.14959	0.0401156	0.220702	0
PH02Gene46214	0.987726	0.739341	0.498472	0.0872148	0.982862	0.580121	0.642108	0.0712527	1.26837	0.571586	0.554384	0.595147	1.85383	2.24501	1.57994	0.793643	0.745815	2.38678	0.238022	0.412065	0.307881	1.04759	0.740865	1.85849	8.50802	1.16481	1.99272	1.61965	1.5285	1.00336	10.6466	13.7934	1.23451	40.8824	16.1178	3.30107	5.08469	3.67987	3.80426	1.71476	0.136081	1.37708	1.09247	0.53606	0	4.69688	8.36346	59.5932
PH02Gene33653	3.73057	3.75733	4.21954	2.31931	3.205	2.60582	1.37943	2.71005	0.0784414	3.44657	3.50647	2.29333	1.44557	0.662653	1.72666	0.368118	0.0601624	0.448432	0.828017	1.48406	0.856833	0.998082	0.494839	1.44921	2.27828	2.68503	2.00524	0.628952	1.08033	0.997265	1.3979	2.22533	0.782095	1.54688	1.32442	0.84477	42.9887	45.8026	38.6831	2.83563	3.47153	3.63071	1.01345	2.93635	1.67061	0.562211	0.618618	0
PH02Gene41471	4.2722	2.51551	2.72822	2.59998	1.44282	2.04799	2.07792	2.38965	3.22974	1.39779	26.058	2.13246	2.85335	6.51204	0.887156	10.351	2.96046	0.112584	0.609788	0	0.458916	1.63536	0.386507	13.6001	97.3464	2.89371	25.1718	25.7561	1.42395	0.73443	34.4243	22.4594	1.85133	133.168	70.0018	19.6535	2.38263	3.02327	4.56056	356.513	41.011	73.1922	45.1881	6.42079	3.89225	25.3127	22.0541	38.1312
PH02Gene37668	199.477	193.412	125.198	42.8764	98.4162	87.5323	527.785	418.012	648.995	56.4941	59.3773	407.602	2.08065	14.2198	3.86459	22.1998	1.00768	4.08332	3.7717	0.047825	0.425225	0.0139659	0.0584705	4.3179	0.36054	0.174109	0.399837	0.148635	0.305171	0.159081	0.953358	0.162698	0	0.283625	0.370644	0.224592	0	0.0285849	0	0.478074	0.419521	0.786513	10.4811	6.23272	7.17749	0.921735	0.644162	5.33605
PH02Gene51079	0.690583	0.39331	0.381187	0.142281	0.583064	5.37953	0.248098	0.174361	0.620758	17.8336	0.246658	1.34434	0.262983	0.811572	0.26481	0.323684	0.476104	0.73932	0.291228	0.35589	0.452045	0.346424	0.435109	0.461378	0.0715456	0.863754	0.330598	0.0921724	0.178112	1.84147	0.240489	0.440262	0.0736812	0.21106	4.96467	0.371401	0.298027	0.354524	0.216495	0.456102	0.416249	0.975474	0.601507	0.374794	8.72561	0.370762	2.78773	1.00625
PH02Gene36707	2.86612	2.93823	3.32228	1.82073	1.7645	2.5841	1.88774	2.11064	3.14884	1.33033	1.23697	0.9299	2.22839	1.94323	1.72183	1.90313	0.987984	1.38078	4.53256	0.779552	1.824	5.99067	3.00971	5.83574	3.71168	3.52508	1.82944	2.16774	3.51128	3.88197	2.5507	4.51728	0.764496	2.57921	5.78716	2.82594	63.1333	87.6451	75.9747	3.34422	3.80062	3.92582	3.92956	3.02459	4.51148	7.6511	10.8644	5.62185
novel.2163	0.0401424	0	0.106357	0.0992463	0.0677849	0.0347448	0.0384573	0.162164	0	0.0813048	0.114702	0.0520961	2.38473	1.85798	1.30532	0.188152	0.369001	0.275042	2.94558	0.110332	0.350354	0	0	0.0306504	0.0665411	0.0803336	0.0768684	0.0428626	0	0.0815552	0.0745557	0	0.0342637	0.0327161	0.128261	0.0431778	0	0	0	0.127259	0	0.123715	0.404035	0.464771	0	0	0.0316187	0
PH02Gene33455	36.0065	36.5336	22.829	17.049	20.3214	21.9075	212.193	159.938	235.373	2.27813	7.70944	27.9405	2.99567	2.33551	5.61383	3.82943	2.87977	1.46567	2.16505	7.98469	7.03436	1.84985	3.71003	5.69029	5.97083	5.35801	11.5619	5.92391	19.634	0.883215	24.5043	4.05898	13.8059	5.47766	1.58746	3.59236	0.857648	0.906875	1.06144	2.81469	0.439217	0.666349	1.22879	0.349535	5.39685	11.46	16.5231	12.5359
PH02Gene32099	0.105006	0.191374	0.139107	0.129806	0.0221643	0.113608	0.0251496	0.0795368	0.0943889	0.21268	0.450064	0.0340688	0.639803	0.417671	1.20796	0.0492175	0.965248	0.60705	0.221413	0.468993	0.710265	0.168561	0.26464	0.320706	1.34897	0.131337	0.326748	0.0560608	0.0541654	0.0266669	0.121891	0.24546	0.313699	0.470691	0.0559185	0.197656	7.6811	7.56853	7.26413	9.62608	35.621	35.1665	2.33735	5.07203	8.20182	9.86578	13.2955	1.57713
PH02Gene24011	1.63191	2.91467	3.17074	2.71667	11.5462	6.94939	0.125072	0.230736	0.15647	4.42908	2.961	2.32965	0.397729	0	0.0800984	0.183574	5.13034	23.7882	0.165167	1.97354	2.76313	0.130981	0.0548373	0.0249206	0.135255	0.97974	0.749983	0.0348498	0.067343	0.0663093	0	0.0832301	0.0278584	0.319202	0.0347613	0.0702122	0.0845115	0.134043	0.0818555	0	0.975764	0.670583	0	0.0944716	1.9328	0	0	0
PH02Gene17572	0.125635	0	0	0.0345127	0.106074	0	0	0.126883	0.150576	0.339283	0.0598312	0	0.701703	0.363436	0.976362	0.353319	0.577437	1.29121	0.176606	0.690619	0.548257	0.705863	0.386992	0.447662	2.74203	2.38851	0.240577	0.670741	0.388838	1.53148	0.194449	0.0711955	0.393199	0.341309	10.437	1.39639	69.0385	87.544	71.3851	32.4383	41.9626	42.118	1.36179	7.12151	20.4814	5.27617	4.48609	2.7788
PH02Gene17994	96.7496	78.9857	75.5726	192.565	93.8904	113.537	8.79938	3.80497	16.6748	197.354	258.562	3.64313	0.84396	0.712336	0.181295	1.89285	1.10914	1.07558	0.581531	0.186122	0.0429835	0.948682	1.79973	2.97069	0.346955	0.985579	0.306496	1.49871	1.32102	0.825467	8.64384	7.93305	1.00888	1.98683	1.10151	1.11243	0	0	0.0205858	0.130108	0.237479	0.202374	2.97416	0.605845	0	2.57358	1.12496	0
PH02Gene46996	8.06069	18.1587	23.2357	6.07802	26.9034	19.8257	0.973783	0.835562	1.50155	4.26109	4.72808	4.57095	0.0360072	0.341905	0.304562	0.132955	0	0	0.119624	0.113698	0.144418	0.0379455	0	0.126342	0	0	0.0226325	0.100961	0	0.144075	0.0439031	0.0602799	0.0605299	0.173388	0.100704	0	1.67302	0.543658	0.494037	0.174856	0.433141	1.94269	0.439239	0.769743	0.120676	0.101528	0	0
PH02Gene11092	0.0466364	0	0.0823754	0.076868	0	0	0	0.235498	0	0.188916	0.0666292	0.060524	0.0355195	0.371002	0.343356	0.393462	0.342957	1.11838	0.668686	0.54477	1.2618	0.112295	0.94028	0	0.154612	0.326654	0.178608	0.0497967	0	0.473745	0	0	0.0796134	0	0.149011	0.802606	2.73718	6.93352	5.57523	0.591388	0.404786	0.574915	0.252753	0.438717	0	0	0.0734677	0
PH02Gene25333	680.48	570.526	402.054	352.835	280.634	262.06	2216.27	2177.61	1790	121.106	67.257	1742.84	11.358	20.5415	19.4441	36.457	32.5308	31.7403	10.569	38.0326	21.7496	27.0774	22.861	24.2796	10.0618	13.7837	15.4355	29.9678	20.4094	16.9183	20.7152	14.0361	21.3008	17.5719	20.1235	18.3156	24.9913	20.25	9.85175	18.0129	27.8725	31.1146	17.1608	20.5537	24.2641	11.3114	9.81425	11.9695
novel.1062	0	0	0.142178	0	0	0.41802	0.154229	0	0	0	0.0575001	0	0.122612	0.116425	0	0	0	0.482574	0.135781	0.276546	0.0702529	0	0.0676208	0.06146	2.46841	3.14115	0.462409	0.257843	0.332167	0.163534	0.224248	0	0.274821	0.262409	0.771566	0.0865798	0.0694751	0.198349	0	0.76554	0.0776278	0.165381	0	0	0	0	0	0
PH02Gene35422	0.340328	0.328368	0.388969	0.181481	0.152122	0.242585	0.287685	0.141527	0.383897	0.182463	0.471924	0.675499	0.533654	0.810765	0.687822	8.38865	3.0916	1.08018	0.776703	0.825352	0.506701	7.05385	4.72581	7.45938	1.09509	5.86923	0.939205	6.58378	4.75023	1.6879	8.90497	4.05005	1.04234	24.4737	1.25798	3.85442	2.19443	2.69677	2.44345	95.4307	4.98112	4.13373	5.26988	1.12995	1.61477	25.8096	40.73	61.4819
PH02Gene23469	0.952071	1.08447	0.924921	0.510003	1.5273	1.23608	1.41376	2.59613	1.59751	0.964167	1.08817	0.556012	0.688866	0.998378	0.0876192	0.490871	0.131276	0.326164	0.160601	0	0	0.993402	0.51988	1.49024	2.05163	0.285795	4.69452	2.79561	0.834883	0.145071	1.63564	1.33533	1.95035	22.8902	3.34622	0.716844	0.287612	0.312809	0.477554	3.42069	1.19363	1.27148	1.58482	1.68792	0.92348	4.29366	4.42448	33.3371
PH02Gene19531	0.0397689	0.0543592	0.14049	0.0163872	0.0335771	0.0516322	0.0571493	0.120492	0.238319	0.0201371	0.0284088	0	0.439191	0.460173	1.13458	0.0745605	0.749414	1.75411	0.721157	2.67798	2.15199	0.766068	1.45329	0.334018	0.115363	0.51731	0.152307	0.127391	0.184626	0.282788	0.0553965	0	1.40871	0.2755	0.232958	0.577477	9.35361	12.1517	11.736	0.0420251	0.268472	0.469827	0.508042	1.55401	0.8324	0.427024	0.0469868	0.356599
novel.5365	0.861828	0.719898	0.697709	1.71644	1.69784	1.52297	0	0.0362662	0	12.3644	6.48992	4.42726	1.17603	0.311637	0	0.572261	0.858237	1.47624	0.0302871	0.123372	0.0940233	0.374684	0.874839	0.411277	0	0.0718627	0	0.0383429	0	0.620122	0.0666941	0.274717	0	0.32193	0.114736	0.308999	0	0	0.03002	0.0758936	1.41988	2.32406	0.0834071	0.0519703	0	0	0	0
PH02Gene04276	46.6324	71.8093	124.726	11.3103	76.7506	60.2878	17.8134	14.0095	12.7344	2.83947	12.65	7.08606	1.01155	3.62859	2.80673	2.62839	1.49217	3.66527	0.746793	0.202801	0.901579	0.118444	0.8678	1.23944	7.95008	1.47661	0.706457	2.52113	0	0.449719	1.3704	0.501759	5.54223	0	0.157171	0.15873	0.127371	0.969708	0.986944	0.155943	0	0.454799	2.74211	1.38823	0	0	0.581182	0
PH02Gene25864	19.61	22.0362	26.5616	376.559	256.374	275.793	0.924741	3.59154	4.8102	580.752	206.206	4.94486	13.5812	17.1212	23.9693	12.0489	23.1631	65.8319	21.5529	7.99401	7.62647	2.93586	9.98682	14.3524	1.93689	1.22002	0.194565	11.9341	0.995822	0.0516071	1.55687	1.72737	6.89475	11.7589	0.865728	3.16939	14.6456	12.3519	4.79922	33.0165	11.0728	17.849	60.5343	8.78626	5.70582	40.3311	10.3241	17.6294
PH02Gene26653	0.197892	0.0360659	0.314589	0.0652347	0.0334163	0.0342566	0.455005	0.359744	0.189742	0.0400813	0.113091	0.256821	0.874175	0.915939	1.45696	0	0.254672	0.305076	0.567486	0.353542	0.449062	0.1906	1.39646	0.211539	0.360835	1.38609	1.78103	0.295823	0.163326	0.281433	0.110262	0.168214	0.405388	0.258052	0.421531	0.127714	1.46891	1.3979	1.75362	3.47138	3.74061	6.79003	0.704788	0.945123	3.27324	0.87829	3.33567	19.8739
PH02Gene34604	0.941943	0.515008	0.582324	3.62261	4.32107	4.37538	0.210561	0.12684	1.24183	0.190782	1.90648	1.42618	0.0717408	0.295192	0.115583	4.53272	11.1408	3.3614	21.6888	5.73883	4.63121	2.29328	1.26609	1.77406	0.0780695	14.8289	3.06633	39.795	47.5842	28.7374	2.76997	3.95001	90.3427	1.84244	1.37106	8.37552	0	0	0	0	0.484486	0.354808	0.316023	0.772499	5.06518	0.0224761	0.0247311	0
PH02Gene02890	0.0366636	0.0167049	0.0323801	0.0302152	0	0.0158669	0.0878115	0.0555417	0	0.0185647	0.0261905	0	0.0837719	0.0928028	0.0224944	0.0859232	0.0337023	0	0.0309231	0	0.0319992	0.367839	0.462005	0.251948	0.0607746	0.0733718	0.070207	0.371906	0.0945611	0.0931095	0.18726	0.0467477	0.125177	2.18131	0.195243	0.216898	4.63599	3.70416	3.01907	0.0193718	0	0	0.0567724	0.0530617	0	0.852975	0.548693	3.13961
PH02Gene11410	9.87199	11.9636	11.0556	11.7422	16.4122	11.1872	2.43753	3.59744	2.07361	8.03916	12.3592	5.67942	2.24788	4.19533	3.55915	37.971	232.011	92.6559	4.89278	8.74141	1.59886	22.3818	1.53896	18.4168	0.843509	3.15689	3.41048	70.3092	293.252	36.0809	21.5484	32.0952	6.60203	3.73254	1.40912	6.89653	0.351368	1.08674	0.340325	11.7226	8.04831	5.33212	14.5773	14.7292	8.20908	5.75543	23.4076	0
PH02Gene21368	48.5925	44.5889	39.4357	47.4478	32.2278	46.2022	6.45326	10.2686	22.6457	7.55095	17.6435	18.5834	4.03328	2.42042	8.52547	0.0794276	0.778862	0.108851	1.03622	0	0.0739504	3.36631	0.711798	2.58779	301.617	69.012	45.7947	9.0019	7.47377	26.811	3.42273	1.51248	1.26563	16.7458	6.58764	6.42513	5.85053	8.52554	9.03125	9.75952	1.75684	1.39269	1.11521	17.5355	6.66134	3.66952	0.834232	0
PH02Gene22623	0.0760022	0.103886	0.0335613	0.469762	0.35293	0.23024	0.109218	0.0767572	0.227725	0.0769679	0	0.0493172	1.3603	0.989365	0.163205	0.213739	1.04795	0.162732	0.320512	0	0.961831	1.28103	0.31924	0.609325	19.0235	7.60485	5.42123	0.243457	0.313634	0.231615	0.247026	0.807551	0	0.030971	0.161893	1.47149	0	0.124855	0.0317686	14.3762	0.43978	0.390385	9.32669	2.85986	3.49199	0.38084	0.209525	0.545197
PH02Gene16160	1.50044	1.68281	1.32514	0.919482	1.85153	1.79819	1.32689	1.28222	2.99718	0.70131	0.934421	1.39803	3.10601	1.36335	2.62009	1.33442	1.34389	1.58162	2.75817	2.74933	2.04828	2.93353	1.22817	1.29253	1.88132	3.50316	2.17331	1.27348	1.90517	1.915	1.75065	0.752171	1.97032	1.72455	0.942439	2.27601	45.493	46.2327	40.2359	2.27671	2.07778	2.01568	1.34042	2.92321	2.74971	1.019	1.78792	2.06987
PH02Gene21365	0.045691	0.083272	0.0201764	0.0753097	0.0385772	0.0593209	0.0218865	0	0	0.092543	0.114237	0.118594	0	0	0.0140165	0.107079	0.105001	0	0.0963426	0.0156978	0.0199391	1.11852	0.767682	1.37804	1.30649	1.28013	0.349974	0.902562	0.424239	0.208863	0.763749	0.271871	0.0974993	6.3305	0.608291	0.393168	0.35493	0.206416	0.343775	0.168991	0	0	0.106127	0.0330633	0	0.359783	0.0539837	0.880858
PH02Gene23184	0.218367	0.132658	0.0642848	0.0599868	0.0921843	0.157504	0.0348668	0.514584	0.130859	0.0737138	0.0259983	0.141697	0.166314	0.131602	0.424256	0.409404	1.27129	0.77926	2.11803	0.0500155	0.317644	1.13923	0.458614	0.722507	12.8801	8.15733	15.7155	2.83683	1.50187	6.02618	2.26443	1.08277	0.093194	3.20345	4.72897	2.74025	77.7778	69.444	78.1022	157.875	84.6234	139.121	1.23983	0.447714	9.66148	17.1427	14.1613	10.4103
PH02Gene46034	0.33756	0.205068	0.43062	0.74184	0.459174	0.584343	6.27019	4.69703	1.86553	0.873614	0.442081	0.146027	0.0714152	0.162749	0.586797	1.30091	11.6189	12.4958	0.775038	0.386579	0.376453	7.78183	5.97089	8.96368	4.25879	3.11495	2.72921	17.5411	5.45589	5.92459	3.58752	2.86936	0.928406	99.2391	33.5951	17.5491	157.93	340.301	260.123	4.51835	66.6822	79.0455	1.40839	1.54703	21.5602	82.6544	31.2709	51.9943
PH02Gene37247	0.280663	0.326798	0.275414	0.21845	0.144812	0.202437	0.702081	0.236209	1.10258	0.0789526	0.27846	0.263062	5.36777	4.43163	4.08488	1.16933	2.47961	2.59073	0.867971	3.96418	4.04179	1.03873	1.30989	1.47628	1.00801	2.07505	1.77654	1.29862	2.92767	1.37801	2.01268	1.3254	1.54384	0.254157	0.481595	0.788258	48.7316	41.4193	45.5838	3.98744	2.64657	3.41185	7.87105	6.96168	6.14519	0.926422	0.871992	1.16046
PH02Gene50494	1.76581	0.482729	1.40355	7.85827	6.11262	2.59823	2.36836	0.535004	1.48145	0.894121	0.882979	0	4.43812	4.4696	5.20024	1.15872	7.14201	6.80554	3.87226	0.849337	1.54116	0.283456	13.7958	2.0224	4.68328	0.353376	1.85973	40.3489	1.09303	0.7175	0.16398	0.750493	2.71298	163.054	0	11.206	73.3091	62.2229	3.10002	0.932994	11.4097	13.7865	1.91401	0.766673	4.14673	34.6347	10.5706	45.7592
PH02Gene37931	0.0982248	0.208851	0.144581	0.026983	0	0.0283391	0.156836	0.429869	0	0.13263	0.0701665	0.254949	2.44381	0.781396	1.76775	1.04355	22.7534	34.211	2.67867	1.37236	5.77239	0.420467	0.687639	0.0749988	2.87649	65.2937	12.8215	4.37003	38.1356	13.6365	0.456078	1.39156	16.4606	1.22749	2.02255	2.53565	0.113039	0.349617	0.383203	0.518987	3.31548	3.59899	0.126748	1.56372	3.61042	0.164065	0.103157	0
PH02Gene43267	4.98215	3.62367	3.99639	1.35607	2.54703	3.12539	1.53262	0.877076	4.76601	4.58257	6.33434	15.8381	5.53515	8.85897	13.0401	41.4336	27.9407	50.891	8.48128	2.07287	3.63025	13.3538	18.8535	20.0674	36.1785	8.32389	65.9069	38.312	29.0947	4.03951	33.9145	30.2276	14.5132	78.4154	65.5736	15.6342	5.72042	6.34494	8.75039	846.186	249.32	358.694	20.1715	19.0846	32.5281	234.992	326.398	136.317
PH02Gene13335	253.319	261.217	179.559	329.303	184.344	246.283	1679.23	2261.26	332.309	238.23	213.996	981.08	3.39736	35.1459	0	399.666	13.3802	0.201073	4.5543	0.806594	0.204904	43.3398	21.1033	88.3744	7.19954	8.92677	6.06911	55.6512	23.2517	4.05428	28.9965	10.5768	2.40469	7.07957	51.2591	17.6767	2.63426	1.9284	2.35521	199.962	14.2641	16.8827	49.9863	1.52899	9.34858	82.8535	293.285	13.6835
PH02Gene08839	0.119594	0.163471	0.0792163	0.0492801	0.100974	0.0517568	0.0286436	0.0301956	0.0358341	0.0908354	0.042716	0.232812	0.136629	0.108113	0	0.0560553	0.0274837	0.0256069	0.126087	0.0410884	0	0	0	0.0228289	0	4.21827	0	2.3305	1.38804	0.0607435	0.749657	1.01659	0.867683	0.121837	0.89162	1.06126	0.025806	0.0982338	0.0999798	0.0315949	0.0288343	0	0.0231485	0.043271	0.580015	0	0	0
PH02Gene48894	0.514	0.585479	0.435033	0.617746	0.198904	0.704404	0.677083	1.14636	1.74544	0	0.0152989	0.945003	0.0163115	0.0464655	0.367916	0.0803059	0.157495	0	0.325141	0	0	1.16889	0.953561	1.21009	8.43145	1.24292	5.70048	1.39494	1.17102	0.3916	3.40091	1.01947	0.127962	4.20656	0.843965	0.52983	34.9368	36.2736	23.6693	9.05269	0.0619628	0.50603	0.480864	0.0619909	1.00588	2.86689	2.7328	12.1561
PH02Gene02185	33.3983	26.8196	24.0849	127.93	85.4025	118.358	1.42507	1.53806	5.81538	54.7689	89.5116	0.873309	3.64156	5.6606	2.30333	1.82604	2.05106	3.70066	4.42101	0.99778	1.6383	0.0852797	0.505804	0.162255	1.32094	1.38211	1.11903	1.02106	0.511538	1.25921	0.986691	2.10739	14.0571	1.44325	0.113163	0.723807	0	0	0.088825	0	0	0	4.11316	2.02467	0	0.862003	0	0
PH02Gene00915	0.627924	0.706832	2.02252	0.487044	0.405417	0.607433	0.318476	0.522251	0.619771	2.54361	1.00265	0.479359	0.7033	0.10685	0.135972	0	0.40744	0.601061	0	0.152282	0	0.148232	0.124119	0.338433	0.428591	0.221755	0.176825	0.354957	0.0762124	0.187606	0.0343009	0	0.409857	0.421449	0.0393395	0.0794594	9.34104	7.19046	8.89308	0.0780646	0.142487	0.0758901	0.514758	0	0.565697	0.105764	0.174562	0
PH02Gene03972	0.671089	0.502329	0.635017	0.513553	0.445189	0.39415	0.137768	0.0484111	0.344706	0.582527	0.222574	0.590987	0.073017	0.103999	0.264687	0.202209	0.396569	0.636341	0.444726	0.0988124	0.334693	0.211605	0.302019	0.292803	0.139052	0.863353	0.436004	0.383873	1.11268	1.07126	0.244829	0.244476	0.32732	0.234402	0.229739	0.360917	5.81296	9.37084	8.01463	0	0.092457	0.098487	0.20412	0.450932	0.146828	0.171569	0.226539	0
PH02Gene20376	1.18159	0.391537	0.474337	0	0.241848	0.0309913	0.0343028	0.108484	0	0.108782	0.0767333	0.185873	5.39959	9.01136	2.43846	0.134261	0.164569	0.122665	0.543593	0.196826	0.875016	0.114954	2.28606	0.218714	0.385792	0.107483	0.617079	1.29989	0.886547	0.218234	0.698265	1.33918	6.23468	1.25482	1.75421	21.3364	0.309046	0.382337	0.119733	1.05944	1.24312	1.91273	1.27521	1.42506	0.329026	0.58952	0.846088	0.321063
PH02Gene41182	0.175625	0.130941	0.126905	0	0.0269603	0.0414574	0.061183	0.0161245	0.076542	0.40422	0.0798366	0	2.0429	1.3394	1.3518	0.179602	0.968642	1.10761	0.188526	1.26163	0.989368	0.0640733	0.254841	0.646106	0.0264656	0.11183	0.152866	0.0340957	0.0329429	0.0162186	0.0296533	0.0814291	0.299812	0.806762	0.272073	0.0686929	16.3712	21.2845	19.3804	1.94025	8.9152	6.00306	0.605708	2.41467	7.3194	0.320015	0.452729	1.38868
PH02Gene03535	3.72251	3.84443	2.13694	1.68729	2.20006	1.61099	0.594376	1.1905	1.63588	0.439811	0.487513	2.97913	0	0.31408	0	0	0.0570308	0	0	0.0852616	0	0	0.208481	0.331601	7.81601	0	18.474	1.5899	0.51205	0	0.230458	0.421899	0	2.17426	0	4.73806	25.8108	22.1679	33.6094	0.262247	0.538499	0.318678	0.576419	1.79581	0	0.39971	0.586417	1.057
PH02Gene06655	3.4855	2.35854	3.07828	2.0477	2.59319	2.32983	2.24817	1.39411	3.8052	5.13741	3.37733	3.22462	7.43828	6.36417	24.2007	3.81735	31.1833	73.7431	4.36599	3.74662	7.89132	20.1922	52.184	19.6043	9.81059	12.9836	7.50041	10.8703	8.54462	2.41887	9.51806	7.68562	6.89272	14.4003	51.0525	29.0645	7.89331	8.4755	8.13569	25.2357	100.643	76.7891	9.96609	54.9142	454.677	94.0963	49.8522	57.835
PH02Gene35235	0.181161	0.330167	0.139996	0.354584	0.152956	0.294004	0.151862	0.0914804	0.135703	0	0.113236	0.0881656	0.12073	0.0655078	0.0555743	0	0.0208161	0.135763	0	0.373444	0.177878	0.0545267	0	0.0345811	1.72671	0.385202	1.04071	0.120898	0.397157	1.01216	0.126175	0.019249	0.0386577	0.0738234	0.0482366	0.267932	4.28045	4.98494	5.11141	0.0957197	0.240229	0.34895	0.280522	0.540761	0	0.0486311	0	0
PH02Gene08850	0.509702	0.766371	0.607705	0.798106	0.602483	0.485284	0.219738	0.128691	0.580344	1.1614	0.38231	0.198445	0.698765	0.792525	3.00211	1.26619	3.65457	3.79789	1.46165	0.770509	1.06766	5.46148	7.66462	4.70907	6.82254	9.99625	8.44263	5.4152	12.2258	8.25841	1.13599	0.779871	1.74023	2.51322	7.27432	1.86403	96.1913	109.711	104.929	4.92837	16.4918	15.6038	1.79556	1.64132	6.79144	23.6616	15.9987	12.1573
PH02Gene39280	0.130429	0.404102	0.138228	0.0644934	0.154171	0.225782	0.674751	0.764002	0	0	0.13044	0	0.854308	0.358439	0.576162	0	0.0479577	0.0670242	0.836056	0.143394	0.295973	0.104685	0.0438283	0.0398352	0.88643	0.417627	0.0999031	0.111414	0.188382	0	0.0484486	0.0443473	0.111328	0.467719	0.138914	0.112233	12.721	11.9346	13.2808	2.34309	4.17609	3.8321	0.74727	2.22742	3.1961	0.2801	0.801326	0.444421
PH02Gene22222	0.49783	0.567061	0.32975	0.717975	0.315241	0.323168	0.119233	0	0.447494	0	1.33359	0.161519	0.0947901	0	0.229077	0.116669	2.05929	0.426371	0.524854	0	0	0.699248	3.76395	6.74703	142.969	6.84933	17.3976	8.63792	1.15558	2.14926	9.82398	37.0274	0	103.563	26.9084	2.5435	0.322264	0.715598	0.624272	267.246	35.768	88.9871	1.25267	0	0	54.1679	100.481	135.257
PH02Gene22037	116.43	140.12	127.167	33.8621	65.589	47.5634	5.45005	3.71759	38.5887	3.70358	5.07123	17.2785	1.67486	17.6149	1.71582	3.96603	0.527331	5.52737	2.84259	0.722668	0.292066	2.49404	2.89155	5.76724	0.0594328	0	0.0228856	0.178657	0	0	0.288562	0.223498	0	0.136366	0.127288	0.154261	0.0825234	0.039267	0.0199825	2.19752	0	0.147332	12.1586	5.43117	3.97805	1.18063	1.22378	1.62892
PH02Gene47422	3.08497	1.89846	1.06151	0.825449	1.65751	2.11532	0.844421	1.45665	0.864326	0.892618	0.686879	0.571946	6.37747	6.14262	12.4871	0.413131	2.50434	7.65194	1.25029	4.2946	9.33632	3.85881	11.7128	3.08969	0.132824	2.8864	0.0767194	1.11227	2.06665	1.66864	0.0744111	0.442728	0.136789	1.04489	0.55472	1.33591	30.4999	56.7345	50.9437	0.211688	1.12051	0.94664	0.0930579	1.10169	0.163627	0.573598	0.157787	0
PH02Gene33070	0.0291945	0.106414	0.154701	0.120299	0.221842	0.0758067	0.0839069	0.176907	0.209941	0.236523	0.145985	0.416769	0.644823	0.907876	0.913501	1.14944	0.483056	1.52524	0.221611	0.902717	0.356724	0	0.122628	0.847066	0.314558	0.905579	0.6429	0.498764	0.0903564	1.18626	0.0813335	0.0992645	0.897085	0.0713806	0	0.219814	7.83664	9.20834	9.66489	0.431911	0.197086	0.359897	0.858927	0.380267	0.149041	0.0835946	0.0919816	0
novel.1503	1.89006	2.37226	2.99203	3.17406	3.4174	3.57279	0.427058	0.684301	0.448782	14.8702	22.214	3.76033	0.0882726	0.0515808	0.0382893	0.158792	0	0.0916281	0.157909	0.00612603	0.0389059	0.286229	1.57283	0.946212	0.0517244	0.0624457	0.017072	0.0761562	0.00919767	0.0633954	0.124188	0.219772	0.167415	2.8265	1.74715	6.02223	0.415531	0.344182	0.283221	0.197845	1.06615	1.23643	0.117344	0.129029	0.254879	0.816899	1.23593	0
PH02Gene33231	1.47345	1.38599	1.72107	2.54611	3.65186	2.26267	0	0.336019	0.45573	28.4956	15.6525	7.21707	0	0	0.145808	0.0445562	0.480607	1.18053	0.240531	0	0.165935	6.71425	4.03288	2.1412	0	0.142678	0	0.0507514	0.686496	0	0	0	0.730258	1.00717	1.41743	2.35173	0.0410244	0.468494	0.317881	0.150681	0.504224	0.976562	0.257598	0.0343945	0	7.34927	1.01083	1.87526
novel.2818	0.0153188	0.0279186	0.013529	0.0126245	0.0258675	0.013259	0	0.0773548	0.110159	0.0465403	0.0109429	0.0795219	0.0116672	0.121864	0.0281958	0.0143602	0	0.0393598	0.0516812	0	0	0	0.038607	0.0116965	0	0.0613124	0.0146669	0.0327137	0	0.0311224	0.0284513	0.0390642	0.536092	0	0	0.0164771	0	0	0	0	0	0.0786849	0.0118603	0.0665107	0	0	0	0
PH02Gene21360	16.3239	26.8451	41.786	18.0773	54.8065	42.4973	1.83266	0.386392	7.031	3.87452	3.37074	3.80666	0.194261	3.22805	3.20802	0.4782	1.52399	13.3254	0.107563	0.08763	0.55653	0	0.535679	1.07112	0	0.127608	0	0	0	0.129549	0.35529	0.216809	0.435417	0.103938	0.81496	0.274348	0.110074	1.15228	0.852914	0	0.368972	0.524048	0.789907	0.922847	0	0	0	0
novel.3765	0.442589	0.516659	0.49818	0.154958	0.363911	0.322987	1.86509	0.636881	9.08008	0.594687	0.570332	1.73442	0.920932	0.445601	0.287517	0.225073	0.356319	0.307212	0.231783	0.55854	0.785189	0.0464357	0.0704738	0.0750968	0.134262	0.138936	0.188336	0.271811	0.33126	0.461347	0.48085	0.231138	0.36049	0.101376	0.0523756	0.108902	0.102368	0.0997949	0.0580393	0.482983	0.175755	0.240708	0.45465	0.592395	1.06918	0.0434857	0.0683552	0.0415017
PH02Gene31282	0	0.0415594	0	0	0	0.0394745	0.0436925	0	0.819912	0	0.0651583	0	0.0347354	0.164914	0.0279814	0	0.0838466	0	0	0.0313379	0.0398048	0.0732105	0.076627	0	0	0	0.0436662	0	0.141153	0.0926573	0	0.0387672	0.077856	0.111509	0	0	0	0	0	0	0.0879668	0	0.0706209	0.0990075	0.325959	0.0326474	0	0
PH02Gene50451	11.8057	10.4835	18.0334	16.5795	31.4285	23.7731	7.15538	5.17067	8.01315	7.1978	8.39032	84.3449	9.63377	3.7462	2.99336	5.08175	2.82377	6.65474	1.06685	2.89715	3.89019	0	3.28904	0	0.049922	0.662967	0.17301	0.0643147	0.12428	0	0.0559349	0.1024	0	0.24545	0	1.36054	0.103976	0.0989498	0.201417	0.381902	0.232355	0.24751	0.0466345	0.217932	0	0.301822	0.0474434	0
PH02Gene13183	1.13594	1.39096	1.41079	1.81379	1.28877	1.16755	0.306073	0.752867	1.48908	2.15695	2.48508	1.01352	0.2974	0.128361	0.0435587	0.432598	0.163155	0.243222	0.179641	0	0.0309821	0.142459	0.44732	0.0271044	0	0.248638	0	0.909688	0.109866	0.504839	0.329651	0.512966	0.0908988	0.376104	0.378074	0.381824	13.6344	13.1502	16.4703	2.13819	0.958566	1.31282	0.604646	0.282563	0.0724888	0.203289	0.866779	0
novel.6990	0.934903	0.697036	0.506664	0.47279	0.376733	0.643677	0.854947	1.22316	1.0441	0.580979	0.895519	0.0827251	0.0161829	0	1.87722	0.0796727	0.351569	0.127385	0.143368	0.146	0.426527	0.153486	0.0713994	0.22713	8.13603	0.467736	16.3766	1.13438	6.20351	1.42455	0.118389	0.072245	5.85797	1.7317	0.02263	0.594216	0.0366786	0.0174527	0.230918	0.112266	0.799165	0.873114	0	0.58427	0.0216944	0.304202	0.418403	0.190525
PH02Gene12320	0.0208968	0.0190422	0.0922766	0.0861072	0.0882164	0.126609	0.100098	0.0211043	0.150271	0.232785	0.134348	0.379673	4.88607	3.76302	0.87182	0.235069	0.249716	0.0178972	1.35712	0.416405	0.711293	0.402534	2.38747	0.670134	0.658142	0.522737	1.24047	1.38339	0.819219	0.509459	2.32867	0.799329	21.3146	0.647175	3.8058	2.06787	3.53512	2.95228	3.47643	0.066247	0.685198	0.279074	0.226506	0.19658	0.10668	0.269258	0.0329193	1.19921
PH02Gene05108	0	0.0584873	0.0377898	0	0.0180635	0	0.102482	0.043214	0	0	0.0458492	0	0.619195	0.526064	0.538176	0.200557	0.255664	0.036647	0.649609	1.05846	0.84027	0.0686869	0.0359462	0.0653424	0.195052	0.578003	0.122905	0.228442	0.441438	0.173864	0.139075	0.236417	0.602624	0	0.0455725	0.138073	5.26279	4.63933	5.15105	0.0452166	0.28886	0.109893	0.414108	0.510895	0.589794	0	0.0337033	0
PH02Gene14980	1.24672	1.21723	1.4943	0.0733891	0.601494	0.539542	2.81534	1.43898	2.45479	0.360732	0.190841	9.4767	0	0.450814	0	0.250437	2.04647	2.74568	0.0751085	0	0	0	0.374052	0	0	0	0.341048	0.380344	0	0	0.24809	0.529874	0	1.37897	0.189689	0	0	0	0	0.0941037	0.0858813	0	0.137893	0.193321	0	0	0	0
PH02Gene28426	0.0516498	0.047066	0.0912308	0	0	0.0447049	0	0.0521629	0.247613	0.104612	0.0737918	0.134061	0.314703	0.149412	0.0316889	1.45253	0	0.309652	0.130689	0.0354901	0	0.787653	1.47526	4.96904	0.171232	0.568494	0.49452	1.81994	1.4387	0.314803	0.383713	0.0878077	0.0881719	0.168379	0.165029	0.666665	24.0731	25.2427	25.6482	8.29618	6.52526	3.55501	1.27965	3.28903	1.10745	2.18142	9.72317	1.75991
PH02Gene09233	0.140438	0.277277	0.186045	0.250764	0.296431	0.20259	0.134543	0.0236388	0.0841587	0.237037	0.250803	0.334139	1.60442	0.575531	1.68018	0.0219416	0.279705	0.260605	0.138191	0.659409	0.510713	0	0.0786526	0.0714868	0	0.257626	0.112051	0	0.0965895	0.118883	0.130416	0	1.2986	0.0190762	0.349005	0	5.01018	7.63261	7.10298	0.173139	0.586899	0.96181	0.0543658	1.01625	0.310678	0.0335104	0.129054	0
PH02Gene26762	229.422	227.006	225.388	121.857	234.548	167.046	17.9388	22.2447	125.648	9.62547	8.41593	19.2781	0.17339	8.8495	2.47924	1.76065	0.575492	15.1109	0.816055	0.0782152	0.149021	0.0913618	0.0478127	0	0	0.0569491	0	0.121542	0.0587165	0.462521	0.0528531	0.0483789	0.0485795	0	0	0.0612181	0.736857	1.35572	1.1895	0.421004	0.164665	0.409277	3.52521	2.34754	2.73121	0.244451	0.0896589	0.051034
PH02Gene06036	429.509	452.577	637.175	118.736	290.798	195.055	27.0848	36.514	464.275	6.60708	27.1865	19.7563	0.207042	36.1735	4.33638	7.89974	1.74919	73.3386	3.2099	0	0.474515	3.49098	3.42553	5.39662	1.35183	6.80017	1.0411	4.06367	0.280448	1.10457	0.504886	2.31073	0	1.10776	0.57905	2.33917	0.938523	2.90274	1.5908	15.7995	11.2731	10.612	33.675	16.5238	39.4129	6.22706	6.85183	0
PH02Gene19276	1.52514	1.58281	1.60885	0.27931	0.786917	0.513358	0.0811731	0.2995	0.863177	0.471934	0.121053	0.714746	1.58104	1.62383	0.0779769	2.14455	0.545203	3.51953	0.535976	0	0.0739504	0.918083	0.427079	0.808685	0.280901	0.211953	0.283935	0.0452357	0.0874125	0.387318	0.786835	1.29641	0.108482	0	0.270725	0.0455683	0.219395	0.452376	0.53125	2.46226	0.653708	0.478735	16.8266	4.07731	0.735342	0.333593	0.233585	0
PH02Gene41451	2.15827	0.855098	0.911617	2.24267	0.831892	1.74623	4.89948	4.92803	3.37399	7.88749	1.20659	0.182672	1.07204	0.305385	0.201504	0.527794	1.29388	2.7727	2.41393	0.644787	0.655197	0.941456	5.71526	2.29277	0.855514	0.422527	0.76368	7.01375	0.774471	1.00089	2.43996	1.75483	2.44291	8.52729	4.39745	3.38127	4.73808	3.69972	4.31461	21.3197	68.8684	65.3588	0.653871	0.305567	5.41328	6.41503	10.8651	5.34304
PH02Gene01317	1.1961	0.198173	0.288097	0.44806	0.367228	0.188231	0.104172	0	0.521291	1.98212	0.310702	0.705582	0.414083	0.157276	0.200141	0.101932	0.199908	1.67631	0.825403	0.448296	0.94903	0.698197	0.36539	0.6642	0.180245	0.870422	0.208219	0	0	0.110457	0.100977	0	0.37125	0.443102	0.34743	0.350876	0.938523	2.14356	1.45444	7.12415	19.4001	11.3939	1.43119	2.04581	0	0.46703	3.08332	3.41256
PH02Gene21022	0.0335298	0.106939	0	0	0.0141547	0.0725533	0.096367	0.0338629	0	0.0509337	0.0239519	0.1523	0.153223	0.133368	0	0.392895	0	0.114868	0.622159	0.0691179	0.0292641	0.0269118	0.225342	0.115206	0.013895	0.318727	0.192618	0.984552	0.415097	0.0170302	0.0934114	0.0997545	0.171717	0.450893	0.482098	0.270489	10.3316	9.33642	7.80652	2.48025	2.55456	3.84063	0.519198	0.206237	0.479285	1.32011	2.65423	0.541178
PH02Gene06345	0.213233	0.12954	0.172627	0.307527	0.255049	0.307603	0.0340471	0.215351	0.702802	0.0179952	0.228484	0.161426	0.189471	0.0385525	0.30526	0.782902	1.35574	0.365251	0.689413	0.415137	0.65137	0.213933	0.388122	0.556277	1.81149	0.177803	2.33082	0.512286	0.403305	1.64261	0.561049	0.558868	0.151672	1.25995	5.072	2.82874	18.5119	15.9093	18.7917	17.4068	53.6898	58.7614	2.21499	9.68244	18.0704	3.23091	8.55177	2.07135
PH02Gene34993	0.136279	0.0745109	0.144429	0	0.0460246	0.023591	0.130559	0	0	0.0276021	0	0	1.32856	1.08413	0.384615	0.306603	0.751633	0.79368	0.919534	0.468208	1.26078	0.0437524	0.0915884	0.041622	1.82979	2.72724	2.06159	0.436542	0.871684	0.387621	0.480907	0.370692	0.279172	0.0444272	0.957954	0.146584	0.32935	0.98506	0.52407	9.70634	21.4228	11.984	2.84882	11.4986	3.81255	0.273153	1.00902	0
PH02Gene04832	7.61278	7.41231	7.06105	3.38042	4.96005	4.48303	5.06196	4.73942	35.4964	1.37292	1.24159	3.42858	7.20128	2.66479	15.377	1.92259	36.3635	30.8139	1.58322	0.286628	0.546105	10.658	7.70945	10.9353	23.6249	18.0174	19.6033	24.3117	33.0649	2.61306	12.1699	9.39636	4.95503	38.0482	98.7769	26.0235	1.11012	0.71382	0.406845	32.7665	106.472	78.1703	1.26494	60.9241	426.262	23.7889	27.2709	55.1396
PH02Gene15608	0.288278	0.306477	0.0424329	0.118788	0.202829	0.166344	0.230148	0	0	0	0.0343218	0.0623538	0.0365934	0	0.176868	0	0.839148	0.205749	0.486284	2.1129	1.80316	0.192816	0	0.220113	2.26982	0.144227	1.93208	0.307813	0.842649	0.488067	0.178471	0.0816816	0.451112	0.0391579	0.307031	0.0516794	1.78319	4.73578	4.81996	32.7481	24.2801	26.5052	6.36105	11.7515	19.5735	3.30179	1.09749	2.19719
PH02Gene20809	41.8978	30.9385	30.6229	27.2658	13.6619	12.0047	268.932	510.394	50.9079	3.51146	5.05706	53.6243	13.7545	34.4798	5.93891	28.5766	11.5541	0.123737	4.50861	7.04839	8.57445	3.59474	8.61732	5.18471	39.3954	21.829	64.7372	34.4011	19.8236	19.666	36.7613	21.8598	76.8267	8.00683	19.3881	28.2827	2.99277	2.0174	2.29482	16.6412	18.2525	16.9198	20.0225	1.77729	6.63804	10.7558	19.3456	2.85005
novel.227	0.986146	0.939944	0.961027	1.21438	1.18671	1.5305	1.45513	0.995941	1.41286	14.8079	3.27934	2.88324	0.517982	0.229529	0.500718	0.265642	0.500135	0.213575	0.133844	0.973577	0.890367	0.272933	0.219013	0.389464	0.36639	0.567095	0.716277	0.326784	0.304041	0.345431	0.294732	0.105986	0.251551	0.341808	0.0724342	0.268226	0.332637	0.186209	0.246375	0.443189	0.546575	0.663733	0.36859	0.229665	0.266185	0.300221	0.348199	0.376063
PH02Gene00677	0.0524364	0.0477828	0.13893	0	0.0442724	0.181543	0	0.264786	0	0	0.224747	0.0680511	0.119811	0.0379219	0.64343	0	0.0482011	0	0.221132	0	0	0.378781	1.05722	0.440412	0.69536	0.0524683	0.451846	0.391928	0	0	0.146084	0.222862	0.134272	5.8548	0	0.169204	8.78019	13.2227	8.59192	0.0554113	0	0.0538679	0.446578	0.645056	0.535387	4.99232	2.80855	7.00578
PH02Gene06474	1.11304	1.59652	1.92959	0.356719	1.42702	0.945538	0.375186	0.187349	0.839926	2.42135	4.25524	0.695493	0	0.0596259	0.0252921	0.038644	0	0.141226	0.173846	0	0.0179896	0.0165436	0	0.645259	3.45084	0.969346	0.355226	0.46218	0.0850578	0.31407	0.210551	0.26281	0.387053	0.755941	7.88101	0.642942	13.2717	27.5627	24.6752	7.7759	3.81659	4.27726	0.175542	0.164069	0.357767	0.206568	0.681879	1.60795
PH02Gene28788	0.0948671	0.0288159	0.223422	0	0	0.0821111	0.030295	0.0319365	0.1895	0.0320241	0	0.0820779	0	0.0228693	0.0388028	0.415009	1.04646	0.0541665	0.533423	0	0.0275993	0.736045	0.690698	0.19316	0.524181	0.442982	0.666088	1.21555	0.358859	0.642456	0.117463	0.591358	0.0539828	0.283495	1.07774	0.510203	8.59754	7.53255	7.29634	1.00249	0.213476	1.20197	1.05277	0.594954	0.161435	0.226366	0.373617	0
PH02Gene08109	0	0.224838	0.130745	0.122003	0	0	0.141827	0	0	0.049974	0	0.0640417	1.65369	0.642378	0.847729	0.231295	0.408251	1.56376	0.749171	0.949418	1.63662	0.0792142	0.124366	0.26375	0.77709	0.296262	0.33073	0.263455	0.356366	0.350895	0.366605	0.0419464	0.168481	0.361961	0.105114	0.159235	6.43142	8.5525	7.50816	0.0521467	0.237952	0.152082	0.725916	0.214253	0.453459	0.0706494	0.272082	0
novel.2167	0.224919	0.133668	0.138185	0.668908	0.553188	0.795632	0.159266	0.701212	0.503978	2.61448	2.48689	5.81254	0	0.0919389	0.089997	0.0916713	0.0179785	0.10888	0	0.013439	0.0256049	0.133432	0.238241	0.194135	0.0972604	0.0782803	0.121718	0.167068	0.171508	0.0894045	0.036325	0.03325	0.267103	0.183309	0.249966	0.105185	0.0590834	0.0240973	0.0572266	0.0516695	0.235774	0.0401842	0.143855	0.120299	0.109831	0.581024	0.477563	0.701496
PH02Gene36818	6.09693	3.46856	2.67743	7.41198	1.39357	0.816351	3.32388	4.62662	7.26692	0	0.433126	30.0762	0.538758	1.3642	0.0826668	30.8505	3.31315	0	4.60252	0	0	441.473	144.715	384.947	2.03804	17.493	6.48252	73.7329	48.4779	1.84776	49.2363	24.882	0.718792	174.3	27.5527	44.3115	0	0	0	6.51402	0	0.0692085	11.6316	0	1.03178	76.848	127.408	93.7241
PH02Gene08453	0.074346	0.067748	0.0218866	0.06127	0.0418472	0	0	0	0.148509	0.250969	0	0	1.01923	0.967806	7.61751	0.0232312	10.5018	14.1145	0.0209018	0	0.0216292	1.79016	3.97641	4.91975	3.18365	3.94274	0.403367	7.85901	5.11333	0.604181	21.3336	12.4286	0.571125	90.8075	23.4116	68.8523	3.44375	5.39427	3.35624	62.5108	154.895	129.38	13.5653	87.1901	417.549	118.237	95.4718	95.797
novel.3402	0.522302	0.99156	0.922559	0.717399	1.17595	1.6576	0.917359	0.791235	0	7.80183	1.46133	0.790807	0.530399	0.251819	0.614196	0.938434	4.84117	8.08922	0.660786	0.598148	0.873721	0.943227	1.42602	0.564966	0.144297	0.174207	0.375057	0.697118	0.493936	0.265284	0.404192	0.0369976	0.70587	0.673989	0.231783	0.234082	4.65834	3.18185	5.45799	6.62321	32.3213	27.7223	3.03288	1.25984	0	0.810087	1.30276	0
PH02Gene03578	214.014	211.776	158.816	34.6468	43.2377	43.165	505.75	305.117	305.337	14.5727	7.45756	254.156	14.4876	10.9169	2.98617	13.9302	3.45819	12.425	8.01187	3.89368	9.82981	1.01909	0.434559	0.951512	1.42261	1.85864	0.832955	0.728078	0.89752	1.45698	1.20092	1.6389	0.0401389	0.325771	0.200339	0.0758723	0.243532	0.231759	0.196565	4.12457	2.38096	2.89857	11.1593	8.89862	5.52163	0.538608	1.09269	1.62343
PH02Gene23801	0.630692	0.600843	0.683598	0.66152	0.726133	0.521075	0.274644	0.434289	0.65282	0.841929	1.02394	0.520865	1.11354	1.28542	1.0905	0.214991	2.16089	1.69414	0.483585	1.02432	1.52626	0.483199	0.866998	0.306447	0	0.516335	0.0823438	0.520378	0.857689	0.669794	0.692175	0.48737	1.27242	0.210279	0.122131	0.431698	0.717566	0.824162	0.790879	4.57443	30.1908	19.9968	1.37613	3.31918	2.80996	7.36727	11.7645	2.33923
PH02Gene34856	0	0.0435797	0	0	0	0.12418	0	0.048299	0	0	0.0683257	0	0.218544	0	0.17605	0.179325	0.175845	0	0.121008	0.0657225	0.250439	0.57577	0.401759	1.1685	0.55492	3.06259	1.2363	2.24684	0.296029	3.10917	1.02146	2.52041	1.26543	0.662602	7.58931	2.72633	26.913	21.9587	27.5865	13.3924	0.553458	2.40735	1.40702	0.207641	0.537122	7.73698	1.92113	1.07207
PH02Gene24978	1.1569	1.62039	1.22987	0.282496	0.651185	0.38941	1.58041	1.01693	1.43792	2.21302	1.1019	0.22243	0.0815857	0.139445	0.184021	0.1205	0.137856	0.0183488	0.234905	0.103048	0.0934924	0.515864	0.467946	0.490746	0.834558	0.128623	0.553835	0.183007	0.419945	0.369973	0.37801	0.254955	0.347445	0.698426	0.250995	0.322617	17.382	20.5539	20.8118	3.69025	0.640503	0.770312	1.11134	0.589117	3.54366	2.88322	3.62812	3.24658
PH02Gene27014	0.761949	0.108489	0.042058	0.274723	0.180933	0.28853	0.456228	0.601186	0.684909	0	0.119065	1.29786	0.018135	0.275521	0.0292176	0.0446418	0.262653	0.0407862	0	0.0163612	0	0.0573337	0	0.218168	6.98612	1.35805	2.9637	1.2458	3.61103	0.21769	2.98509	1.7204	0.0406478	1.53307	5.83277	0.998844	27.087	23.1763	21.7967	5.88786	1.28594	2.32379	0.110611	1.03382	3.74396	0.340898	0.71269	0.918083
PH02Gene00531	2.24426	2.0886	2.69897	2.32176	1.89484	2.14914	0.77768	0.53047	1.23044	1.13639	1.36441	0.557725	2.41846	3.66049	3.60346	0.492384	1.71185	2.10615	1.6915	2.42798	3.3132	0.479069	0.501425	0.473972	0.19788	3.15343	0.320029	1.14718	1.18229	0.436553	1.3968	1.98887	2.07863	0.583748	1.3477	0.359526	35.3204	42.2809	40.3778	1.33717	1.47361	1.9131	6.35881	4.16369	3.46153	0.61527	0.564167	2.54759
PH02Gene36415	0.24729	0.0614573	0.0992718	0.222323	0.24675	0.311329	0.107686	0.136225	0.134719	0.045533	0.128473	0.175052	0.582149	0.17884	0.468955	0.210741	0.165321	0.423587	0.398181	0.154473	0.294313	0.108262	0.358829	0.0858256	0.316752	0.134967	0.258291	0.312056	0.115963	0.114183	0.146137	0.305751	0.0191887	0.0916099	0.407036	0.386893	9.6242	11.2456	11.0696	2.96954	3.07865	2.1478	2.78487	2.27749	0.459069	0.337949	0.637466	0.342689
PH02Gene31084	0.32621	0.297259	0.237257	0.0948832	0.162012	0.0664346	0.4412	0.465106	0.413967	0.349787	0.164489	0.0498058	0.175376	0.041632	0.247233	0.053964	0.0529168	0.0164344	0.0647375	0.131852	0.0502428	0	0.0161201	0	0.0795197	0.288007	0.0367445	0	0.0197964	0	0	0	0.180165	0.0312778	0	0	6.44268	4.80726	4.60396	0.689434	3.53459	3.52856	0.0297132	0.236055	0.783687	0.219779	0.574344	0
PH02Gene43939	0.708791	0.645887	0.347767	1.20071	1.96154	1.39738	0.113173	0.159074	0	0.638041	1.37832	0.255516	0.149954	1.3954	1.06301	0.664437	0.361968	1.0792	0.863509	2.00224	0.859192	0.474077	0.893162	0.48106	0.0652728	0.197006	0	0.0840912	0.0812481	0.0800008	0	0	0.907487	0.385111	0	0.465903	11.2498	11.3204	11.6204	0.0416113	0.341779	0.121357	0.121949	0.398923	0.16082	0.0845638	0.465241	0
PH02Gene26208	0.333481	0.0434122	0.168297	0.0785223	0.201114	0.0824687	0	0.0481134	0	0	0	0.37096	0.54426	0.0689066	0.204602	0.178636	1.31377	0.652829	1.00453	0.720169	0.956325	1.60596	0.280151	1.05488	1.10557	3.62285	1.68768	0.406947	0.098297	0.532334	0.309684	0.44545	0.447298	0.504749	1.77587	0.666152	12.3768	17.2177	17.8424	15.6567	47.1388	39.0547	2.10242	14.9616	8.46363	1.29591	1.72612	1.75143
PH02Gene46923	49.3309	78.9941	90.0765	65.3947	75.3267	86.4538	3.63539	8.7293	10.3088	2.13494	16.7763	18.5496	0	0.3964	0.258685	2.60863	0	0.469443	0	0	0.220795	0	0.354204	0.38632	0.489235	0	0.201845	0.0450203	0	0	0	0.10752	0.071977	0.44672	0	0.498865	0.181958	0.900443	1.16318	0	0	0	1.63221	2.01369	7.18926	0.150911	0.0332104	2.2306
PH02Gene04073	0.586965	0.936028	0.647984	0.39303	0.511065	0.682679	0.755626	0.351972	0.571585	0.427241	0.864799	0.0714144	1.25732	0.6898	2.6334	0.343896	1.04539	0.832616	0.66524	1.24777	1.24871	0.265001	0.400642	0.588227	1.7027	1.35818	1.52791	0.861767	1.36249	1.19251	1.03906	1.10702	1.89443	0.792313	0.722827	0.729997	20.6764	22.6901	21.652	0.697799	1.27366	1.24366	0.695874	1.56625	1.98519	1.56252	1.11248	0.296055
PH02Gene51297	22.8761	8.33834	11.9326	72.5236	12.3733	25.7401	6.84869	14.1508	1.02815	208.79	71.647	37.0174	0.381128	4.54958	0.17544	2.01043	1.64284	0.428584	1.32648	0.884183	0.686323	0.401644	0.420388	7.42341	12.324	1.1445	18.0012	8.09118	1.03252	0.871428	7.56805	7.89966	4.02723	8.97244	10.8116	3.3833	4.93618	5.51962	7.35085	22.2098	3.51608	12.7784	13.6157	0.775958	0	7.01083	10.1918	0
PH02Gene39218	2.98846	1.67871	1.19311	0.70849	1.17518	1.41733	0.392194	0.454789	0.196259	0.0829158	5.61481	31.027	0	0.977004	0	22.6035	0	0	0.103584	0	0	0	0.103173	11.6904	0.712526	2.04814	1.25427	2.18559	1.94276	0.0415856	1.10248	1.04395	0	49.446	1.26443	0.220167	7.03148	4.57313	4.44907	9.21446	0.315844	1.30372	0.34865	0.0888713	0.794169	24.6455	40.5645	76.206
novel.7323	1.15956	1.03282	1.20118	2.80937	1.1925	1.86391	0.13364	0.184907	1.12852	6.48951	7.28057	0.859919	0	0	0.0748873	0.0245188	0.0240429	0.0896045	0.132362	0.0179722	0.106531	0.237921	0.102539	0.179738	1.6403	0.3664	0.56763	0.0465465	0.107935	0.212555	0.0161927	0.0222329	0.0297668	0.135006	0.111428	0.121911	0.0150502	0	0.0583087	0.0829182	0.0504488	0.214956	0.0540013	0.0378537	0	0.0624108	0.116743	0.125083
PH02Gene14658	0.0501658	0.0914274	0.177219	0.0826852	0.0635329	0.0217102	0.31239	0.25332	0.090187	0	0.0179179	0.0651043	1.43278	0.580477	0.277006	0.0470265	0.0691709	0.17186	0.105778	0.0172352	0.328378	0.0805286	0.189645	0	0.519726	0.100393	0.600389	0.482087	0.129385	0.738915	0.209637	0.0426424	0.235506	0.47018	0.64115	0.215836	16.9299	15.2873	15.7478	16.6192	20.0777	21.1552	4.58312	1.12534	2.68907	0.323197	0.197569	0.247404
PH02Gene38949	1.23311	1.06453	1.03172	1.06971	0.931528	1.34817	1.24352	0.65545	0.855628	0.197175	0.927227	1.34763	0.0494298	0.469359	0.796371	0.121678	0.417609	0.667014	0.492649	0.356759	0.736368	0.156272	0.163564	0.247771	0.484113	0.974098	1.42919	0.207895	0.535642	0.26371	0.0602691	0.441337	1.21871	0.0528939	0.760345	0.488655	11.2593	11.9944	16.6024	0.480077	0.6259	0.266688	0.552728	1.50284	0	0.139375	0.153359	0.349169
PH02Gene51124	0	0.0676398	0	0	0.250682	0	0.213335	0.224894	0	0.0751704	0	0	0.339201	0	0	0.417494	0	0	0.0626054	0	0.194352	0.35746	0.498855	0.510082	0.123041	0.371363	0	0.158514	0	0	0.0689305	0.441668	0	1.02842	0.39528	0.31936	5.83008	3.78012	4.09552	0.470631	0	0	0.0574693	0.53713	0	1.85973	4.96962	0
PH02Gene44057	3.8176	3.78575	4.75987	1.94321	3.03362	3.30428	9.68121	6.80386	23.6848	0.795962	2.00521	4.51726	5.21655	6.41499	11.7111	7.99945	28.5901	25.7723	26.5166	28.5464	19.2075	7.11952	15.5638	7.54444	4.00163	7.97689	1.07504	4.43596	4.51766	5.47484	0.31281	0.381773	31.2435	0.366041	2.03297	8.45408	0.678389	1.10673	1.1264	4.7461	8.44624	12.3422	9.041	51.1067	216.216	12.5387	6.54461	16.109
PH02Gene14184	0.52325	0.276859	0.641001	0.361669	0.897818	0.628206	0.129364	0.10228	0.0404597	0.324776	0.723449	0.394296	0.128555	0.317379	0.352099	0.379747	1.42745	2.05278	0.256252	0.568306	0.456682	0.338688	0.340314	0.244869	0.363729	0.692462	0.484824	0.612776	0.261202	0.394361	0.219444	0.229563	0.475437	0.701579	0.48538	0.544661	1.19462	1.59439	1.4534	22.0461	30.5867	24.848	0.627279	3.52989	10.4092	17.0246	19.9824	0.484323
PH02Gene45104	3.47103	7.8711	6.64191	16.8345	25.2134	22.1007	0.305777	0.282052	1.00416	7.03026	15.0766	1.68277	0.0455798	0.274107	0.856733	1.29031	0	1.89644	0.10095	0.0685358	0.0348212	0	0.117308	4.4019	0.0330671	0.0798423	0.0763984	0.276903	0	0.101321	0.129675	0.491746	0.902435	0.146322	0.0637384	0.493508	0.0172178	0	0.0500301	0	0	0	0.0308895	0.0433058	0.203678	0.756838	0.0314253	0.33986
PH02Gene35632	0.373372	0.340236	0.433881	0.145754	0.116141	0.323168	0.50831	0.516006	0.376837	0.497521	0.238642	0.204024	3.59205	5.76996	1.15744	0.313165	1.08384	0.420761	1.45854	1.20176	1.02907	0.899033	3.56585	1.53046	1.02609	2.00564	3.25499	1.97238	1.39886	0.618827	1.78839	0.734979	21.537	1.2172	3.07664	1.26823	62.7227	57.2209	55.823	18.378	15.1613	23.0341	0.243434	1.94816	7.06262	0.689291	0.742969	0.898661
PH02Gene05040	42.7686	37.9111	27.3971	47.1077	22.7614	28.2677	185.526	166.667	59.4499	78.6824	17.8855	120.532	0.191892	4.55526	0.038645	4.28084	0.260551	0.998007	0.903134	0.735771	1.12697	0.126389	0.238116	0.985922	0.0261025	0.409669	0.180922	0	0.32491	0.0959766	0.584929	0.267707	0.16129	0.0256675	0.402511	0.304877	0.0815485	0.0258687	0.131643	2.42948	3.49286	2.00592	3.95014	1.02554	0.128623	1.14978	0.446518	0.480077
PH02Gene01053	0.0581697	0.0265036	0.0256868	0.0239694	0.0245565	0	0	0.0293738	0	0.0294544	0	0	1.04113	0.820331	0.249824	1.30871	1.31005	0	2.0606	0.319761	0.304616	0.583605	0.0488672	0.111038	2.0249	1.22231	0.334167	0.0310557	0.360069	0.236361	0.621216	0.494459	0.148953	0.402972	0.123908	0.344125	8.71095	12.1361	10.4796	2.42806	0.645138	0.567698	1.30607	0.18942	0.831495	0.645426	0.229091	0.678074
PH02Gene48790	0.409258	0.16575	0.120481	0.262327	0.767864	0.196793	0	0.0918496	0.218002	1.10522	0.877056	0	1.24681	1.15101	1.33917	0.383648	1.00321	0.350513	0.268473	0.562426	0.19844	0.0364978	0.38201	0	0.0376887	0.136502	0	0.679763	0.0469129	0	0.337825	0.270574	7.14173	0.333546	0	0	0.235491	0.224107	0.0760302	0	0.0877086	0.233572	0.492895	0.329056	0	0.0976548	0.322358	0
PH02Gene50870	3.93794	4.56916	4.0611	1.89479	3.20092	3.42961	11.2945	5.28628	29.2856	15.3079	15.8125	42.8211	0.242175	0.530668	1.32058	2.33873	1.41647	1.69682	0.206296	0.672268	0.939293	0.0785265	0.554789	1.3073	0.364899	0.489483	0.796228	0.470101	0.605609	0.27331	0.340708	0.665315	0.730706	0.358819	1.14622	0.236779	0.506669	0.180816	0.408955	0.387704	0.306651	0.452286	0.530242	1.18586	0.79915	0.857941	0.385314	0.855353
novel.2148	0.0782903	0.095123	0.0691433	0	0.176269	0	0.0250013	0.237204	0	0	0	0.033868	0.59628	0.887038	1.77725	1.27211	0.69568	0.178807	0.440215	0.394501	0.409981	0	0.438468	0.019926	7.13769	1.33175	9.41983	0.613034	0.484615	0.556705	0.53316	0.465843	0.690525	0.0638068	1.61208	0.505262	0	0.0214356	0.0218167	0.248196	1.00671	0.697039	0.68697	1.15195	0	0	0.123333	0.187203
novel.7336	0.432669	0.394271	0.0955296	0	0.136989	0.0936229	0.673574	0.436967	1.16676	0	0.0386345	1.19321	0.370724	0.312906	0.298639	1.06468	0.74573	0.231602	1.4597	0.185812	1.4633	0.217044	0.318042	0.371656	1.12063	1.02821	2.58911	1.03947	1.28331	0.933971	5.57489	2.71239	0.600123	0.881565	2.59208	5.35193	0.0933609	0.222119	0.0904268	24.7468	7.77159	25.5576	4.35483	3.60055	1.76706	2.0132	0.468597	0
PH02Gene29083	0	0.0286551	0	0	0	0.0272176	0.0301259	0.0317582	0.0376885	0.0636908	0	0.0408099	0.1916	0.204675	0.115759	0	0	0.134661	0	0.0432148	0	0	0.0528341	0.0720308	0	0	0.210754	0	0	0.063887	0.175212	0.0801897	0.268408	0.0256285	0	0.0676474	1.79134	1.34313	1.8139	0.398759	0.181959	0.22613	0.316504	0.273062	0	0.135062	0.0495376	0
PH02Gene16484	1.7348	2.56631	1.93007	4.79038	4.08976	6.06466	0.194258	0.36406	0.972092	8.3279	7.00097	0.263151	0.0171594	0.0162936	0.138229	0.14784	0.248522	0.154368	0.114014	0.0464429	0.0196637	0	0.132489	0.223633	0	0.0450873	0	0.21651	0	0.228865	0.0209222	0.0383022	0.38461	0	0.143973	0.145401	0	0	0	0	0	0	0.0348869	0.0489099	0	0.0483837	0.017746	0.0202021
PH02Gene47237	0.308998	0.0234646	0.0227414	0.127326	0	0	0.0986757	0.0260056	0.092585	0.0782309	0.0367886	0.100253	0.137282	0.0558667	0.0631936	0.0482769	0.02367	0.0220537	0.0217181	0.0707738	0.0898957	0	0.0432638	0.0393222	0.128051	0.206124	0.0739623	0.0824841	0.10626	0.0523146	0.0956493	0.328321	0.153852	0.0209862	0.137124	0.138485	4.97842	4.16668	3.59494	1.95917	2.53298	1.29619	0.119618	0.2236	0.70986	0.0184328	0.344797	0.369429
PH02Gene06743	0.146294	0	0.129202	0.241127	0.164689	0.0844153	0.186871	0.393992	0	0.148153	0.0348348	0.189858	1.67132	0.952196	0.837725	0.274278	0.403433	0.250589	2.38551	1.57486	2.55365	0.117419	0.122899	0.0744677	0.767919	3.22042	0.606964	0.416552	0.100617	0.198145	0.271709	0.538867	0.957334	0.11923	0	0.157356	30.8095	33.6861	34.5294	8.45112	32.6849	19.4873	14.3847	57.5892	6.02455	0.139631	1.07548	0
PH02Gene11831	21.4512	13.401	12.7578	6.27451	3.2752	4.40994	8.56975	23.7401	13.2192	0.469069	1.65437	2.29174	0	0	0.0710448	0.244237	0.372551	0.0743809	1.07432	0.57686	0.555854	0.0232352	0	0.0442076	0.0479867	0.115866	0	0.46366	0.298656	0.352885	0.134416	0	0.444772	0	0	0.062276	0	0	0	0.0611828	0	0	0	0	0	0	0	0
PH02Gene21351	0.632944	0.842974	2.14998	1.00312	1.23323	0.674261	0.279865	0.344201	0	0.640986	0.765163	0.0631865	3.89362	2.28872	1.85205	0.0456412	0.313289	0	0	0.13382	0.212469	0.312625	0.286313	0.111526	7.82853	3.50767	12.027	2.28744	1.7078	0.445126	0.904273	1.40713	0.457136	0.634893	1.08896	2.46137	2.60545	3.15936	3.41903	3.91022	3.00511	2.25077	14.136	42.3841	5.66711	2.92765	1.11214	0.392918
PH02Gene43154	1.49349	1.58777	1.319	0.820543	1.26096	1.93901	2.38466	0.754163	1.19332	8.57063	6.22341	0.323038	5.68741	3.06026	13.1337	3.26674	15.3303	13.2175	2.5193	2.56555	2.60697	1.79807	3.55484	1.90057	18.5674	11.208	10.0096	3.98673	5.39272	2.52854	2.77383	12.6951	2.76201	16.2293	15.1111	7.49663	7.73433	8.79163	9.36408	27.6189	215.568	136.038	9.25048	21.6146	34.564	14.6111	41.7611	32.3635
PH02Gene09277	185.014	180.115	150.054	132.652	117.157	126.241	751.237	613.498	1547.03	14.0524	23.5693	1398.23	61.0618	55.3049	42.5672	60.7028	64.06	0.528191	53.5759	11.8654	16.9551	5.69239	41.7062	5.41521	28.3684	28.3861	39.2664	49.3879	18.1329	21.3001	10.8814	16.5131	6.31679	63.0793	63.3844	37.1475	18.0981	9.878	11.3425	58.3275	24.6826	43.3982	50.1355	107.105	62.3382	24.2809	61.9349	144.055
PH02Gene12682	0.521716	0.285249	0.0921523	0.601939	0.264293	0.451565	0.799705	0.526898	0	4.7551	1.49074	3.6562	0.0794705	0.226383	0	0	0	0.268097	0	0.286789	0.182137	1.42372	0	0.876375	1.21073	0.104407	0	0.779896	0.215294	0	0.193795	0.354779	0	0.510239	0.444523	0.673399	4.59307	3.17114	3.14028	10.475	19.0188	21.1167	0.80786	0.302023	0.532683	4.18282	2.30124	0
novel.2355	0.705422	1.4408	1.52529	0.160373	0.164301	0.378974	1.72448	1.64596	3.26523	0.12317	0.225893	0.0947053	0	0	0.0149241	0.0228027	0.0894407	0	0	0.150429	0	0	0	0.390035	0.26209	0	0.0698694	0.0519465	0.0752852	0.123549	0.0225891	0.0206769	0.0415252	0	0.103629	0.18315	0	0	0	0	0	0	0	0.088011	0	0.0348256	0.0574795	0
PH02Gene03845	0.101523	0.13877	0.179323	0.125501	0.0857165	0.21968	0.778092	1.17911	0.669226	0.154219	0.0725227	0.131755	4.17542	5.06607	9.06288	0.09517	4.89946	8.17333	7.53521	6.45275	6.73415	0.0814849	0.597012	0.0775172	1.3463	6.45064	2.18707	1.51764	0.995006	0.360954	1.55559	0.776678	0.953209	0.827415	6.92015	0.655199	14.0202	9.50647	5.47427	7.88529	75.4878	47.5583	3.93013	14.8767	10.6249	0.290698	0.359847	0
PH02Gene05675	0.949506	0.35803	0.607241	0.72854	0.387015	0.283391	2.91715	4.43095	3.33552	0.596836	0	0.169966	7.53093	3.93066	3.75647	2.88511	6.04951	3.6174	16.5691	3.01469	31.0909	1.31396	3.35568	1.02498	0.271367	8.87837	1.31663	1.92281	3.34405	2.29492	0.972966	1.4194	0.866348	1.49433	1.91793	1.47913	5.96282	7.28818	8.32099	79.5089	94.4123	95.4236	7.57954	15.7794	6.7194	4.68757	8.27838	2.99459
PH02Gene17676	0.0790559	0.0720399	0	0	0.133495	0	0	0.159682	0	0.0800603	0.16942	0.102597	0	0.114346	0	0.666979	0	0	0.400068	0	0.137997	0.634522	1.32827	0.120725	0.327613	0.237312	1.36245	1.35061	0.652472	0.0803069	0.513902	0.537598	0.202435	5.15446	0.58939	0.510203	0	0.129872	0	0.501246	0	0	0	0	0	0.282958	0.249078	0
PH02Gene04183	1.25756	2.45562	0.740424	0.34546	0.252802	0.155495	0.286851	0.544309	0.35886	0	0.128334	0.85488	0.775356	0.692927	0.183704	1.79637	2.36703	0	2.87894	0	0	0.0480643	0.754609	0.0457239	1.29045	1.61785	0.860035	0.511535	1.05026	0.243326	0.278053	0.305418	0	0.195222	0	0.064412	0.15506	0.344317	0.0500624	16.643	0.750777	1.90708	4.21914	0.216669	0.611427	1.45749	1.7924	0.912843
PH02Gene26691	0	0.0335587	0	0	0.0932798	0	0.0705622	0.111578	0	0	0.0789217	0.286761	3.5902	7.13771	0.610054	7.11163	1.25254	0.473112	2.64018	0.177134	0.610695	5.23181	1.17563	7.84519	6.34872	1.36343	1.51618	2.24138	2.1656	0.448917	3.28311	2.44171	0.188603	2.94138	0.313781	1.26757	0	0.0604987	0.061574	39.3055	0.603772	2.30777	9.35216	1.06596	4.88815	2.4517	1.42136	1.38692
PH02Gene06469	0.0330559	0	0.0583877	0.027242	0	0	0.0316683	0.0667685	0.198091	0.0334759	0	0	0.780464	0.382496	0.425899	0	0.486176	0.198177	0.111521	0.454274	0.230804	0.610224	0.444314	0.328115	0.602738	0.727673	0.981128	0.564734	0.443333	0.201474	0.583244	1.06774	0.197505	0.404109	1.19701	0.248888	14.6365	14.852	12.7671	2.20067	7.20469	6.07854	0.25593	0.598005	1.41753	1.63274	1.40599	0.296405
PH02Gene02420	1.36335	1.62461	0.833581	0.777849	1.06254	1.99697	0.602824	0.105915	0.502768	0.955847	0.149831	1.22492	3.91382	0.758439	0.900802	1.86789	69.6025	78.5919	14.2409	46.6236	27.7338	0.336694	1.76203	1.2812	5.47596	0.524683	2.51025	0.111979	0	1.38492	0.681724	0.534869	0.0895146	5.29924	1.45203	0.225606	0	0	0.0876727	8.97664	2.42735	23.3787	0.893157	1.89722	23.6641	5.25507	1.23907	9.68584
novel.475	0	0.06575	0.0637235	0.0594631	0.0609196	0	0	0.14574	1.29716	0	0	0.187279	0.329724	0.41745	0.61976	0.541106	0.928559	0	0	0	0.188922	0.289561	0.0606147	0.0550922	3.88711	8.73588	11.5369	4.46848	4.91291	3.00511	3.88627	1.65598	2.03237	0.294026	1.84433	1.16414	1.93058	1.65945	1.44767	39.1147	7.93268	9.78426	3.18423	0.365486	7.95638	0.568156	1.02299	1.94096
novel.6503	0.454216	0.420177	0.39507	0.181492	0.197559	0.137004	1.78675	0.896604	1.60017	0.494834	0.442456	0.616268	0.152005	0.418076	0.278677	1.43866	0.828732	0.412594	0.203158	0.0283732	0.0180196	0.0994267	0.445174	0.972128	1.36324	0.05509	0.158141	1.52847	0.120699	0.601223	1.13759	0.134549	0.0117484	3.07928	1.18009	0.355318	0.12474	0.11871	0.22438	22.0575	2.05749	1.77455	6.33538	2.10656	1.22968	1.43853	5.29607	11.7249
PH02Gene04186	2.22556	1.33928	1.00131	1.83413	1.09907	2.18073	0.44252	0.975404	1.66082	1.10566	1.97978	0.43597	0	0.151842	0.180344	0.19682	0.1158	0	0.035417	0	0	0.572961	0.599699	0.288562	4.80286	0.210087	1.04533	0.448372	0.173285	0.127969	0.155981	0.0356942	0	14.6476	0.13417	1.17434	0	0	0	0.665612	0.202484	0.388243	0	0	0.557368	4.20833	3.10909	15.739
PH02Gene16537	0	0.0754566	0.109696	0	0	0.0716712	0	0.125442	0.0992439	0	0.0887276	0	2.30194	1.28752	7.7984	1.04792	15.9085	24.219	0	0.426735	0.975656	4.95139	7.75629	2.84514	0.377466	1.94711	0.673895	1.061	0.683417	0.420579	0.269138	0.175967	1.62561	0.10123	0.22048	1.11333	0.53603	1.76841	1.34988	1.96882	2.47559	1.36105	0.160277	0.359522	0.887733	0.414929	0.326114	0.928123
novel.4909	0.0569144	0.881678	0.150795	0.281426	0.192213	0.0985232	2.01744	1.60943	6.41203	0.23055	0.528536	0.443176	0	0	0.0349189	0.160059	0	0	0	0.15643	0.0993475	0.0456809	0.382502	0.0434566	0.3302	0.170847	0.490433	0.0607711	0.117433	0	0.369971	0	0.0971591	0.649395	0	0.183654	1.08072	1.58947	0.618539	0.120287	0	0	0.308456	0.0411849	0.522997	0	0.358635	0.153102
novel.4989	0.222518	1.27901	1.42099	0.0423188	0.40465	0.177783	0.442753	0.172868	3.34391	0.0346685	0.0855912	0.333208	0	0.0123788	0	0.0160456	0	0	0.0288735	0	0.0149392	0	0	0.0522775	0.893756	0	1.14719	0.0182767	0.229563	0.0869382	0.222535	0.0727487	0.321422	0.474307	0	0.294577	0	0	0	0	0	0.0527521	0.0132524	0	0.192242	0	0	0
PH02Gene30511	0.143416	0.217814	0.211101	0.137891	0.201812	0.33102	0.0228994	0.217262	0	0.0484129	0.102449	0.248165	0.018205	0.0172864	0.249307	0	0.109861	0.0818869	0.0201602	0.11497	0.125171	0.287774	0.0602407	0.0912538	63.5534	2.0808	10.1841	13.3227	4.21678	0.145686	6.99208	4.10424	0	73.3452	10.0812	5.93905	51.7834	37.8338	36.448	1.7176	2.97369	1.10499	0.629215	6.46897	3.61197	0.530429	0.583647	15.3032
PH02Gene02726	0.361549	0.141198	0.228077	0	0.436083	0.223525	0	0.260815	0.74284	0.0523061	0	0	0.0786758	0.373531	0.633779	5.71329	44.7719	26.3204	4.39985	5.46548	1.21713	1.86549	0.60746	1.77466	2.95376	42.6887	14.5389	35.6819	80.0876	83.9475	2.5421	2.41471	48.3182	0.336758	1.65029	5.88887	0	0	0.215894	1.41908	1.14566	1.11426	0	0.149501	0.369149	0.295785	0	0
PH02Gene29030	0.0926455	0.25327	0	0.229053	0.234663	0.0801882	0.0887565	0.187132	0	0	0.132362	0	0.493929	0.402007	0.397888	1.04218	0.170325	0.634777	0.15628	0	0	0.297438	0.311318	0.212216	0.614287	1.76134	0.532219	1.58277	1.3381	0.658781	1.37655	2.59879	0.711701	1.28361	0	5.58045	11.5148	12.1757	11.5402	0.489508	0	0	0.430376	0.201123	0	1.65799	0.21892	0
PH02Gene09621	0.0182831	0.133284	0	0.030135	0.0771828	0.0316495	0.280251	1.53257	0	0.814679	0.0391815	0	1.51782	0.357003	0.033652	0.205668	0.823514	0.0156588	0.863548	0.138192	0.1117	0	0.0307186	0.01396	0.0757665	0.164648	0.0175051	0.0390441	0.18862	0.0185725	0.0339569	0.0466236	0.0312113	0.0596032	0.175252	0.0196656	9.48406	7.05827	8.94145	1.52631	0.793452	0.845201	2.68953	1.24364	5.28289	0.0654393	0.244816	0.426247
PH02Gene24709	2.19787	0.801124	4.07627	2.89809	2.59794	1.33164	0.842243	2.66364	2.63419	6.00963	2.35506	1.99665	0.669581	0.953697	0.539386	0.824132	0.606104	0.188238	0.370748	0	0	5.29218	2.58494	5.37013	49.9124	2.85896	9.2591	6.33636	2.94769	0.669794	3.06154	1.30777	0.1876	5.19467	0.234084	0.236406	1.51761	1.44425	1.8374	3.48384	0	0.451573	1.5315	0.318088	0	4.40532	4.8473	3.94156
PH02Gene10839	0.297345	0.346221	0.160481	0.272275	0.34868	0.343151	0.269037	0.200199	0.197985	0.736077	0.790627	0.557395	0.0503257	0.0716798	0.101351	0.139369	0.0303698	0.0848878	0.0417981	0	0.0865054	0.357984	0.305303	0.403618	0.287517	0.115704	0.173978	0.229301	0.102253	0.117464	0.153404	0.140417	0.0282	3.24462	0.510219	0.550816	8.45496	6.86575	7.59542	0.209476	0.207104	0.169701	0.179055	0.0836761	0.202397	1.33624	1.2361	1.45161
novel.294	1.09216	0.853054	0.688968	0.0642905	0.0329326	0.168804	1.83104	1.22118	1.40247	0	0.362225	3.94842	0.445615	0.705219	0.311106	0	0	0.0334067	0.263187	0.160811	0.136173	0	0.0655356	0	0	0.0390293	0.149383	0	0.0402405	0	0	0	0.09988	0	0	0.125865	0	0	0	0	0	0	0.120798	0.141128	0	0	0	0
PH02Gene44635	251.571	283.447	273.862	76.8953	383.753	210.342	28.9986	16.3039	26.4889	60.0425	4.59912	47.6383	0.658681	21.5432	8.48969	1.08095	0.61832	44.7709	1.21571	1.18851	2.68377	6.01586	1.29161	3.59517	2.46893	8.65361	2.94412	2.15469	1.28876	0.195227	5.80032	5.79939	1.23031	4.85558	2.25156	2.37725	0.248818	1.18395	0.722994	22.3398	1.20474	8.19343	5.57987	2.29467	13.7358	8.25448	1.21102	0
novel.2940	0.467017	0.607958	1.11952	0.934703	0.225317	0.635204	0.511329	0.134759	0.479768	1.28372	1.00084	1.03901	3.40448	2.07473	3.02904	0.437792	1.47187	3.25699	2.58845	1.78788	1.28104	1.60645	1.84956	1.52823	3.926	1.93596	3.00225	0.142475	0.825949	1.08436	0.74347	1.5312	3.13205	0.815614	1.98959	2.65518	9.55899	14.8509	12.8839	11.4213	85.9605	31.9387	1.60128	12.1661	30.9942	8.31001	4.72953	13.0415
PH02Gene18123	1.16455	1.35597	1.22847	0.479863	1.03786	0.727972	2.13836	1.43747	2.17114	0.917267	1.61757	2.51888	0.246375	0.280733	0.238163	0.272918	0.178415	0.0831156	0.0545673	0.333415	0.112933	0.259637	0.0271754	0.321093	0.402164	0.194209	0.247776	0.345406	0.133491	0.328605	0.0600804	0.0824916	0.414169	0.210913	0.310076	0.313151	14.072	11.1066	13.5215	0.136735	0.31197	0.0664633	0.475861	0.8427	1.35417	0.208408	0.407676	1.33429
PH02Gene20471	297.154	208.396	264.752	271.48	177.282	204.434	73.7517	126.662	136.086	202.537	184.852	61.6269	0.887529	0.948093	4.28974	2.1165	0.602543	0.374265	9.7671	2.10188	2.28838	55.826	29.5521	57.3341	1197.98	19.7494	82.6331	13.1426	5.33478	23.527	10.7539	50.5797	1.11899	42.3816	41.5773	22.5616	0	0.0598233	0.18266	12.3142	0.280956	0.89784	11.0522	4.79599	2.90015	10.2708	3.04045	20.7022
PH02Gene38470	211.023	111.929	84.9412	193.378	61.5647	80.7213	406.845	621.831	333.972	35.9989	23.8044	175.872	0.0277679	0.105468	0.067106	3.1443	0	0.156127	0.738007	0	0	5.61843	18.4688	2.31054	1.45044	0.182405	2.12935	3.34792	2.44485	0.148143	0.473999	0.247928	0.342314	23.7711	0.621287	2.23529	0.0314681	0.0299469	0	18.9168	0.140643	0.56181	0.11291	0.263826	0	7.43813	23.5768	130.211
novel.962	2.02985	1.54564	1.39977	0.183324	1.10341	0.986757	15.1043	7.4699	3.73253	0.422391	0.317811	2.23735	0.29649	0.160875	0.05118	0.312793	0.306723	0.500111	0.281429	0.47766	0.266955	2.18715	3.36375	2.16558	0.11523	0.0556461	0.0532458	0.237523	0.200806	0.225969	0.103288	0.094544	0.427212	2.01692	0.325764	0.23927	0	0.0228397	0	0	0.160897	0.371348	0.193756	0.0804852	0.141953	0.318477	0.219019	0.0747995
PH02Gene10647	1.01088	0.460585	0.948577	0.468613	0.906839	1.20307	0.363169	0.765694	0	0.255932	0.451326	1.3939	0.529317	0.319843	4.26395	0.17768	2.20693	0.108223	4.26304	0.043413	0.22057	0.40568	0.477688	0.289445	7.38341	6.00578	31.2742	0.0674615	1.30361	0.577621	0.704061	0.859281	4.31422	0.051492	1.74955	1.56303	0.109064	0.155687	0.158454	20.8974	10.602	10.0603	0.489163	0.594348	0	0.135681	0.248824	0
PH02Gene03498	0.935309	0.965943	1.70714	0.256936	52.4879	32.8676	0.955785	3.90435	0.597859	1.19978	1.1581	2.34674	0.712356	1.30773	0.726869	5.61139	5.5025	11.5352	5.36429	2.39933	2.39453	25.4238	32.477	29.0896	12.7649	2.12132	19.2236	38.0833	12.351	170.196	12.4495	10.1235	14.9555	343.127	55.851	51.9113	0.215275	0.358519	0.521273	5.33722	102.769	176.283	0.241383	5.32429	12.2236	5.62409	2.35747	11.0705
PH02Gene26930	40.5044	46.199	60.0803	10.3614	12.6235	9.05863	13.4122	17.7766	12.9508	3.64766	2.23317	3.70431	0.569364	4.37425	0.542048	2.61201	0	3.49232	2.23547	0	0.474515	0.381826	0.79929	1.19348	0.78857	0.748019	1.2363	0.145131	0.631009	0	0	0.0577682	0	0.443102	0	0.0730992	0	0	0	1.3645	0.393246	0.209447	2.78871	1.27863	0.971445	1.36217	1.12413	0
novel.1535	0.118622	0.135118	0.0523813	0.0488792	0.0250383	0.410686	0.909139	0.4193	3.341	0.540579	0.338948	0.192432	0.293623	0	0.0181946	0.0277997	0.163561	0	0	0.0815084	0.0776479	0	0.0996517	0	0	0.0593469	0	0.18999	0.214161	0	0.165235	0.025208	0.354375	0.652569	0	0.0318978	0	0	0	0.0626758	0.629194	0.24372	0.321443	0.128757	0.0302788	0.0424572	0.163509	0.159548
PH02Gene26865	0.109893	0.200281	0	0.0603768	0.0309279	0.0951168	0	0	0.526837	0.0370965	0.0261673	0	0	0	0.134847	0.0686776	0	0	0.0308957	0	0	0.058802	0.0307731	1.34253	7.31684	1.0263	22.5515	1.60365	0.906982	0.260475	1.42872	8.09575	0	12.927	3.43323	1.81245	1.64408	1.44425	0.857451	25.8965	1.90766	5.0802	0.226888	0	0.561017	1.91421	0.86559	13.2699
PH02Gene14833	8.56884	3.23663	4.39163	20.3437	4.72319	9.03065	5.27427	7.30879	3.29915	117.441	37.2342	27.0234	0.169074	1.38067	0.490316	1.58155	0.163249	0.0760504	0.748933	0.244058	0.426248	0.14254	0.298384	4.61038	6.5868	0.399827	10.2021	3.46069	2.74823	0.766713	4.74144	3.62301	3.0317	5.8619	7.42396	2.57879	3.25727	2.26103	4.34262	23.1301	2.52624	12.1323	7.73427	0.674683	0.589309	6.35642	5.77018	2.42847
novel.6577	0.0304509	0.172041	0.112952	0.0200762	0.00514198	0.0527129	1.29527	0.282931	6.51819	0.598254	0.456803	0.490032	0.589083	0.0880883	0.10836	0.102763	0.363889	0.02608	0.0205465	0.598419	0.531539	0.185749	0.235347	0.213905	0.0252381	0.0365634	0.0932965	0.149566	0.370698	0.19797	0.480726	0.0880062	0.566615	0.18365	0.265941	0.111362	0.0420523	0.0200097	0.0356394	0.296043	0.293669	0.17518	0.391364	0.453924	2.07066	0.357489	0.422138	0.475102
PH02Gene00113	0.443618	1.0395	1.1194	0.522278	0.267536	0.658232	1.39642	0.832046	0.075955	0.577613	0.407439	0.657966	1.44802	1.64995	1.71081	1.06935	0.116511	0.651328	0.908674	0.696739	1.60404	0.610387	0.958307	0.483888	0.210101	1.33167	0.849483	0.744353	0.653806	0.643769	1.11818	1.13127	2.05554	0	0.877457	0.613495	16.0269	16.137	16.3179	0.0669695	0.183354	0.260416	0.686929	0.412734	0.452944	0.635122	0.299505	0
PH02Gene10873	0.0492685	0.493857	0.304586	0.162413	0.249586	0.0426438	0.188802	0.348306	0.88574	0	0.0351948	0	4.20271	3.74125	9.79385	1.57031	2.12859	1.39248	5.60985	2.67446	5.37507	5.29891	3.51811	4.10043	15.1087	6.7046	13.1138	2.73557	3.35468	4.35419	5.30732	5.57	4.28944	2.97139	2.36131	3.97455	72.6318	86.4817	81.1404	1.92636	2.70833	2.83436	4.65373	6.98782	8.24989	6.2778	5.23895	7.15685
PH02Gene47193	0.0947704	0.201506	0.0278993	0.156204	0.266717	0.21874	0.0302641	0.0957118	0	1.43962	0.60929	0.245983	0.0962395	0.0228459	0.0387632	0.325746	0	0.081167	0.053288	0.282185	0.0551424	0.30426	0.159229	0.120602	0.078547	0.158047	0.151229	0.573423	0.130361	0.0962701	0.234687	0.161115	0.458386	0.308952	0.235516	0.373767	4.63521	2.49099	3.88213	0.233677	0	0.0973575	0.171207	0.160017	0	0	0	0
PH02Gene34465	171.671	126.774	246.083	572.36	451.895	472.478	24.4442	17.2625	47.3256	1509.78	445.724	521.004	13.207	7.09441	5.86663	12.1219	74.1888	110.537	35.31	86.1295	115.886	0.357889	1.16539	1.55099	240.3	0.396595	74.4745	7.67072	1.02226	15.2998	1.88636	2.73741	0.507464	14.6171	1.47748	0.319743	0.299337	0.122086	0.786952	7.43442	5.82922	16.7959	1.11241	1.1114	1.11289	5.99373	0.195121	38.1169
PH02Gene11434	0.113475	0.51702	0.921996	0.0187033	0.613167	0.510726	0.0217423	0.114602	0	0.114916	0.0810602	0.0589062	0.760542	0.475975	1.23925	0.0638242	1.29344	2.76009	0.401972	0.155943	0.495192	0.56468	3.66059	0.467871	0	0.136252	0.108646	0.0242328	0.0234135	0.461081	0	0	1.51096	0.0369928	0.265884	2.58757	14.9263	21.2885	21.0787	2.15842	8.84235	7.39069	0.614991	3.186	1.55252	0.40615	0.679287	0.671552
PH02Gene37899	6.96896	4.42533	4.3374	10.7629	5.51329	7.74173	1.86624	2.79865	5.32714	25.6737	54.4472	8.29645	0.208966	0.0793692	1.26251	1.10596	0.0504416	0.16449	0.115705	0.791812	0.622604	0	0.0230491	1.25695	1.09152	0.38435	1.73378	1.81636	0.367972	0.195097	0	0.163255	1.73299	1.27458	0.0584433	0.20658	3.5285	3.78611	4.10571	0.579869	0.0793804	0.169115	1.74189	8.14018	3.10951	4.14414	2.20432	0.492041
PH02Gene33484	0.680029	0.206559	0.371787	0.0533739	0.0820219	0.112113	0.279207	0.555968	0.737407	0	0.0231322	0.0840506	9.49535	8.75866	4.45036	1.21424	0.833472	7.46049	0.300434	0.578523	1.27182	0.207927	1.82265	0.84066	0	0.16201	0.0930132	0.0691534	0.0334076	0.263158	0	0	0.0829203	0.211133	0.206933	0.139324	0	0	0	0.0684391	0.187377	0	0.50143	1.26537	2.38054	0	0	0
PH02Gene21058	16.749	20.066	23.3521	44.0721	20.53	30.392	0.407257	0.429324	8.04998	15.6703	4.85872	7.28231	0.582784	0.614866	0.521629	0.0797	1.09415	0.0728165	0	0.11684	0	1.50127	0.285696	0.454417	0.563728	0.510432	0.244208	0	0.526273	0	0	0.216809	0	0	0	0.182898	0.0733824	0.209505	0	0.179688	0.0819937	0	0	0.0615232	0	0.304306	0	0
PH02Gene50151	0.0421059	0	0.0743729	0.0347003	0	0	0.0403384	0.0425241	0	0.170563	0.150391	0.163933	12.1862	3.83681	1.65334	0.78942	6.30891	0.108186	0.177566	0	0.110247	0.168976	6.2609	0.192898	11.272	7.96285	35.7587	31.5163	12.6408	0.940988	3.94922	4.33073	0.539094	4.15228	10.0453	13.6775	0	0	0.176001	0.266968	0.203035	0.173021	74.6535	10.2071	12.6823	0.904235	0.530644	3.1337
PH02Gene18816	6.14615	3.64382	3.40072	2.19694	2.25075	1.79461	8.15828	15.4058	11.0938	0	0.211589	0.480504	0.507586	3.85581	0.408889	4.51205	0	0.634208	0.374735	0	0	0	0.186624	0.169621	0.859231	6.22398	2.41056	3.08365	4.50728	4.06198	4.26348	2.07717	3.09708	3.86246	1.10414	60.3742	0.127827	0	0.309525	9.39014	2.99938	2.05393	11.3517	3.05433	1.43652	0.318049	0.99155	0
novel.5582	0.409212	0.372895	0.528203	0.570713	0.691	0.599396	0.0301565	0.063581	0.377268	0.0637555	0.134916	0.408514	0.071923	0.364236	0.251065	0.059016	0.289354	0.51223	0.106197	0.194664	0.164839	0.0757946	0.0264439	0.168243	0.391339	0.472455	0.18083	0.235276	0.0649489	0.223832	0.0584632	0.0267571	0.13434	0.0256545	0.30173	0.203148	1.24977	8.45478	6.763	4.98955	1.91251	1.77854	0.0974848	0.159448	1.12488	0.202799	0.0743818	0
PH02Gene38550	14.3557	18.0023	23.7053	2.7352	23.3739	17.1904	6.23306	5.95894	10.6075	4.42812	13.5102	83.3763	0.0401236	4.62906	3.29683	10.1733	0	1.98526	0.0222165	0	0	0.0211417	0	1.68943	3.29657	0.237211	3.32903	0.9844	0	0.160546	0.317994	0.51498	0	0.751372	2.52489	1.72828	1.88702	1.27653	1.4974	0	0	0.108239	1.40718	8.92052	4.00728	0.697666	0.124486	0.826673
PH02Gene07776	0.475245	0.324801	0.349767	0.620126	0.702191	0.342785	0.0758826	0	0	0.0802138	0.169745	0	0.452449	0.171848	0.0242982	0.0371254	0	0	0.0668057	0	0	0	0.0332703	0	0.0328241	0	0	0	0.0408577	0	0	0.0673286	0.0676078	0	0	0.0425984	0	0.0650603	0.0331083	0.125552	0.190969	0.0813697	2.02373	0.229267	0	0	0.0623888	0
PH02Gene02712	0.250045	0.199372	0.110415	0.360617	0.448618	0.270529	0	0.126264	0.0374604	1.2028	2.09877	1.8659	0.0714152	0.316456	0.0191764	0	0.0574622	0.107077	0.0527236	0.214766	0.109117	0.0250865	0.0525144	0	0	0	0.0598512	0	0.0644904	0	0.0290252	0.132841	0.533567	0.0509467	0	0.033619	0	0.0256731	0.0783881	0.0990865	0.0301429	0.0963265	0	0	0	0	0	0
novel.6463	0.192559	0.41674	0.148804	0.198364	0.101612	0.229167	1.72946	1.0939	3.57717	1.0969	0.275107	1.56187	0.0366644	0.0348146	0.0590706	0.112818	0	0.0206148	0.0406023	0	0.0840306	0.0772761	0.0808824	0.183783	0	0	0.184365	0.102804	0.0248319	0	0.0223522	0	0.0205449	0.176553	0.333263	0.10356	0.0415501	0	0.0201222	0.254354	0.0928519	0.0494538	0.0372714	0	0.29491	0.0689209	0.0947947	0
novel.368	0.0680349	0	0.150215	0	0.114885	0.0294434	1.89019	0.343554	4.36245	0.0344497	0	1.19198	0.284995	0.393622	0.166967	0.956662	0.969367	0	0.114765	0.864853	0.920382	0.191123	0.685858	0.259738	0	0.544611	0.22799	0.581162	0.877363	0.725672	1.99017	0.144579	2.23575	0	1.41298	0.109769	0.029361	0	0.0284383	2.1209	0.721743	3.45967	2.00165	2.63391	15.3865	0.194809	0.348326	0.366033
PH02Gene03033	4.93061	8.73293	12.3277	2.17478	6.83074	4.53811	2.0957	1.08709	1.91432	0.210982	2.90206	0.991373	0.238011	0.878897	0.0213035	0.0976492	0	0.118954	0.175716	0	0	0.0278692	0.583395	0.0530244	0.143893	0	0.332451	0.074151	0.035822	0.0352721	0.257959	0.0885456	1.06695	0.0848969	0.184907	0	0	0	0	0	0	0	0	0	0	0	0.0273497	0
novel.700	0.367917	0.257896	0.249947	0.559767	0.645164	0.979834	0.379586	0.971802	1.59422	0.286609	0.141519	0.624392	1.2933	0.818699	2.50039	1.61835	2.26334	1.67248	18.6187	4.3755	3.87802	0.704174	0.380406	0.626668	1.80615	36.4176	3.84777	2.0549	0.671539	2.18494	0.735889	1.10662	20.1467	0.161459	0.120569	0.578385	0.0732819	0	0.118298	5.29353	6.65969	6.13459	0.372501	1.26974	1.18474	0.101296	0.0222919	0
PH02Gene06568	0.461847	0.519059	0.842967	0.202996	0.766882	0.426396	1.50436	2.79861	5.77519	0.0623619	0.0219946	0.199792	0.304854	0.0334007	1.19955	0	4.45771	3.04576	0.025969	0	0.0268727	4.11465	2.74178	2.46848	0.0382785	0	0.147398	0.476705	0.0952939	0.0156385	0.0142963	0.196292	0.407351	0.476781	0.557476	1.53999	2.64423	5.33628	3.83526	58.3219	66.989	67.6256	1.8594	51.2894	75.3859	41.756	120.411	26.587
PH02Gene04117	0.326947	0.25537	0.206249	1.4242	0.276043	0.606397	0.492207	0.283024	0.839684	6.05442	0.166824	1.87907	0	0	0.0573123	0	0	0.200012	0.236362	0.0962807	0.0407647	0.037488	0.0392374	0	0.387112	0.327146	0.894385	0	0.192742	0.284675	0.130121	0	0	0.19033	0.696431	0.301431	0.201567	0.115093	0.0390464	1.4807	0.765748	0.0959636	0.144648	0	0	0.0334347	0.220735	0
PH02Gene19524	90.2839	81.3301	58.0228	102.158	51.6322	84.5817	5.34403	7.51146	5.4475	1.25535	3.68959	0	7.08082	5.9765	10.7742	26.3393	13.2939	1.5925	16.7282	0	0.180316	1.32657	2.95052	2.36621	74.4861	17.7784	14.2422	18.7509	3.19711	0.209869	23.7902	25.8155	1.58709	8.58733	2.42043	3.55554	7.13277	11.5395	11.5719	540.999	157.403	109.94	101.412	69.8171	633.038	57.8261	58.7458	32.9751
PH02Gene21116	6.3569	7.48229	3.97673	4.36571	1.78906	3.20958	5.07505	16.0501	4.12689	0.268236	0	0	70.8082	215.882	138.781	165.117	300.208	1071.42	100.306	76.8043	57.5623	9.77923	127.945	34.3809	1.97576	12.7215	0.7608	7.91895	4.64538	0.538125	2.4597	2.92692	4.74772	8.20308	33.0059	8.54698	39.3217	42.4247	47.1645	55.14	73.3118	91.1541	12.0993	36.6086	173.081	81.7202	455.646	63.1762
PH02Gene32502	0.023424	0.0853806	0.0620618	0	0	0.0202743	0.0224407	0.0946266	0	0	0.0669313	0.303992	3.01501	3.33722	0.81917	1.49315	0.710557	0.662035	5.76888	1.49686	3.47547	0.451216	1.22004	0.715408	0.504767	1.00784	0.336408	1.3256	0.338319	0.547277	1.91422	2.30968	0.859726	0.248178	0.77338	0.327537	0.262829	0.365565	0.293733	0.346541	0	0.168444	19.0605	7.66152	1.69806	0.771323	0.0738008	0
PH02Gene03443	0.250351	0.130362	0.221102	0.383165	0.181177	0.0928665	0	0.0722395	0.0857288	0	0.306579	0.881876	0.163435	0.181054	0.658281	0	26.6951	9.37303	1.17642	56.9399	55.9052	93.8668	47.411	66.0573	0	0.0357862	0	0.076376	0.147587	0.217983	0.0332123	0.942426	6.53276	0.757851	3.08537	28.6593	0	0	0	0	0.206948	0.0367408	2.40904	1.68221	6.0617	8.29496	14.8458	8.20973
PH02Gene11529	12.3299	12.1995	7.56121	10.6516	7.47969	9.92807	35.2152	43.4329	75.6311	7.26427	8.90224	85.4985	0.20141	0.47812	0.0405618	8.21165	0.243088	0.339732	0.446084	0	0	1.9368	1.33294	3.35687	1.9178	0.959205	2.02555	3.63548	1.2959	0.570843	3.43807	1.7983	0.73359	3.07123	1.47866	2.34666	0.285311	0.162911	0.690861	4.40134	0.446308	3.49771	1.8171	0.454484	1.65379	1.96402	2.3954	1.54131
PH02Gene28903	11.0418	13.3525	17.2035	3.46248	14.2771	8.41504	2.26202	3.64702	10.4872	1.40655	3.59658	2.20806	1.16361	1.28068	5.02762	1.88788	28.8859	30.5712	1.81573	0.0954357	0.303052	16.192	12.3971	13.7863	2.33106	1.32026	2.39364	1.59425	1.25377	0.599625	1.8702	2.50879	1.00768	30.6478	12.9065	23.8281	2.18778	1.96794	2.20611	183.059	360.449	307.979	5.61863	145.33	196.761	36.3891	85.6593	43.2154
novel.673	0	0.182781	0.0354294	0.0991821	0.067741	0.208334	0.230595	0.405149	0.192321	0.243756	0.257913	0.156187	0.0305537	0.145061	0.0246128	0.150424	0.110629	0	0	0.110261	0.105038	0.19319	0.235907	0.245045	3.98988	0.120422	3.72571	0.128504	0.165546	0.244507	0.149015	0.1364	0.308174	2.15787	0.0854521	0.129449	0.311626	0.329512	0.301832	0	0.0773766	0	0.0621189	0	0.122879	0.689209	0	0.755402
novel.6891	0.0574313	0.0523344	0.0304328	0	0.00969792	0.0298254	0.286107	0.208806	0.385462	0.663035	0.147693	0.163973	0.0612376	0.0581479	0.0422832	0.549141	1.12976	0.639438	0.0484391	0.173636	0.160399	0.341108	0.559664	0.35081	0.237999	0.0919459	0.35192	0.760405	0.236999	0.256696	0.0959994	0.0976365	0.245103	1.25442	0.428171	0.630094	0.346989	0.216998	0.105626	1.08027	5.871	8.16547	0.337936	0.108053	0.820939	0.493341	0.769021	1.26684
PH02Gene14966	0.0897998	0.0654642	0.111031	0.0592046	0.0303274	0.0310901	0.172061	0.253937	0.0430507	0.691149	0.243763	0.279698	0.0547151	0.0389659	0.165286	0.101016	0.627355	0.353785	0.272663	0.493633	0.407552	0.187396	0.120702	0.068566	0.312595	0.41333	0.343914	0.345186	0.426158	0.328395	0.483672	0.320596	1.10375	1.11244	0.0382566	0.270452	0.263526	0.132769	0.0900862	0.189789	0.155885	0.258304	0.0556208	0.116967	0	0.205704	0.141464	5.70093
novel.7201	36.7491	24.2768	23.5978	22.5044	16.87	19.9731	104.644	107.9	14.838	21.425	16.3443	71.6402	1.64115	2.83336	1.51434	4.297	1.87272	0.234881	1.18958	0	0	6.28907	1.5469	3.3803	3.21467	0.39202	1.0128	0.041833	0.606279	0.0397981	0.400207	0.299723	0	0.542815	0.709355	0.969234	0.101446	0.128722	0.13101	0.496811	0.0377835	0.0402477	0.970657	0.226803	0.280012	0.813316	0.277733	0.105391
PH02Gene23337	4.7733	3.50637	4.88237	1.4852	2.6936	2.23437	8.25927	5.38641	7.15112	9.05131	4.94072	113.844	3.85805	6.32288	4.1538	3.72122	4.6564	3.10782	6.96322	5.15409	3.59214	6.3136	6.77191	6.6756	2.60381	4.43505	5.64278	6.55297	5.65305	2.77076	4.77192	3.53991	14.1976	7.50262	7.57384	7.07267	4.22501	3.38064	3.74612	2.36764	2.25471	3.4025	4.80811	1.85041	2.61088	5.40433	5.2368	2.66416
PH02Gene27840	2.81985	2.56959	4.74679	3.44684	6.40742	5.17622	0.453268	0.477828	0.839239	4.27393	5.88081	3.38938	0.0144139	0.0410599	0.0232224	0	0.487104	0.0162086	0.031924	0.182056	0.0165175	0.182277	0.143088	0.115601	0.596046	0.0378733	0.163078	0.141453	0.195243	0.211471	0.0351493	0.0482607	0.0807681	0.215936	0.987656	0.0203562	23.7342	23.7838	22.5294	0.879949	0.51104	0.641579	1.14289	1.25992	1.62313	0.596087	1.20744	0.475154
PH02Gene14438	1.15949	1.15264	1.58258	0.781818	1.37945	0.593024	0.30295	1.11778	0	0.426988	1.20476	0.205195	0	0.647962	0.74372	0.247029	0.532918	2.30208	1.37801	0.615645	0.689984	0.930632	3.63059	0.724351	3.45086	0.52736	1.26153	0.0562753	0.217491	0.053538	0.097886	0	0.539828	1.58929	1.34718	0.340135	11.3269	20.2167	14.2314	0.334164	0.762416	1.137	0.0816103	0.610209	0	0.33955	0.166052	0
PH02Gene43190	8.56579	10.2096	6.9322	16.4268	23.3464	23.1723	0.374428	0.197358	3.4351	40.8664	25.4064	16.4001	0	0.16488	0.119895	0.366377	0	1.17157	0.0824101	0	0.056852	0	0.136805	0.770915	0.0269941	0.0651787	0.155918	1.11285	0.134403	0.529359	0.302454	0.664441	0.361398	1.40684	0.0346882	1.40129	0	0	0	0.0344173	0.251281	0.133835	0.176515	0.14141	0	0.69944	0	0
PH02Gene22061	6.46235	3.39054	2.07539	21.4644	4.21616	15.6785	0.375217	0.791096	2.81646	82.3015	23.1517	3.55801	1.41691	0.0708116	0.360443	0	5.22034	2.85123	0	0.672799	0.683662	1.10024	0.41128	0.448571	0.892681	0.48987	0.46874	0.313648	0	0.596783	0.272782	0	0	0	2.91995	1.05318	0.845115	0.643408	0.491133	4.13878	54.2965	68.1983	4.09367	22.1063	22.8937	5.95776	0.771236	2.10715
PH02Gene34167	0.496335	0.207298	0.32876	0.0852165	0.174608	0.178999	0.0990626	0.334177	0.421364	0.544528	0.162504	0.993042	1.84286	1.60031	2.58841	0.794846	4.20127	2.95792	3.40131	7.40355	7.67109	4.51487	3.31832	2.4949	0.754177	6.60113	1.68305	2.95899	3.98972	3.25622	3.9562	2.65445	7.48446	0.859592	2.33475	5.29417	51.568	39.7663	46.1784	0.240393	0.598333	0.552375	0.832605	1.94546	2.51273	1.28795	1.2217	1.48351
novel.6460	0.609923	1.00572	0.436061	0.694135	0.637572	0.854714	0.542584	0.938639	1.04429	0.955922	2.15774	1.01771	0.0553016	0.0105023	0.00890973	1.00738	0.106792	0.0746249	0.0367447	0	0.0380235	0.16318	0.109797	0.59876	1.38414	0.610294	0.305889	1.05441	3.08625	0.0590072	1.34857	0.407355	0.532998	5.75203	0.464	0.702903	0.338422	0.357847	0.716274	22.006	0.658236	2.73007	0.629631	0.178645	0.771017	7.40157	6.90882	17.0192
PH02Gene13296	0.0971978	0.0885718	0.0858418	0	0.0273549	0	0.248314	0.261769	0	0	0.0462886	0.126142	0.345466	1.07783	0.71561	0.212603	0.268042	1.33194	0.0273264	0.645612	1.41387	0	0.626014	0.123691	0.134265	0.421447	0.0310206	0.311353	0.0668502	0.230384	0	0	0.470127	0.052811	0	0.766682	6.29198	5.26927	5.93172	0.13695	0.374951	0.332838	0.200677	0.398566	0.330803	0.394278	0.0510395	0.348621
PH02Gene45169	46.8052	52.546	76.7173	23.2884	46.8066	39.1107	8.39952	15.2572	20.2887	1.91239	2.74612	5.33909	0.92459	3.70686	2.44132	0.695445	2.35582	6.87367	0.284415	0.834153	0.765214	0.0541311	0	0.0514954	0.0558974	0	0	0.720128	1.2524	1.3702	0	0.0573282	0.57566	0	0	0.217627	0	0.0553968	0	0	0.130084	0.207851	0	0	0	0	0	0
PH02Gene16518	55.8121	47.3324	60.6129	14.4017	18.7877	14.7068	16.1624	16.855	30.1484	3.79666	3.41242	2.51118	0.0460541	6.42838	0.853283	3.74116	0	2.07154	1.37701	0.124648	0.158326	0	0	0.50787	0.300701	0.302525	0.173685	0	0.124765	0.36855	0.224613	0.102799	0	0.0492816	0	0.195121	0.052191	0	0.0505508	1.21408	0.174947	0	0.983146	0.612591	1.23478	0.259714	0.142886	0
PH02Gene33840	0.0762047	0.0694417	0.269206	0	0.0643401	0.131916	0.243353	0.205231	0	0.0771729	0.199601	0	0.077386	0.165333	0.638974	0.047624	0	0.0435108	0.128546	0.0872708	0.24387	0.122327	0.192054	0.0969759	0.336851	0.0762511	0.170245	0.0271229	0.104823	0.0516071	0.0943557	0.0863683	0.0650448	0.476154	0	0.0273223	3.50792	2.44116	1.42278	0.0268427	0	0	0.118001	0.0367626	0	0.327304	0.440174	0.501095
PH02Gene05362	36.1665	38.372	38.9115	35.0091	31.7508	36.4873	12.4983	9.3776	40.731	16.6439	18.108	11.3876	2.12159	3.35758	10.1974	5.52724	11.6081	19.8018	5.20797	2.80731	7.17211	20.4576	17.122	41.2979	26.9739	7.61863	12.4464	20.0274	6.41817	7.07423	8.709	7.30087	3.92315	51.3083	169.85	31.6104	17.4713	10.2201	9.66429	300.596	727.266	663.618	4.38532	67.326	547.976	85.0134	118.739	72.5611
PH02Gene14197	0.54707	0.674467	0.767362	0.450851	0.543406	0.389949	0.184979	0.162501	1.0028	0.716968	0.114941	0.877032	1.32352	4.00295	10.5432	1.68934	2.18902	5.48471	1.95422	3.13994	6.51608	0.904012	0.621788	3.85769	35.34	25.1161	91.4477	7.59384	4.48193	6.04762	11.3859	71.6686	11.564	6.08472	8.53423	8.41119	0	0.0528657	0	8.0595	3.81731	4.16545	3.16424	2.79442	1.21571	6.65748	1.24203	0.20199
PH02Gene38538	0.0615286	0	0	0.0169023	0.0692653	0.106511	0.0589458	0.103566	0	0.124621	0.0439528	0	0.0312412	0.0148325	0.0754998	0	0.207383	0.0175656	0	0	0.0179003	0.197537	0	0.0626396	1.42788	0.0820881	0.0589104	0.0218993	0.126953	0	8.91353	15.5857	0	0.568321	1.76934	0.308845	6.39046	10.7817	8.43573	1.01864	1.20654	1.62235	20.4365	2.38945	1.59149	0.82217	0.403865	8.58835
PH02Gene19129	1.30973	1.078	0.410445	2.29802	1.96193	2.15754	0.323807	0.213345	0	0.855723	2.02211	0.383814	0.0643565	0.0305547	0	0	0	0.217109	0	0	0.0368744	0	0.141971	0	1.22559	0.126825	1.05174	0.315786	0.0435871	0.128754	0	0.0718264	0.0721242	0.447633	1.52992	0.318109	7.29322	10.8968	9.04194	0.580403	0.448199	0.434027	0.130844	0.397447	0	0.0604878	0.19967	0
novel.1692	4.38205	5.98973	2.62783	1.38211	1.70525	1.43597	45.6263	31.0337	68.5134	0.32872	0.766473	4.96145	2.3486	2.77785	1.25022	3.76974	1.99748	1.11974	0.61599	0.377928	0.605949	0.904614	1.02258	0.86745	0.739832	1.37135	1.16544	2.14694	2.87433	2.10663	2.9306	1.19564	0.607993	0.551139	0.566583	0.591599	1.08953	0.481398	0.866842	7.09844	5.28691	4.63135	8.03504	12.4947	14.0761	1.76852	3.13199	2.23145
PH02Gene08949	0.759557	1.10744	0.536652	3.38021	1.9239	2.76119	1.16428	0.920522	1.09241	15.9995	2.27886	2.56292	19.5532	11.5355	25.0715	3.13291	24.8562	27.062	8.45633	12.7347	8.08769	2.80434	3.5733	2.08783	4.1549	3.49609	8.72683	1.94646	2.50754	6.63556	0.423213	5.29429	11.7995	1.73331	4.36842	4.57515	9.83379	12.2283	18.1605	128.424	297.109	253.439	6.11597	75.74	87.479	38.4956	36.9734	61.9782
novel.6251	0	0.0246097	0.0238512	0	0.0228017	0.0233751	0.103491	0.163648	0.0323678	0	0	0.140194	1.35754	0.917959	1.09358	0	0.273077	0	1.66279	0	0.0942827	0	0.0453752	0	0	1.35114	0.232715	0.144183	0	0.0274338	0.200634	0.160694	0	0	0.115053	0.784311	0	0.0221829	0	0.0856159	0.0781352	0	3.03185	0.214969	0	0	0	0
PH02Gene00398	13.7159	12.4289	14.6983	4.16197	12.6464	10.6464	34.1974	24.362	49.5685	2.46032	3.6486	54.2201	0.101987	0.525711	0.751145	3.29958	0.492366	7.5365	0.0968065	0	0	0.0614155	0.707097	1.8696	0.0475646	0.0574237	0.0366311	0.0204259	0	0.0194323	0.106587	0	0	0.140316	0.061122	0.144032	0	0	0	0.0808595	1.58658	0.76642	0.207351	0.844405	0.449229	0.492976	0.662978	1.50947
PH02Gene36724	0.194294	0.177051	0.28599	0	0.0546812	0	0	0	0.232865	0	0.0925289	0	0	0	0.198677	0.182136	0.238135	2.05233	0.273122	0.356014	0.678304	0	0.326445	0.0989012	0.161034	0.129608	0	0.0691534	0.133631	0.0657896	0.120286	0	0	0	0	0.0696619	0.0558995	0	0.378999	0	0	0	0.050143	0.140597	0	0	0	0
PH02Gene44868	1.61324	2.8453	2.25204	1.84415	2.72415	2.83769	0.947258	0.420457	1.49691	4.69042	4.75836	10.6033	0	0.225812	0.0957852	0.0487836	0	0.133711	0.219461	0	0.0454196	0	0	0.0794698	0.0862632	0	0	0.0555666	0	0	0.0966532	0	0	0.29689	0.110851	0.11195	0.0449167	0.0854906	0.0870102	0	0.100375	0.160382	0.0805825	0.0753155	0.743877	0.335273	0	0
PH02Gene26812	2.62626	1.84364	1.09958	0.833678	0.640574	0.774549	3.69017	9.88247	4.15021	0.0985048	0.403006	8.28096	0	0.0703449	0	0.291783	0.125178	0	0.0164079	0	0	0.0312282	0.0490283	0.133684	0.967415	0.0973282	0.09313	1.14246	0.321116	0.0197617	0.650362	0.13229	0	13.223	0.0414386	0.0418496	0.0167909	0.0479375	0.113842	0.513938	0.168851	0.459652	0.316298	0.126696	0.198627	0.946959	0.658891	13.2224
PH02Gene17028	0.22215	1.61948	0.588586	0.366156	1.12538	0.384558	1.7026	2.69228	4.79252	2.02475	2.69777	2.30642	0.507586	0.963951	5.86075	0	1.42945	0	0.374735	0	0.387776	0	0.373247	0.508863	19.3327	1.11143	18.0792	0	0.229184	0	0	0	1.51694	0.362105	0.709804	1.67264	2.10915	2.18966	1.67144	0	0.214242	0	0	0.643016	0	0.318049	1.22486	0
PH02Gene27224	111.335	82.0693	46.0633	56.9142	46.377	63.6344	147.334	148.622	371.565	2.07495	24.2146	234.075	3.21282	7.605	6.80303	11.8067	2.10501	1.88385	0.711577	0.641824	0.815234	0.072552	0.202501	2.07058	1.34855	11.8789	3.69267	12.1614	7.83347	1.8977	6.51958	5.50666	1.62027	3.85544	2.79194	8.03757	19.7131	11.6075	14.0557	1.24178	0.0581171	0.526213	1.84296	1.35183	1.26135	2.13535	3.10905	1.13476
PH02Gene11851	43.1439	28.4496	20.1454	73.0579	40.8524	59.1301	45.5269	94.5332	86.2965	6.18339	87.5215	664.273	0	0.333262	0.141363	10.6915	0.0529496	0	1.89474	0	0	7.30479	17.6625	252.85	8.45022	0.115274	36.1239	1.96817	0	0.351082	0.374441	1.41994	0	226.889	0.245397	0.557619	1.7401	1.41941	1.10756	62.1483	1.16658	3.07708	2.49746	1.00038	28.3478	78.2622	158.844	317.548
PH02Gene39883	0.106954	0.097462	0.118073	0.132214	0.135453	0.208289	0.0512322	0.189029	0.128186	0.108313	0.0955028	0.0347008	0.305471	0.174035	0.0984298	0.100261	0	0	0	0	0.0466736	0.0858439	0.0673874	0.142912	0.0221612	0.0267548	0.0256007	0.0856511	0	0.0543233	0.54627	0.181828	0.593391	0.283295	0.0569558	0.086281	3.76178	3.22853	3.06238	0.395577	0.128933	0.0274684	0.124211	0.232185	0.436809	0.34453	0.336975	1.05494
PH02Gene35169	0.0517145	0.0942499	0.342544	0.0639284	0.30564	0.0895217	0.0990874	0.0522282	0.278914	0	0.0369421	0.0335571	3.80086	4.26359	5.90152	1.09076	5.22913	9.5005	2.61705	4.42405	6.86057	0.22829	1.65088	0.236917	0.128585	55.9115	0.841737	4.30707	3.68128	1.91745	0.264133	0.505526	10.307	0.0632211	0.38555	1.27937	8.45845	13.6566	11.8242	1.011	4.21431	1.88598	1.30127	6.96051	7.68263	0.0370195	0.101834	0
PH02Gene45486	11.5767	9.41321	11.1679	5.72435	5.56382	4.00803	113.126	87.0581	18.7845	0.360732	14.2495	7.62759	2.03472	2.96249	1.20199	5.84352	2.12833	1.06777	1.05152	0.12238	0.777223	5.14619	6.28407	4.21566	2.50944	1.6039	4.77468	5.13464	6.79846	4.34211	3.80405	4.69317	2.43233	10.306	3.22471	4.40612	0.307447	0.438876	0.297785	4.89339	1.03058	1.09779	1.10315	0.902163	3.63694	3.69732	8.69768	53.0208
PH02Gene32844	0.456854	0.208154	0.403478	0.376502	0.353581	0.32952	0.401203	0.615189	0.775693	1.81208	1.06064	0.691713	0.057992	0	0.0934318	0.142755	0	0.195638	0.160551	0	0.132911	0	0.0959484	0.348827	0.97817	0	0.109353	0.0813019	0	0	0	0	0.0324958	0.0930842	0	0.1638	5.25757	8.44325	7.12928	0.241386	0.110148	0.430215	0.795851	0.44079	0.349843	1.58067	1.76925	0.341376
PH02Gene43995	0.24498	0	0.0721192	0.0336487	0.0689459	0.0706797	0	0	0.0489355	0	0.0291667	0.0529884	0.528652	0.295282	0.601213	0.306199	0.900771	0.664414	0.964238	3.0861	1.71051	0.786506	0.308704	0.498806	0.203042	0.776241	0.390925	0.174387	0.126368	0.165904	0.454996	0.0694132	1.53342	0.0998294	0.086972	0.614842	8.35211	9.42399	7.44109	0.0431464	0.393764	0.293612	0.979969	0.650006	0.875452	0	0	0
novel.6476	0	0.00734928	0.0213683	0.0265862	0.0272375	0.0558448	0.015453	0.00814515	0.231987	0.0245025	0.0460899	0	12.4939	4.49112	11.9202	1.47427	8.62947	4.36546	1.30604	12.6351	9.72086	0.187723	0.982415	0.21553	0.0267377	0.104909	0.0308874	0.0516693	0.166408	0.0409633	0.0748952	0.0754107	0.0894913	0.105168	0	0.0260246	0.257559	0.397473	0.525899	0.264201	0.326673	0.38112	0.349677	0.414363	1.19401	0.635063	0.393857	0.16633
PH02Gene07992	4.11329	3.15193	5.28396	0.924503	2.68359	1.21371	2.77635	2.07708	1.45655	0.946716	0.934919	0.849253	0.1424	0.946504	1.31918	0.262902	1.5468	3.36274	0.551928	0.128471	1.06068	0	0.235602	0	0.464884	0.280622	1.25308	0.299456	0	0.0949633	0	0	0.239381	0.152379	1.29435	0.100553	38.4879	50.7561	42.6708	9.77997	20.826	16.2301	0.868541	1.08236	9.1631	4.01519	4.71257	1.17355
PH02Gene45007	2.45361	2.10536	1.68634	2.96622	1.87814	3.18967	4.98476	6.26726	10.1837	4.22509	5.30592	6.39328	1.56334	1.73302	3.26847	5.76359	4.93211	1.71711	1.9406	1.67939	1.72483	20.9729	24.0289	29.851	6.01371	10.0688	7.76059	67.5866	22.4468	4.90728	18.3611	15.8654	10.7892	164.753	31.3281	55.9764	2.92529	2.10163	1.8756	10.7546	21.4345	25.4805	5.02635	2.97759	17.9652	52.3092	58.6252	298.032
PH02Gene02040	0.207077	0.290307	0.154748	0	0.0403469	0	0.228906	0.289571	0.343642	0.0161314	0.0113788	0	0.133452	0.115199	0.058638	0.0746611	1.0689	0.886766	0.013435	0.0437812	0.0834151	0.12785	0.267633	0.218925	0.910951	0.382529	0.106758	0.425211	0.164334	0.275079	0.236677	0.162482	0.271926	1.15541	0.0848262	0.753874	6.98429	6.97375	8.04317	5.23498	13.7643	13.0093	0.0863295	0.622442	1.43122	1.06045	1.05392	0.457063
PH02Gene00744	0.0747871	0.0511124	0.0660494	0.0770419	0.078929	0.0970967	0.214943	0.283238	0.313718	0.0378686	0	0.194115	0.01424	0	0.0344133	0	0.0171867	0.0320261	0.0315388	0	0	0.0750325	0	0.0285516	0.88328	0.0935408	0.554937	0.0598912	0.15431	0.056978	0.138901	0.0953568	0.0638348	0.182855	0.398261	0.160884	4.14734	4.10042	4.43901	0.790301	0.540936	0.729873	0.43427	0.351768	0.534514	0.414903	0.530164	0.452655
PH02Gene15521	0.179912	0.163946	0.158893	0.148269	0.227852	0.116791	0	0.0908498	0	0.227748	0	0	0	0	0.110382	0	0.413453	0.0770438	0.0379358	0.123623	0	0.108302	0	0.0686854	4.77164	0.225027	3.4882	0.144078	0.556826	1.41639	0.877139	0.344094	0.0767825	0.40323	0	0.241896	12.0346	13.3001	11.7316	1.37837	6.89693	3.04959	4.07436	1.17171	0.597007	0.225381	0.0708552	0
PH02Gene10680	0.139766	0.13894	0.14588	0.125655	0.085822	0.142968	0.316489	0.218147	0.152284	0.128674	0.0726119	0.0164896	0.0483861	0.0827006	0.101342	0.0595544	0.221915	0.108822	0.40723	0.244458	0.388134	0.448718	0.224155	0.36866	0.336989	0.762823	0.133819	0.434144	0.524331	0.361398	0.743356	0.302413	0.412119	0.289951	0.487171	0.492003	5.18727	5.23917	5.52349	0.241683	0.0980294	0.208846	0.275447	0.211472	0.207569	0.18191	0.240193	0
PH02Gene34415	0.375635	0.171149	0.58056	0.154784	0	0.0812817	0.989635	0.758733	0	0.0951019	0	0.36562	0.500664	0	0	2.20081	0.172648	0.0804291	0.316821	0	0	0	0.8678	0	0.233499	0.093966	0.359651	1.8049	1.25947	2.57566	1.30811	0.798252	0.961875	4.13294	0	9.39391	0	0.0771359	0.157014	0.396947	0.0905658	0	0.508952	0	0	0	1.1835	0
PH02Gene25733	27.624	28.98	26.2417	25.635	37.8265	27.1243	8.00604	9.14316	25.596	8.22792	2.65319	3.61512	147.274	183.996	145.84	70.5049	213.385	712.547	161.134	56.6247	60.9832	0.931583	43.4875	5.49457	0.577188	35.3059	4.44513	14.8719	8.38194	27.5895	5.82037	16.9696	87.3793	0.756759	0.247235	25.7178	1.40251	0.572019	0.194062	4.17017	5.59676	4.05401	39.8992	42.3307	33.893	3.82195	4.38825	6.03635
PH02Gene45068	1.89183	6.59472	3.23551	5.24646	3.57487	4.86036	0.230148	0.758182	0.467874	2.58489	9.33123	3.70226	0.160096	0.0434339	0	0.168899	0	0	0	0.144437	0.209669	0	0.201814	0.0229284	0	0	0.0575024	0	0	0.0305042	0	0	0.0512627	0.0489474	0	0.0645993	0	0	0	0	0	0	0	0.0217298	0.153301	0.021496	0.0236527	0
PH02Gene32488	0.964131	0.627547	1.15559	1.24859	1.51175	0.894098	0.593781	0.904157	0.577765	2.37121	0.639529	0.357495	0.839208	1.04589	0.380267	0.451899	0.189913	1.71046	1.91677	0.946404	1.38242	0.331643	0.34712	0.315495	2.85387	1.17144	2.43963	0.882397	0.710469	1.46908	0.57557	0.761	1.05806	1.01027	0.733464	1.33333	20.685	22.5134	21.4743	0.291094	1.46113	1.62717	0.159956	0.598005	1.89848	0.936654	0.379705	1.91429
PH02Gene45430	3.86115	2.44764	2.9356	0.33204	0.311825	0.145303	20.361	13.8348	6.27752	0.0680036	0	1.17648	0.0767153	0.0728447	0.041199	0.440638	0.339497	0.517604	0	0	0.0586075	0.134741	0.310264	0.0512722	0	0.100787	0.450051	2.47368	0.79668	0.10232	0.717124	0.513718	0.229266	2.07965	0.178797	0.036114	0.376731	0.551567	0.673645	2.98033	4.75986	4.48393	0.0779852	0.36444	1.13127	0.57683	1.03139	0.541911
PH02Gene05557	0	0.281692	0.227508	0	0.0652493	0.0445934	0.123396	0.0780492	0.0926235	0.182615	0.0920097	0.20059	0.902515	0.5589	1.12215	0.531267	0.923515	1.91947	0.521451	1.73468	1.59631	0.971773	0.649227	0.78677	0.362961	0.670181	0.221979	0.330074	0.239185	0.654205	0.287067	0.0656916	1.16536	0.209949	0.356672	0.387918	10.1389	8.27335	9.92789	0.326664	0.347809	0.185246	0.339059	0.316898	0.552343	0.258167	0.0202906	0
novel.6897	5.01185	1.52235	2.80332	0	0.658238	0.481994	12.1637	4.89291	4.60521	0	0	1.01178	0.933082	1.81228	0.136664	0.783036	0.307136	0	0	0	0.0486026	0.178784	0.421035	0.127559	0.0461543	0.111442	1.43957	0.951371	0.631954	0	0.206854	0.426021	3.13711	0.0453852	0.0593097	0.179694	0	0	0	0	0	0.0572074	0.0862298	0.120891	0	0.0797265	0.219314	0
PH02Gene19612	0.377542	0.0573393	0.778009	0.46671	0.106254	0.0544628	0.120565	0.0635487	0	0.191169	0.584341	0.163323	0.191697	0.273038	0.501876	0.530875	0.520572	0.485024	0	0.25942	0.329511	0.757561	0.158583	0.144135	4.06786	0.503696	0.542215	0.26875	0.259664	0.127839	0.701202	0.160461	0.214835	0.666678	0.134034	0.338408	7.71208	9.09655	8.7848	0.465455	0.849571	0.711056	0.535894	0.182134	0.70671	0.945913	0.198251	0
PH02Gene33878	0.239027	0.0871257	0.147771	0.0787949	0.0201812	0.082755	0.137396	0.217262	0.372423	0.0968257	0.0170748	0.124082	0.0728199	0.0518593	0.263973	0.9635	2.79046	1.47396	3.99173	6.58614	5.50752	0.824952	0.622487	0.565774	0	0.932774	0.0686569	0.10209	0.271255	0.24281	0.221971	0.020318	0.856896	0.233769	0.076373	0.308522	0.330094	0.255236	0.0999124	0	0	0	0.0740253	0.0172967	0	0.136885	0.0376547	0
PH02Gene19629	235.264	215.958	397.203	208.285	337.838	239.042	6.13069	10.0937	56.1008	77.7674	61.7899	56.828	1.97146	13.9359	18.7928	7.61653	4.56054	56.5318	8.30829	1.97625	4.39284	0.230842	4.77189	2.41562	0.0595936	0.215838	0	0.537423	0.296716	0.292161	0.0667715	0.0611191	0	0	0	0.0773393	0.18618	0.23624	0.300548	0	0.138685	0.221596	1.89275	3.48605	2.56948	0	0	0
novel.3192	0.0138317	0.0630208	0.0122157	0	0.0116782	0.0239437	0.0530043	0.0838145	0.182353	0.0280149	0.0988063	0	0.0842767	0.0200061	0.0254586	0.661273	0.0381436	0.0118463	0.443309	0.0190083	0.012072	0.0444066	0.371831	0.0739276	0.137567	0.0138401	0.0132431	0.649835	0	0.0281012	0.0256894	0.0470294	0.118061	1.07092	0.736574	0.773635	0.0596918	0.0113612	0.0115632	0.40926	2.3077	3.75125	0.706792	0.580523	0.0423673	0.0792106	0.272368	0
PH02Gene03394	0	0.0997867	0	0.18049	0.123274	0.252749	0.0349694	0.110593	0.568723	0.0739308	0.312898	0.0947425	0	0	0.022395	0.13687	1.30858	0.750292	1.26225	1.73061	1.08317	1.14259	0.306643	0.585282	0.181518	0.767001	0.314536	0.272826	0.225944	1.0753	0.0338969	0.0930824	1.93168	0.297489	0.466514	0.628188	3.37105	8.78477	7.68979	0	0	0	0.0282608	0	0	0.261295	0.115004	0.490954
PH02Gene05689	0.880471	0.923897	0.612656	1.01146	0.337903	0.13856	0.434536	1.15868	0.319776	207.513	6.89952	3.22023	4.0845	10.4003	2.06258	4.8522	4.48825	4.79874	10.014	2.07166	8.1503	20.237	21.3607	11.1231	4.15734	6.30053	3.4742	8.43272	10.4047	22.5769	13.8503	15.0819	8.40347	11.9163	115.741	33.3763	7.208	12.2727	10.6618	108.972	306.355	368.409	43.7728	78.522	47.6731	33.1374	25.3448	1.74647
PH02Gene04032	1.90358	2.89108	1.94136	2.09171	1.85594	1.86339	1.21579	2.31157	1.33087	1.76712	2.44444	1.94106	2.67526	1.21278	6.49305	0.977206	2.70808	2.01852	2.58033	3.17659	3.85684	4.92918	1.35167	4.11816	2.8737	1.51926	2.12635	3.26664	2.40806	2.18693	3.97743	1.63737	4.52626	4.8205	2.24464	3.7538	7.43269	9.75381	8.73364	7.9266	30.903	30.4507	24.1075	17.3334	105.533	3.56889	5.06935	3.92182
PH02Gene12582	0.0269477	0.147337	0.0475987	0.0222082	0.0455043	0	0	0.0272154	0	0.0545802	0.0770001	0.174862	0.389958	0.311817	0.1488	0.17683	0.0743136	0.0230796	0.0681854	0.185166	0.0235194	0.497465	1.13191	0.432091	0.201012	0.161785	0.129005	0.431607	0.389214	0.0547484	0.650644	0.320689	1.15007	0.26355	0.516614	0.811592	5.16351	4.31625	3.35668	0.17086	0.129942	0.110734	0.208639	0.0585005	0	0.0578711	0.106129	0
PH02Gene51468	0.22215	0.101217	0.392391	0.183078	0	0.0961396	0	0.112178	0.133126	0.224972	0	2.30642	0.169195	0.0803293	0.204445	0.104124	0.306311	0	0.281051	0	2.4236	2.13964	0.0933119	0.0848105	0.368242	0.111143	0	0.118602	0.343775	0.338498	0.103149	0.283251	0.0948085	0.181053	0	0.59737	0.287612	0.182472	0.185715	0.234753	0	0.228214	0.257994	6.9928	4.76321	0.159024	0.349959	2.58956
PH02Gene48012	0.110317	0.0502634	0.0974283	0.0303048	0.0465707	0.111398	0.0704576	0.0742753	0	0.186198	0.131341	0.501087	0.0140034	0	0.0338416	0	0.490133	0.220458	0.0310148	0.0631684	0.0160471	0.1033	0.108121	0.252695	0.0609549	0.275961	0.193642	0.196321	0.0379367	0.410897	0.221964	0.12503	0.0313872	0.389604	0.372063	0.652623	4.50691	4.0323	3.96563	3.22527	12.2526	8.17855	0.142352	0.292705	0.638271	3.51415	5.45976	0.32973
PH02Gene26505	6.35753	5.59201	4.74761	4.14699	1.09841	1.31725	7.57218	6.37111	4.79537	0.223725	0.140277	0.095568	0.729114	0.319536	0.316262	0.0460208	0.248202	0.504553	0.828127	0.944529	0.835522	0.098508	0.103105	0.0749691	0.223789	0.663158	0.470039	0.524196	0.785033	0.0748047	0.182359	0.271248	1.31996	0.0400108	0.0261433	0.0264026	35.0424	33.0661	38.6198	3.57959	1.91748	1.66429	9.08425	8.49049	5.23805	0.386571	0.116006	0
[truncated: 49,193 more rows]
